# Supplementary material for: Synthesis, crystal structure and properties of μ-tetra­thio­anti­monato-bis­[(cyclam)zinc(II)] perchlorate 0.8-hydrate
Source: Acta Crystallogr E Crystallogr Commun. 2024 Oct 11;80(Pt 11):1151–6. doi: 10.1107/S2056989024009356 (PMC11660490; doi:10.1107/S2056989024009356)
Supplement: Supplementary file 1 [file e-80-01151-sup1.cif]

##############################################################################
#                                                                            #
# This CIF contains the data in a paper accepted for publication in          #
# Acta Crystallographica Section E. It conforms to the requirements of       #
# Notes for Authors for Acta Crystallographica Section E, and has been       #
# peer reviewed under the auspices of the IUCr Commission on Journals.       #
#                                                                            #
# Full details of the Crystallographic Information File format               #
# are given in the paper "The Crystallographic Information File (CIF):       #
# a New Standard Archive File for Crystallography" by S. R. Hall, F. H.      #
# Allen and I. D. Brown [Acta Cryst. (1991), A47, 655-685].                  #
#                                                                            #
# The current version of the core CIF dictionary is obtainable from          #
# ftp://ftp.iucr.org/pub/cif_core.dic.                                       #
#                                                                            #
# Software is freely available for graphical display of the structure(s)     #
# in this CIF. For information consult the CIF software page                 #
# http://www.iucr.org/resources/cif/software.                                #
#                                                                            #
# This file may be used for bona fide research purposes within the           #
# scientific community so long as proper attribution is given to the journal # 
# article from which it was obtained.                                        #
#                                                                            #
##############################################################################
data_I
_audit_creation_method
;
Olex2 1.3-ac4
(compiled 2020.03.28 svn.rd84adfe8 for Rigaku Oxford Diffraction, GUI svn.r6032)
;
_journal_date_recd_electronic     2024-09-19
_journal_date_accepted     2024-09-23
_journal_name_full     'Acta Crystallographica, Section E'
_journal_year     2024
_journal_volume     80
_journal_issue      1
_journal_page_first     0
_journal_page_last     0
_journal_paper_category     GM
_journal_paper_doi     10.1107/S2056989024009356
_journal_coeditor_code     HB8108
_publ_contact_author_name     'Wolfgang Bensch'
_publ_contact_author_address
;
Institut of inorganic chemistry
University of Kiel
Max-Eyth.-Str. 2
24118 Kiel
;
_publ_contact_author_email     wbensch@ac.uni-kiel.de
_publ_contact_author_fax     ?
_publ_contact_author_phone     ?
_publ_section_title
;
Synthesis, crystal structure and properties of
\m-tetrathioantimonato-bis[(cyclam)zinc(II)] perchlorate 0.8-hydrate
;
_publ_section_title_footnote     .
loop_
    _publ_author_name
    _publ_author_footnote
    _publ_author_address
    'N\"ather, Christian' .
;
Institut f\"ur Anorganische Chemie
Universit\"at Kiel
Max-Eyth.-Str. 2
D-24118 Kiel
Germany
;
    'L\"uhmann, Henning' .
;
Institut f\"ur Anorganische Chemie
Universit\"at Kiel
Max-Eyth.-Str. 2
D-24118 Kiel
Germany
;
    'Bensch, Wolfgang' .
;
Institut f\"ur Anorganische Chemie
Universit\"at Kiel
Max-Eyth.-Str. 2
D-24118 Kiel
Germany
;
_publ_section_synopsis
;
In the title compound, the [SbS~4~]^3--^ anions bridge two Zn(cyclam)^2+^
cations into [Zn~2~(cyclam)~2~SbS~4~]^+^ cations, which are charged-balanced
by perchlorate anions. The components are linked by N---H...O, N---H...S and
O---H...S hydrogen bonds into a three-dimensional network.
;
_chemical_name_systematic
;\
(\m-Tetrathioantimonato-\k^2^<i>S</i>:<i>S</i>')bis[(1,4,8,11-\
tetraazacyclotetradecane-\k^4^<i>N</i>)zinc(II)] perchlorate 0.8-hydrate
;
_chemical_name_common     ?
_chemical_formula_moiety     'C20 H48 N8 S4 Sb Zn2 +, Cl O4 -, 0.8(H2 O)'
_chemical_formula_sum     'C20 H49.60 Cl N8 O4.80 S4 Sb Zn2'
_chemical_formula_iupac     '[Zn2 (Sb S4) (C10 H24 N4)2] Cl O4, 0.8H2 O'
_chemical_formula_weight     895.25
_chemical_melting_point     ?
_chemical_absolute_configuration     ?
_space_group_crystal_system     monoclinic
_space_group_name_H-M_alt     'P 1 c 1'
_space_group_name_Hall     'P -2yc'
loop_
    _space_group_symop_operation_xyz
    'x, y, z'
    'x, -y, z+1/2'
_cell_length_a     9.11238(7)
_cell_length_b     13.67434(10)
_cell_length_c     27.49214(18)
_cell_angle_alpha     90
_cell_angle_beta     92.9206(6)
_cell_angle_gamma     90
_cell_volume     3421.23(4)
_cell_formula_units_Z     4
_cell_measurement_reflns_used     77740
_cell_measurement_theta_min     2.6680
_cell_measurement_theta_max     33.8260
_cell_measurement_temperature     100.01(10)
loop_
    _twin_individual_id
    _twin_individual_mass_fraction_refined
    1 0.592(5)
    2 0.408(5)
_exptl_crystal_description     block
_exptl_crystal_colour     colourless
_exptl_crystal_size_max     0.2
_exptl_crystal_size_mid     0.2
_exptl_crystal_size_min     0.15
_exptl_crystal_density_diffrn     1.738
_exptl_crystal_density_meas     ?
_exptl_crystal_density_method     ?
_exptl_crystal_F_000     1824
_exptl_absorpt_coefficient_mu     2.539
_exptl_absorpt_correction_type     multi-scan
_exptl_absorpt_process_details
;
(CrysAlisPro; Rigaku OD, 2021)
;
_exptl_absorpt_correction_T_min     0.85564
_exptl_absorpt_correction_T_max     1.00000
_diffrn_ambient_temperature     100.01(10)
_diffrn_source     'micro-focus sealed X-ray tube'
_diffrn_radiation_type     'Mo K\a'
_diffrn_radiation_wavelength     0.71073
_diffrn_radiation_monochromator     mirror
_diffrn_measurement_device_type     'XtaLAB Synergy, Dualflex, HyPix'
_diffrn_measurement_device     'four-circle diffractometer'
_diffrn_measurement_method     '\w scans'
_diffrn_detector     'Hybrid Pixel Array Detector'
_diffrn_detector_area_resol_mean     10.0000
_diffrn_reflns_number     112309
_diffrn_reflns_av_R_equivalents     0.0210
_diffrn_reflns_av_unetI/netI     0.0167
_diffrn_reflns_theta_min     2.102
_diffrn_reflns_theta_max     33.793
_diffrn_reflns_theta_full     25.242
_diffrn_measured_fraction_theta_max     0.925
_diffrn_measured_fraction_theta_full     1.000
_diffrn_reflns_limit_h_min     -14
_diffrn_reflns_limit_h_max     14
_diffrn_reflns_limit_k_min     -21
_diffrn_reflns_limit_k_max     20
_diffrn_reflns_limit_l_min     -42
_diffrn_reflns_limit_l_max     41
_diffrn_radiation_probe     x-ray
_refine_special_details
;
 Refined as a 2-component inversion twin.
;
_reflns_number_total     24308
_reflns_number_gt     23520
_reflns_threshold_expression     'I > 2\s(I)'
_refine_ls_structure_factor_coef     Fsqd
_refine_ls_matrix_type     full
_refine_ls_R_factor_all     0.0238
_refine_ls_R_factor_gt     0.0227
_refine_ls_wR_factor_gt     0.0577
_refine_ls_wR_factor_ref     0.0582
_refine_ls_goodness_of_fit_ref     1.025
_refine_ls_restrained_S_all     1.025
_refine_ls_number_reflns     24308
_refine_ls_number_parameters     956
_refine_ls_number_restraints     314
_refine_ls_hydrogen_treatment     constr
_refine_ls_weighting_scheme     calc
_refine_ls_weighting_details
              'w=1/[\s^2^(Fo^2^)+(0.0348P)^2^+1.8205P] where P=(Fo^2^+2Fc^2^)/3'
_atom_sites_solution_hydrogens     mixed
_atom_sites_solution_primary     dual
_atom_sites_solution_secondary     ?
_refine_ls_shift/su_max     0.002
_refine_ls_shift/su_mean     0.000
_refine_diff_density_max     2.160
_refine_diff_density_min     -0.584
_refine_ls_extinction_method     none
_refine_ls_extinction_coef     .
_refine_ls_abs_structure_details
;
 Refined as an inversion twin
;
_refine_ls_abs_structure_Flack     0.408(5)
loop_
    _atom_type_symbol
    _atom_type_description
    _atom_type_scat_dispersion_real
    _atom_type_scat_dispersion_imag
    _atom_type_scat_source
    'C' 'C' 0.0033 0.0016
                         'International Tables Vol C Tables 4.2.6.8 and 6.1.1.4'
    'H' 'H' 0.0000 0.0000
                         'International Tables Vol C Tables 4.2.6.8 and 6.1.1.4'
    'Cl' 'Cl' 0.1484 0.1585
                         'International Tables Vol C Tables 4.2.6.8 and 6.1.1.4'
    'N' 'N' 0.0061 0.0033
                         'International Tables Vol C Tables 4.2.6.8 and 6.1.1.4'
    'O' 'O' 0.0106 0.0060
                         'International Tables Vol C Tables 4.2.6.8 and 6.1.1.4'
    'S' 'S' 0.1246 0.1234
                         'International Tables Vol C Tables 4.2.6.8 and 6.1.1.4'
    'Sb' 'Sb' -0.5866 1.5461
                         'International Tables Vol C Tables 4.2.6.8 and 6.1.1.4'
    'Zn' 'Zn' 0.2839 1.4301
                         'International Tables Vol C Tables 4.2.6.8 and 6.1.1.4'
_computing_data_collection
;
CrysAlisPro 1.171.41.105a (Rigaku OD, 2021)
;
_computing_cell_refinement
;
CrysAlisPro 1.171.41.105a (Rigaku OD, 2021)
;
_computing_data_reduction
;
CrysAlisPro 1.171.41.105a (Rigaku OD, 2021)
;
_computing_structure_solution
;
<i>SHELXT2014/5</i> (Sheldrick, 2015a)
;
_computing_structure_refinement
;
<i>SHELXL2016/6</i> (Sheldrick, 2015b)
;
_computing_molecular_graphics
;
DIAMOND (Brandenburg, 1999)
;
_computing_publication_material
;
Publcif (Westrip, 2010)
;
loop_
    _atom_site_type_symbol
    _atom_site_label
    _atom_site_fract_x
    _atom_site_fract_y
    _atom_site_fract_z
    _atom_site_U_iso_or_equiv
    _atom_site_adp_type
    _atom_site_calc_flag
    _atom_site_occupancy
    _atom_site_disorder_assembly
    _atom_site_disorder_group
    Sb Sb1 0.48949(2) -0.00451(2) 0.35226(2) 0.01278(3) Uani d 1 . .
    S S1 0.64411(8) 0.08789(5) 0.30469(3) 0.01815(12) Uani d 1 . .
    S S2 0.39294(8) 0.10867(5) 0.40697(2) 0.01748(12) Uani d 1 . .
    S S3 0.61087(8) -0.12292(5) 0.39871(3) 0.01883(12) Uani d 1 . .
    S S4 0.31484(8) -0.07701(5) 0.29972(3) 0.01926(12) Uani d 1 . .
    Zn Zn1 0.49094(3) 0.21190(2) 0.26659(2) 0.01471(6) Uani d 1 . .
    N N1 0.3300(3) 0.13456(18) 0.22234(9) 0.0186(4) Uani d 1 . .
    H H1 0.336318 0.065002 0.233481 0.022 Uiso calc 1 . .
    C C1 0.3798(4) 0.1343(2) 0.17181(11) 0.0219(6) Uani d 1 . .
    H H1A 0.340248 0.192494 0.154180 0.026 Uiso calc 1 . .
    H H1B 0.341949 0.075270 0.154527 0.026 Uiso calc 1 . .
    C C2 0.5474(4) 0.1354(2) 0.17217(11) 0.0222(6) Uani d 1 . .
    H H2A 0.587943 0.074994 0.187533 0.027 Uiso calc 1 . .
    H H2B 0.580474 0.139093 0.138473 0.027 Uiso calc 1 . .
    N N2 0.5981(3) 0.22173(17) 0.20017(9) 0.0177(4) Uani d 1 . .
    H H2 0.560807 0.281365 0.182492 0.021 Uiso calc 1 . .
    C C3 0.7598(3) 0.2295(2) 0.20650(11) 0.0203(5) Uani d 1 . .
    H H3A 0.803114 0.225123 0.174283 0.024 Uiso calc 1 . .
    H H3B 0.797998 0.174231 0.226636 0.024 Uiso calc 1 . .
    C C4 0.8062(3) 0.3256(2) 0.23085(11) 0.0216(5) Uani d 1 . .
    H H4A 0.760125 0.379903 0.211775 0.026 Uiso calc 1 . .
    H H4B 0.913962 0.332392 0.229069 0.026 Uiso calc 1 . .
    C C5 0.7678(3) 0.3378(2) 0.28401(11) 0.0201(5) Uani d 1 . .
    H H5A 0.808934 0.282277 0.303354 0.024 Uiso calc 1 . .
    H H5B 0.813173 0.398696 0.297215 0.024 Uiso calc 1 . .
    N N3 0.6070(3) 0.34206(18) 0.28886(8) 0.0170(4) Uani d 1 . .
    H H3 0.567494 0.397397 0.268344 0.020 Uiso calc 1 . .
    C C6 0.5625(4) 0.3578(2) 0.33895(10) 0.0200(5) Uani d 1 . .
    H H6A 0.600329 0.421381 0.351418 0.024 Uiso calc 1 . .
    H H6B 0.602719 0.305329 0.360576 0.024 Uiso calc 1 . .
    C C7 0.3952(4) 0.3568(2) 0.33779(11) 0.0210(6) Uani d 1 . .
    H H7A 0.361538 0.363831 0.371282 0.025 Uiso calc 1 . .
    H H7B 0.356063 0.412553 0.318159 0.025 Uiso calc 1 . .
    N N4 0.3391(3) 0.26367(17) 0.31631(9) 0.0174(4) Uani d 1 . .
    H H4 0.345431 0.215790 0.343828 0.021 Uiso calc 1 . .
    C C8 0.1801(3) 0.2687(2) 0.30146(11) 0.0217(5) Uani d 1 . .
    H H8A 0.162617 0.324287 0.278811 0.026 Uiso calc 1 . .
    H H8B 0.122903 0.280543 0.330562 0.026 Uiso calc 1 . .
    C C9 0.1272(3) 0.1744(2) 0.27670(12) 0.0232(6) Uani d 1 . .
    H H9A 0.018615 0.172132 0.276787 0.028 Uiso calc 1 . .
    H H9B 0.165711 0.118292 0.296214 0.028 Uiso calc 1 . .
    C C10 0.1727(3) 0.1619(3) 0.22442(12) 0.0246(6) Uani d 1 . .
    H H10A 0.111148 0.110624 0.208184 0.030 Uiso calc 1 . .
    H H10B 0.154970 0.223905 0.206459 0.030 Uiso calc 1 . .
    Zn Zn11 0.22128(4) 0.01830(3) 0.45074(2) 0.01828(6) Uani d 1 . .
    N N11 0.0381(3) 0.1123(2) 0.44475(11) 0.0282(5) Uani d 1 . .
    H H11 -0.039249 0.087372 0.466100 0.034 Uiso calc 1 . .
    C C11 -0.0142(4) 0.1011(4) 0.39304(15) 0.0397(9) Uani d 1 . .
    H H11A 0.057343 0.130945 0.371561 0.048 Uiso calc 1 . .
    H H11B -0.109648 0.134859 0.387364 0.048 Uiso calc 1 . .
    C C12 -0.0317(5) -0.0072(4) 0.3813(2) 0.0496(13) Uani d 1 . .
    H H12A -0.117986 -0.033123 0.397511 0.060 Uiso calc 1 . .
    H H12B -0.050147 -0.015229 0.345678 0.060 Uiso calc 1 . .
    N N12 0.0994(4) -0.0640(2) 0.39710(12) 0.0355(7) Uani d 1 . .
    H H12 0.161917 -0.066223 0.368267 0.043 Uiso calc 1 . .
    C C13 0.0662(6) -0.1670(4) 0.4083(2) 0.0602(16) Uani d 1 . .
    H H13A 0.023630 -0.198838 0.378436 0.072 Uiso calc 1 . .
    H H13B -0.008748 -0.168835 0.433069 0.072 Uiso calc 1 . .
    C C14 0.1990(6) -0.2247(3) 0.4268(2) 0.0568(15) Uani d 1 . .
    H H14A 0.279811 -0.213645 0.404692 0.068 Uiso calc 1 . .
    H H14B 0.174375 -0.295170 0.425661 0.068 Uiso calc 1 . .
    C C15 0.2529(6) -0.1983(3) 0.4784(2) 0.0553(14) Uani d 1 . .
    H H15A 0.167496 -0.192075 0.499067 0.066 Uiso calc 1 . .
    H H15B 0.316065 -0.251708 0.491926 0.066 Uiso calc 1 . .
    N N13 0.3367(4) -0.1060(2) 0.48003(11) 0.0339(7) Uani d 1 . .
    H H13 0.423441 -0.116132 0.459756 0.041 Uiso calc 1 . .
    C C16 0.3963(5) -0.0824(3) 0.53088(13) 0.0419(10) Uani d 1 . .
    H H16A 0.328096 -0.106903 0.554986 0.050 Uiso calc 1 . .
    H H16B 0.492550 -0.114870 0.537123 0.050 Uiso calc 1 . .
    C C17 0.4139(5) 0.0265(4) 0.53614(13) 0.0369(9) Uani d 1 . .
    H H17A 0.443925 0.043150 0.570254 0.044 Uiso calc 1 . .
    H H17B 0.490822 0.050143 0.514852 0.044 Uiso calc 1 . .
    N N14 0.2726(3) 0.0731(2) 0.52227(10) 0.0274(5) Uani d 1 . .
    H H14 0.196565 0.050094 0.544620 0.033 Uiso calc 1 . .
    C C18 0.2776(4) 0.1806(3) 0.52279(13) 0.0301(7) Uani d 1 . .
    H H18A 0.348261 0.203340 0.499049 0.036 Uiso calc 1 . .
    H H18B 0.313328 0.203111 0.555514 0.036 Uiso calc 1 . .
    C C19 0.1289(4) 0.2259(2) 0.51035(13) 0.0317(7) Uani d 1 . .
    H H19A 0.134568 0.296525 0.518180 0.038 Uiso calc 1 . .
    H H19B 0.056638 0.196318 0.531667 0.038 Uiso calc 1 . .
    C C20 0.0706(4) 0.2150(2) 0.45749(14) 0.0303(7) Uani d 1 . .
    H H20A -0.019921 0.254449 0.452345 0.036 Uiso calc 1 . .
    H H20B 0.144527 0.240725 0.435606 0.036 Uiso calc 1 . .
    Sb Sb11 0.45265(2) 0.50033(2) 0.65050(2) 0.01381(4) Uani d 1 . .
    S S11 0.58221(8) 0.61580(5) 0.60663(2) 0.01812(12) Uani d 1 . .
    S S12 0.62781(8) 0.40364(5) 0.69441(3) 0.02223(13) Uani d 1 . .
    S S13 0.31876(8) 0.58313(5) 0.70617(2) 0.01719(12) Uani d 1 . .
    S S14 0.32052(9) 0.40053(5) 0.59646(3) 0.02177(13) Uani d 1 . .
    Zn Zn21 0.72146(4) 0.52864(2) 0.54987(2) 0.01663(6) Uani d 1 . .
    N N21 0.5613(4) 0.4593(3) 0.50014(13) 0.0243(7) Uani d 0.72 A 1
    H H21 0.468063 0.456420 0.517748 0.029 Uiso calc 0.72 A 1
    C C21 0.5320(8) 0.5260(5) 0.45876(19) 0.0357(13) Uani d 0.72 A 1
    H H21A 0.428346 0.518976 0.446648 0.043 Uiso calc 0.72 A 1
    H H21B 0.595477 0.508149 0.431968 0.043 Uiso calc 0.72 A 1
    C C22 0.5609(7) 0.6309(4) 0.47346(17) 0.0365(12) Uani d 0.72 A 1
    H H22A 0.549114 0.674327 0.444716 0.044 Uiso calc 0.72 A 1
    H H22B 0.490856 0.651855 0.497772 0.044 Uiso calc 0.72 A 1
    N N22 0.7124(5) 0.6360(3) 0.49444(14) 0.0324(9) Uani d 0.72 A 1
    H H22 0.780914 0.616550 0.468866 0.039 Uiso calc 0.72 A 1
    C C23 0.7569(11) 0.7339(5) 0.5135(3) 0.0463(19) Uani d 0.72 A 1
    H H23A 0.692503 0.752723 0.539835 0.056 Uiso calc 0.72 A 1
    H H23B 0.744135 0.782819 0.487062 0.056 Uiso calc 0.72 A 1
    C C24 0.9149(8) 0.7342(4) 0.5328(3) 0.0482(15) Uani d 0.72 A 1
    H H24A 0.945731 0.803027 0.537883 0.058 Uiso calc 0.72 A 1
    H H24B 0.976038 0.706426 0.507481 0.058 Uiso calc 0.72 A 1
    C C25 0.9489(8) 0.6790(5) 0.5798(3) 0.0430(14) Uani d 0.72 A 1
    H H25A 1.050746 0.693768 0.591736 0.052 Uiso calc 0.72 A 1
    H H25B 0.881819 0.701382 0.604693 0.052 Uiso calc 0.72 A 1
    N N23 0.9325(4) 0.5717(3) 0.57311(15) 0.0307(8) Uani d 0.72 A 1
    H H23 1.002006 0.549972 0.548257 0.037 Uiso calc 0.72 A 1
    C C26 0.9615(6) 0.5130(5) 0.6177(2) 0.0346(12) Uani d 0.72 A 1
    H H26A 0.895488 0.533773 0.643320 0.042 Uiso calc 0.72 A 1
    H H26B 1.064424 0.522148 0.630200 0.042 Uiso calc 0.72 A 1
    C C27 0.9338(12) 0.4057(8) 0.6045(4) 0.035(2) Uani d 0.72 A 1
    H H27A 1.007688 0.383842 0.581641 0.042 Uiso calc 0.72 A 1
    H H27B 0.945047 0.365141 0.634235 0.042 Uiso calc 0.72 A 1
    N N24 0.7844(4) 0.3917(3) 0.58161(12) 0.0221(6) Uani d 0.72 A 1
    H H24 0.717309 0.379446 0.608649 0.027 Uiso calc 0.72 A 1
    C C28 0.7764(6) 0.3039(3) 0.5498(2) 0.0285(9) Uani d 0.72 A 1
    H H28A 0.802659 0.245452 0.569649 0.034 Uiso calc 0.72 A 1
    H H28B 0.849563 0.310389 0.524609 0.034 Uiso calc 0.72 A 1
    C C29 0.6259(5) 0.2887(3) 0.52506(19) 0.0282(9) Uani d 0.72 A 1
    H H29A 0.551004 0.295581 0.549695 0.034 Uiso calc 0.72 A 1
    H H29B 0.619845 0.220914 0.512415 0.034 Uiso calc 0.72 A 1
    C C30 0.5883(6) 0.3588(4) 0.48334(19) 0.0289(9) Uani d 0.72 A 1
    H H30A 0.670171 0.359623 0.461029 0.035 Uiso calc 0.72 A 1
    H H30B 0.499541 0.334780 0.464766 0.035 Uiso calc 0.72 A 1
    N N21' 0.5879(10) 0.5630(6) 0.4857(3) 0.0196(15) Uani d 0.28 A 2
    H H21' 0.490707 0.582483 0.498030 0.023 Uiso calc 0.28 A 2
    C C21' 0.6444(12) 0.6524(8) 0.4632(4) 0.0238(19) Uani d 0.28 A 2
    H H21C 0.561363 0.689060 0.447274 0.029 Uiso calc 0.28 A 2
    H H21D 0.712228 0.633953 0.437698 0.029 Uiso calc 0.28 A 2
    C C22' 0.7235(17) 0.7169(11) 0.4999(6) 0.025(3) Uani d 0.28 A 2
    H H22C 0.765621 0.773990 0.483403 0.029 Uiso calc 0.28 A 2
    H H22D 0.653969 0.741190 0.523647 0.029 Uiso calc 0.28 A 2
    N N22' 0.8390(9) 0.6618(6) 0.5248(3) 0.0220(16) Uani d 0.28 A 2
    H H22' 0.909830 0.640864 0.500195 0.026 Uiso calc 0.28 A 2
    C C23' 0.9222(16) 0.7182(10) 0.5637(5) 0.029(2) Uani d 0.28 A 2
    H H23C 0.853360 0.741764 0.587848 0.035 Uiso calc 0.28 A 2
    H H23D 0.968408 0.776008 0.549096 0.035 Uiso calc 0.28 A 2
    C C24' 1.0403(14) 0.6551(10) 0.5892(5) 0.035(2) Uani d 0.28 A 2
    H H24C 1.097257 0.697123 0.612596 0.042 Uiso calc 0.28 A 2
    H H24D 1.108414 0.633556 0.564360 0.042 Uiso calc 0.28 A 2
    C C25' 0.9916(12) 0.5648(11) 0.6164(4) 0.030(2) Uani d 0.28 A 2
    H H25C 1.076472 0.537189 0.635690 0.037 Uiso calc 0.28 A 2
    H H25D 0.915841 0.583501 0.639277 0.037 Uiso calc 0.28 A 2
    N N23' 0.9325(9) 0.4919(7) 0.5829(3) 0.0227(17) Uani d 0.28 A 2
    H H23' 1.003186 0.481096 0.556799 0.027 Uiso calc 0.28 A 2
    C C26' 0.900(3) 0.395(2) 0.6066(10) 0.034(4) Uani d 0.28 A 2
    H H26C 0.992822 0.362183 0.617392 0.040 Uiso calc 0.28 A 2
    H H26D 0.841507 0.405653 0.635555 0.040 Uiso calc 0.28 A 2
    C C27' 0.8145(13) 0.3305(9) 0.5703(5) 0.029(2) Uani d 0.28 A 2
    H H27C 0.880332 0.309603 0.544727 0.035 Uiso calc 0.28 A 2
    H H27D 0.781429 0.271038 0.587193 0.035 Uiso calc 0.28 A 2
    N N24' 0.6863(9) 0.3803(6) 0.5475(3) 0.0199(15) Uani d 0.28 A 2
    H H24' 0.603400 0.367618 0.569099 0.024 Uiso calc 0.28 A 2
    C C28' 0.6412(14) 0.3360(8) 0.4995(4) 0.024(2) Uani d 0.28 A 2
    H H28C 0.613780 0.266763 0.504469 0.028 Uiso calc 0.28 A 2
    H H28D 0.725945 0.337019 0.478318 0.028 Uiso calc 0.28 A 2
    C C29' 0.5114(13) 0.3895(9) 0.4735(4) 0.025(2) Uani d 0.28 A 2
    H H29C 0.466844 0.346148 0.447986 0.030 Uiso calc 0.28 A 2
    H H29D 0.435954 0.402462 0.497390 0.030 Uiso calc 0.28 A 2
    C C30' 0.5536(15) 0.4853(9) 0.4504(4) 0.025(2) Uani d 0.28 A 2
    H H30C 0.640324 0.474287 0.430772 0.030 Uiso calc 0.28 A 2
    H H30D 0.471730 0.507193 0.427927 0.030 Uiso calc 0.28 A 2
    Zn Zn31 0.48590(4) 0.28608(2) 0.73574(2) 0.01639(6) Uani d 1 . .
    N N31 0.3173(3) 0.23507(18) 0.68650(9) 0.0192(4) Uani d 1 . .
    H H31 0.318186 0.280393 0.657976 0.023 Uiso calc 1 . .
    C C31 0.3626(4) 0.1390(2) 0.66769(12) 0.0225(6) Uani d 1 . .
    H H31A 0.316631 0.128309 0.634709 0.027 Uiso calc 1 . .
    H H31B 0.329365 0.086252 0.689234 0.027 Uiso calc 1 . .
    C C32 0.5304(4) 0.1359(2) 0.66563(11) 0.0226(6) Uani d 1 . .
    H H32A 0.562309 0.071332 0.653822 0.027 Uiso calc 1 . .
    H H32B 0.564176 0.186896 0.643205 0.027 Uiso calc 1 . .
    N N32 0.5924(3) 0.15367(18) 0.71550(9) 0.0191(4) Uani d 1 . .
    H H32 0.559852 0.099744 0.737038 0.023 Uiso calc 1 . .
    C C33 0.7548(3) 0.1589(2) 0.71938(12) 0.0243(6) Uani d 1 . .
    H H33A 0.788264 0.213519 0.699105 0.029 Uiso calc 1 . .
    H H33B 0.796139 0.097485 0.706758 0.029 Uiso calc 1 . .
    C C34 0.8115(4) 0.1741(2) 0.77188(12) 0.0245(6) Uani d 1 . .
    H H34A 0.919735 0.167183 0.773190 0.029 Uiso calc 1 . .
    H H34B 0.772201 0.120807 0.791864 0.029 Uiso calc 1 . .
    C C35 0.7741(3) 0.2713(2) 0.79542(12) 0.0241(6) Uani d 1 . .
    H H35A 0.828208 0.276746 0.827451 0.029 Uiso calc 1 . .
    H H35B 0.806142 0.325651 0.774654 0.029 Uiso calc 1 . .
    N N33 0.6148(3) 0.28027(18) 0.80214(9) 0.0198(4) Uani d 1 . .
    H H33 0.582528 0.222678 0.821298 0.024 Uiso calc 1 . .
    C C36 0.5738(4) 0.3706(2) 0.82780(12) 0.0248(6) Uani d 1 . .
    H H36A 0.608745 0.428847 0.810427 0.030 Uiso calc 1 . .
    H H36B 0.618666 0.370949 0.861363 0.030 Uiso calc 1 . .
    C C37 0.4070(4) 0.3719(2) 0.82894(11) 0.0230(6) Uani d 1 . .
    H H37A 0.373145 0.314560 0.847261 0.028 Uiso calc 1 . .
    H H37B 0.374945 0.431815 0.845639 0.028 Uiso calc 1 . .
    N N34 0.3415(3) 0.36956(17) 0.77840(9) 0.0184(4) Uani d 1 . .
    H H34 0.347013 0.438194 0.766064 0.022 Uiso calc 1 . .
    C C38 0.1826(3) 0.3447(2) 0.77694(12) 0.0245(6) Uani d 1 . .
    H H38A 0.128124 0.397601 0.792713 0.029 Uiso calc 1 . .
    H H38B 0.168574 0.283730 0.795594 0.029 Uiso calc 1 . .
    C C39 0.1198(3) 0.3308(2) 0.72475(12) 0.0234(6) Uani d 1 . .
    H H39A 0.153892 0.385396 0.704552 0.028 Uiso calc 1 . .
    H H39B 0.011282 0.334617 0.724739 0.028 Uiso calc 1 . .
    C C40 0.1623(3) 0.2341(2) 0.70110(12) 0.0224(5) Uani d 1 . .
    H H40A 0.148970 0.179924 0.724353 0.027 Uiso calc 1 . .
    H H40B 0.096224 0.222071 0.672005 0.027 Uiso calc 1 . .
    Cl Cl1 0.9791(2) 0.48793(15) 0.42048(6) 0.0278(3) Uani d 0.8 B 1
    O O1 0.9439(10) 0.4621(8) 0.4702(2) 0.0422(15) Uani d 0.8 B 1
    O O2 1.1368(6) 0.4904(4) 0.4193(2) 0.0509(12) Uani d 0.8 B 1
    O O3 0.9212(7) 0.5846(4) 0.40984(18) 0.0536(13) Uani d 0.8 B 1
    O O4 0.9174(5) 0.4175(3) 0.38842(15) 0.0544(11) Uani d 0.8 B 1
    Cl Cl11 1.0220(11) 0.4954(7) 0.4308(5) 0.060(3) Uani d 0.2 C 2
    O O11 0.948(3) 0.564(3) 0.3972(12) 0.122(11) Uani d 0.2 C 2
    O O12 1.100(3) 0.574(2) 0.4601(11) 0.124(9) Uani d 0.2 C 2
    O O13 1.142(3) 0.447(2) 0.4147(14) 0.097(8) Uani d 0.2 C 2
    O O14 0.929(4) 0.456(3) 0.4636(12) 0.051(7) Uani d 0.2 C 2
    Cl Cl21 -0.06938(19) -0.00124(11) 0.60601(6) 0.0325(3) Uani d 0.8 D 1
    O O21 -0.2031(6) -0.0381(5) 0.58263(18) 0.0585(13) Uani d 0.8 D 1
    O O22 -0.0737(6) -0.0285(4) 0.65718(18) 0.0675(14) Uani d 0.8 D 1
    O O23 -0.0640(8) 0.1018(3) 0.6043(2) 0.0660(15) Uani d 0.8 D 1
    O O24 0.0563(6) -0.0424(4) 0.5862(3) 0.0750(17) Uani d 0.8 D 1
    Cl Cl31 -0.0636(10) -0.0010(5) 0.5864(3) 0.047(2) Uani d 0.2 E 2
    O O31 -0.025(3) -0.0276(12) 0.5420(6) 0.059(5) Uani d 0.2 E 2
    O O32 -0.067(4) -0.0860(16) 0.6230(8) 0.105(10) Uani d 0.2 E 2
    O O33 0.036(4) 0.062(3) 0.6142(10) 0.131(14) Uani d 0.2 E 2
    O O34 -0.205(3) 0.033(3) 0.5921(13) 0.135(14) Uani d 0.2 E 2
    O O41 1.2346(6) 0.5688(3) 0.51620(14) 0.0538(11) Uani d 0.8 F 1
    H H41A 1.231686 0.522134 0.534874 0.081 Uiso d 0.8 F 1
    H H41B 1.284936 0.549954 0.494184 0.081 Uiso d 0.8 F 1
    O O42 -0.2372(4) 0.0396(3) 0.48350(13) 0.0469(10) Uani d 0.8 G 1
    H H42A -0.211820 -0.017802 0.481961 0.070 Uiso d 0.8 G 1
    H H42B -0.260790 0.056688 0.510502 0.070 Uiso d 0.8 G 1
loop_
    _atom_site_aniso_label
    _atom_site_aniso_U_11
    _atom_site_aniso_U_22
    _atom_site_aniso_U_33
    _atom_site_aniso_U_12
    _atom_site_aniso_U_13
    _atom_site_aniso_U_23
    Sb1 0.01826(7) 0.00984(7) 0.01032(7) 0.00212(5) 0.00135(6) 0.00076(5)
    S1 0.0178(3) 0.0173(3) 0.0196(3) 0.0048(2) 0.0041(2) 0.0079(2)
    S2 0.0275(3) 0.0110(3) 0.0144(3) 0.0004(2) 0.0057(2) -0.0003(2)
    S3 0.0244(3) 0.0135(3) 0.0182(3) 0.0028(2) -0.0022(2) 0.0040(2)
    S4 0.0219(3) 0.0176(3) 0.0179(3) 0.0010(2) -0.0022(2) -0.0038(2)
    Zn1 0.01847(13) 0.01275(13) 0.01295(12) 0.00237(10) 0.00118(10) -0.00002(10)
    N1 0.0250(11) 0.0147(10) 0.0158(10) 0.0012(8) -0.0021(8) 0.0003(8)
    C1 0.0326(15) 0.0180(13) 0.0147(12) -0.0001(11) -0.0042(10) -0.0004(10)
    C2 0.0352(16) 0.0162(12) 0.0154(12) 0.0021(11) 0.0028(11) -0.0032(10)
    N2 0.0244(11) 0.0128(9) 0.0161(9) 0.0029(8) 0.0025(8) 0.0017(8)
    C3 0.0220(13) 0.0212(13) 0.0182(12) 0.0051(10) 0.0065(10) 0.0041(10)
    C4 0.0201(12) 0.0224(13) 0.0226(12) 0.0013(10) 0.0031(10) 0.0069(11)
    C5 0.0208(12) 0.0193(12) 0.0201(12) -0.0009(10) -0.0015(10) 0.0014(10)
    N3 0.0212(10) 0.0146(10) 0.0152(9) 0.0014(8) -0.0008(8) -0.0004(8)
    C6 0.0311(14) 0.0159(12) 0.0128(11) 0.0004(10) 0.0005(10) -0.0017(9)
    C7 0.0317(15) 0.0151(12) 0.0166(12) 0.0054(10) 0.0045(10) -0.0011(10)
    N4 0.0204(10) 0.0141(10) 0.0179(10) 0.0050(8) 0.0033(8) 0.0019(8)
    C8 0.0203(13) 0.0197(13) 0.0256(13) 0.0076(10) 0.0065(10) 0.0063(11)
    C9 0.0169(12) 0.0224(13) 0.0302(14) 0.0028(10) 0.0011(10) 0.0081(11)
    C10 0.0205(13) 0.0263(14) 0.0262(14) 0.0004(11) -0.0074(11) 0.0037(12)
    Zn11 0.02547(16) 0.01244(12) 0.01717(14) -0.00326(12) 0.00334(12)
                                                                    -0.00120(12)
    N11 0.0261(12) 0.0296(14) 0.0294(13) -0.0015(10) 0.0052(10) -0.0042(11)
    C11 0.0244(16) 0.058(3) 0.0359(18) -0.0013(16) -0.0059(13) -0.0032(18)
    C12 0.031(2) 0.065(3) 0.052(3) -0.0160(19) -0.0003(19) -0.023(2)
    N12 0.0320(14) 0.0356(16) 0.0398(16) -0.0160(12) 0.0103(12) -0.0172(13)
    C13 0.054(3) 0.045(3) 0.085(4) -0.034(2) 0.037(3) -0.034(3)
    C14 0.074(3) 0.0203(16) 0.080(3) -0.0170(18) 0.043(3) -0.019(2)
    C15 0.081(3) 0.0159(15) 0.073(3) -0.0015(18) 0.045(3) 0.0103(18)
    N13 0.0554(19) 0.0177(12) 0.0303(14) 0.0067(12) 0.0206(13) 0.0048(10)
    C16 0.064(3) 0.042(2) 0.0206(15) 0.0260(19) 0.0149(16) 0.0119(15)
    C17 0.044(2) 0.049(2) 0.0175(14) 0.0166(18) 0.0005(13) -0.0032(15)
    N14 0.0425(15) 0.0224(12) 0.0176(11) 0.0062(11) 0.0043(10) 0.0004(9)
    C18 0.0399(18) 0.0243(15) 0.0263(15) 0.0012(13) 0.0026(13) -0.0120(12)
    C19 0.0458(19) 0.0201(14) 0.0300(16) 0.0074(13) 0.0093(14) -0.0047(12)
    C20 0.0348(17) 0.0219(14) 0.0352(17) 0.0071(12) 0.0104(13) 0.0032(13)
    Sb11 0.02072(8) 0.00981(7) 0.01124(7) -0.00171(5) 0.00407(6) 0.00001(5)
    S11 0.0307(3) 0.0108(3) 0.0136(3) -0.0038(2) 0.0085(2) -0.0006(2)
    S12 0.0189(3) 0.0186(3) 0.0294(3) -0.0020(2) 0.0029(2) 0.0104(3)
    S13 0.0217(3) 0.0155(3) 0.0148(3) -0.0025(2) 0.0045(2) -0.0039(2)
    S14 0.0350(4) 0.0149(3) 0.0156(3) -0.0073(3) 0.0039(2) -0.0043(2)
    Zn21 0.02385(15) 0.01317(14) 0.01295(13) 0.00130(12) 0.00185(11)
                                                                    -0.00026(11)
    N21 0.0318(18) 0.0231(16) 0.0174(14) 0.0042(13) -0.0040(13) -0.0040(13)
    C21 0.057(4) 0.034(3) 0.015(2) 0.013(3) -0.003(2) 0.001(2)
    C22 0.065(4) 0.026(2) 0.0192(19) 0.018(2) 0.005(2) 0.0080(17)
    N22 0.057(3) 0.0171(16) 0.0250(18) 0.0042(16) 0.0217(17) 0.0026(13)
    C23 0.082(6) 0.015(2) 0.046(5) -0.003(3) 0.037(4) 0.001(3)
    C24 0.073(4) 0.022(2) 0.053(4) -0.019(2) 0.037(3) -0.012(2)
    C25 0.039(3) 0.043(3) 0.048(4) -0.022(3) 0.021(3) -0.026(3)
    N23 0.0263(18) 0.039(2) 0.0278(18) -0.0090(16) 0.0112(14) -0.0160(16)
    C26 0.020(2) 0.053(3) 0.031(3) 0.004(2) -0.0014(18) -0.019(2)
    C27 0.037(5) 0.043(4) 0.023(3) 0.017(3) -0.003(3) 0.000(3)
    N24 0.0255(16) 0.0225(17) 0.0187(14) 0.0071(13) 0.0052(12) 0.0035(12)
    C28 0.039(3) 0.0149(19) 0.032(2) 0.0069(17) 0.011(2) 0.0015(17)
    C29 0.033(2) 0.0131(17) 0.039(2) -0.0038(15) 0.0124(18) -0.0070(16)
    C30 0.034(3) 0.026(2) 0.027(2) -0.001(2) 0.0020(19) -0.0112(18)
    N21' 0.024(4) 0.019(4) 0.016(4) 0.000(3) 0.005(3) -0.001(3)
    C21' 0.020(4) 0.026(5) 0.026(5) -0.001(4) 0.000(4) 0.014(4)
    C22' 0.032(6) 0.015(6) 0.027(7) -0.002(4) 0.015(4) 0.010(5)
    N22' 0.024(4) 0.019(4) 0.023(4) 0.000(3) 0.013(3) 0.000(3)
    C23' 0.040(7) 0.022(6) 0.027(6) -0.014(5) 0.012(4) -0.006(4)
    C24' 0.024(5) 0.049(7) 0.031(6) 0.000(5) -0.001(4) -0.017(5)
    C25' 0.009(4) 0.057(7) 0.025(5) -0.001(5) -0.007(4) -0.006(5)
    N23' 0.012(3) 0.040(5) 0.016(4) 0.007(3) 0.001(3) 0.005(3)
    C26' 0.037(12) 0.047(8) 0.018(6) 0.018(6) 0.012(6) 0.010(5)
    C27' 0.028(5) 0.016(5) 0.044(7) 0.016(4) 0.010(5) 0.011(5)
    N24' 0.025(4) 0.015(3) 0.020(3) 0.005(3) 0.008(3) 0.002(3)
    C28' 0.032(6) 0.010(4) 0.029(5) 0.003(4) 0.003(4) -0.010(4)
    C29' 0.028(5) 0.029(5) 0.019(4) -0.006(4) 0.004(4) -0.003(4)
    C30' 0.031(6) 0.026(5) 0.017(5) -0.005(4) 0.000(4) -0.003(4)
    Zn31 0.01959(13) 0.01265(13) 0.01706(14) -0.00204(10) 0.00198(10)
                                                                     0.00103(11)
    N31 0.0248(11) 0.0142(10) 0.0187(10) -0.0026(8) 0.0019(9) 0.0020(8)
    C31 0.0336(15) 0.0152(12) 0.0185(12) -0.0028(11) -0.0007(11) 0.0004(10)
    C32 0.0347(16) 0.0168(12) 0.0166(12) 0.0021(11) 0.0055(11) 0.0008(10)
    N32 0.0245(11) 0.0163(10) 0.0168(10) 0.0001(8) 0.0040(8) 0.0026(8)
    C33 0.0216(13) 0.0235(14) 0.0286(14) 0.0031(11) 0.0083(11) 0.0059(12)
    C34 0.0218(13) 0.0230(14) 0.0290(14) 0.0020(10) 0.0030(11) 0.0092(12)
    C35 0.0197(13) 0.0240(14) 0.0280(14) -0.0041(10) -0.0036(11) 0.0069(11)
    N33 0.0224(11) 0.0153(10) 0.0215(11) -0.0034(8) -0.0004(9) 0.0013(9)
    C36 0.0345(16) 0.0180(13) 0.0216(13) -0.0035(11) -0.0010(12) -0.0035(11)
    C37 0.0349(16) 0.0170(12) 0.0174(13) 0.0003(11) 0.0045(11) -0.0002(10)
    N34 0.0231(11) 0.0139(10) 0.0185(10) -0.0005(8) 0.0044(8) 0.0019(8)
    C38 0.0248(14) 0.0222(14) 0.0272(14) -0.0001(11) 0.0085(11) 0.0037(11)
    C39 0.0196(12) 0.0214(13) 0.0294(14) -0.0013(10) 0.0020(11) 0.0071(12)
    C40 0.0224(13) 0.0182(12) 0.0262(13) -0.0067(10) -0.0018(10) 0.0053(11)
    Cl1 0.0324(8) 0.0256(6) 0.0256(5) 0.0035(5) 0.0025(5) -0.0043(4)
    O1 0.063(4) 0.040(3) 0.0241(18) 0.005(2) 0.0078(18) -0.0019(17)
    O2 0.036(2) 0.068(4) 0.049(3) 0.008(2) 0.0100(18) -0.009(2)
    O3 0.073(4) 0.039(2) 0.051(2) 0.024(2) 0.028(2) 0.0175(19)
    O4 0.070(3) 0.055(3) 0.036(2) -0.009(2) -0.0166(19) -0.0176(18)
    Cl11 0.053(5) 0.028(3) 0.104(9) 0.001(3) 0.050(5) 0.000(4)
    O11 0.075(11) 0.14(2) 0.157(18) 0.044(12) 0.082(10) 0.080(17)
    O12 0.117(14) 0.099(13) 0.163(17) -0.068(12) 0.084(11) -0.051(12)
    O13 0.069(12) 0.081(14) 0.15(2) 0.024(9) 0.067(12) -0.005(11)
    O14 0.034(9) 0.038(11) 0.083(16) -0.002(7) 0.027(9) -0.001(10)
    Cl21 0.0414(7) 0.0239(5) 0.0325(7) -0.0003(4) 0.0034(6) 0.0029(5)
    O21 0.053(3) 0.077(4) 0.046(2) -0.021(3) 0.007(2) 0.001(2)
    O22 0.082(4) 0.072(3) 0.049(3) 0.024(3) 0.005(2) 0.030(2)
    O23 0.109(4) 0.0220(18) 0.066(3) 0.001(2) -0.003(3) 0.0074(19)
    O24 0.065(3) 0.053(3) 0.111(5) -0.004(2) 0.045(3) -0.014(3)
    Cl31 0.057(4) 0.030(3) 0.059(5) -0.014(2) 0.038(4) -0.007(3)
    O31 0.107(16) 0.028(7) 0.046(8) -0.023(8) 0.033(9) 0.003(6)
    O32 0.21(3) 0.061(13) 0.049(11) -0.027(14) 0.034(16) 0.013(9)
    O33 0.17(3) 0.14(3) 0.078(17) -0.10(3) -0.025(19) 0.012(17)
    O34 0.073(13) 0.22(4) 0.12(3) 0.052(19) 0.011(15) -0.03(3)
    O41 0.095(3) 0.0326(19) 0.0330(18) -0.015(2) -0.007(2) 0.0099(15)
    O42 0.045(2) 0.067(3) 0.0295(16) -0.0248(19) 0.0082(15) -0.0105(17)
_geom_special_details
;
 All esds (except the esd in the dihedral angle between two l.s. planes)
 are estimated using the full covariance matrix.  The cell esds are taken
 into account individually in the estimation of esds in distances, angles
 and torsion angles; correlations between esds in cell parameters are only
 used when they are defined by crystal symmetry.  An approximate (isotropic)
 treatment of cell esds is used for estimating esds involving l.s. planes.
;
loop_
    _geom_bond_atom_site_label_1
    _geom_bond_atom_site_label_2
    _geom_bond_site_symmetry_2
    _geom_bond_distance
    _geom_bond_publ_flag
    Sb1 S1 . 2.3409(7) y
    Sb1 S2 . 2.3593(7) y
    Sb1 S3 . 2.3090(7) y
    Sb1 S4 . 2.3168(7) y
    S1 Zn1 . 2.4024(7) y
    S2 Zn11 . 2.3694(8) y
    Zn1 N1 . 2.137(2) y
    Zn1 N2 . 2.118(2) y
    Zn1 N3 . 2.144(2) y
    Zn1 N4 . 2.116(2) y
    N1 H1 . 1.0000 ?
    N1 C1 . 1.484(4) ?
    N1 C10 . 1.485(4) ?
    C1 H1A . 0.9900 ?
    C1 H1B . 0.9900 ?
    C1 C2 . 1.527(5) ?
    C2 H2A . 0.9900 ?
    C2 H2B . 0.9900 ?
    C2 N2 . 1.471(4) ?
    N2 H2 . 1.0000 ?
    N2 C3 . 1.478(4) ?
    C3 H3A . 0.9900 ?
    C3 H3B . 0.9900 ?
    C3 C4 . 1.525(5) ?
    C4 H4A . 0.9900 ?
    C4 H4B . 0.9900 ?
    C4 C5 . 1.529(4) ?
    C5 H5A . 0.9900 ?
    C5 H5B . 0.9900 ?
    C5 N3 . 1.479(4) ?
    N3 H3 . 1.0000 ?
    N3 C6 . 1.471(4) ?
    C6 H6A . 0.9900 ?
    C6 H6B . 0.9900 ?
    C6 C7 . 1.524(5) ?
    C7 H7A . 0.9900 ?
    C7 H7B . 0.9900 ?
    C7 N4 . 1.483(4) ?
    N4 H4 . 1.0000 ?
    N4 C8 . 1.487(4) ?
    C8 H8A . 0.9900 ?
    C8 H8B . 0.9900 ?
    C8 C9 . 1.525(5) ?
    C9 H9A . 0.9900 ?
    C9 H9B . 0.9900 ?
    C9 C10 . 1.525(5) ?
    C10 H10A . 0.9900 ?
    C10 H10B . 0.9900 ?
    Zn11 N11 . 2.107(3) y
    Zn11 N12 . 2.124(3) y
    Zn11 N13 . 2.135(3) y
    Zn11 N14 . 2.134(3) y
    N11 H11 . 1.0000 ?
    N11 C11 . 1.484(5) ?
    N11 C20 . 1.473(5) ?
    C11 H11A . 0.9900 ?
    C11 H11B . 0.9900 ?
    C11 C12 . 1.522(7) ?
    C12 H12A . 0.9900 ?
    C12 H12B . 0.9900 ?
    C12 N12 . 1.472(7) ?
    N12 H12 . 1.0000 ?
    N12 C13 . 1.475(6) ?
    C13 H13A . 0.9900 ?
    C13 H13B . 0.9900 ?
    C13 C14 . 1.511(9) ?
    C14 H14A . 0.9900 ?
    C14 H14B . 0.9900 ?
    C14 C15 . 1.521(8) ?
    C15 H15A . 0.9900 ?
    C15 H15B . 0.9900 ?
    C15 N13 . 1.475(5) ?
    N13 H13 . 1.0000 ?
    N13 C16 . 1.509(5) ?
    C16 H16A . 0.9900 ?
    C16 H16B . 0.9900 ?
    C16 C17 . 1.503(6) ?
    C17 H17A . 0.9900 ?
    C17 H17B . 0.9900 ?
    C17 N14 . 1.469(5) ?
    N14 H14 . 1.0000 ?
    N14 C18 . 1.472(4) ?
    C18 H18A . 0.9900 ?
    C18 H18B . 0.9900 ?
    C18 C19 . 1.513(5) ?
    C19 H19A . 0.9900 ?
    C19 H19B . 0.9900 ?
    C19 C20 . 1.529(5) ?
    C20 H20A . 0.9900 ?
    C20 H20B . 0.9900 ?
    Sb11 S11 . 2.3424(7) y
    Sb11 S12 . 2.3572(8) y
    Sb11 S13 . 2.3030(7) y
    Sb11 S14 . 2.3100(7) y
    S11 Zn21 . 2.3806(7) y
    S12 Zn31 . 2.3870(8) y
    Zn21 N21 . 2.166(4) y
    Zn21 N22 . 2.115(4) y
    Zn21 N23 . 2.080(4) y
    Zn21 N24 . 2.133(3) y
    Zn21 N21' . 2.143(9) y
    Zn21 N22' . 2.239(9) y
    Zn21 N23' . 2.144(8) y
    Zn21 N24' . 2.054(8) y
    N21 H21 . 1.0000 ?
    N21 C21 . 1.472(6) ?
    N21 C30 . 1.475(6) ?
    C21 H21A . 0.9900 ?
    C21 H21B . 0.9900 ?
    C21 C22 . 1.510(8) ?
    C22 H22A . 0.9900 ?
    C22 H22B . 0.9900 ?
    C22 N22 . 1.470(8) ?
    N22 H22 . 1.0000 ?
    N22 C23 . 1.485(8) ?
    C23 H23A . 0.9900 ?
    C23 H23B . 0.9900 ?
    C23 C24 . 1.509(12) ?
    C24 H24A . 0.9900 ?
    C24 H24B . 0.9900 ?
    C24 C25 . 1.513(11) ?
    C25 H25A . 0.9900 ?
    C25 H25B . 0.9900 ?
    C25 N23 . 1.485(8) ?
    N23 H23 . 1.0000 ?
    N23 C26 . 1.478(8) ?
    C26 H26A . 0.9900 ?
    C26 H26B . 0.9900 ?
    C26 C27 . 1.530(13) ?
    C27 H27A . 0.9900 ?
    C27 H27B . 0.9900 ?
    C27 N24 . 1.483(10) ?
    N24 H24 . 1.0000 ?
    N24 C28 . 1.484(6) ?
    C28 H28A . 0.9900 ?
    C28 H28B . 0.9900 ?
    C28 C29 . 1.514(8) ?
    C29 H29A . 0.9900 ?
    C29 H29B . 0.9900 ?
    C29 C30 . 1.521(8) ?
    C30 H30A . 0.9900 ?
    C30 H30B . 0.9900 ?
    N21' H21' . 1.0000 ?
    N21' C21' . 1.475(12) ?
    N21' C30' . 1.463(13) ?
    C21' H21C . 0.9900 ?
    C21' H21D . 0.9900 ?
    C21' C22' . 1.498(16) ?
    C22' H22C . 0.9900 ?
    C22' H22D . 0.9900 ?
    C22' N22' . 1.438(16) ?
    N22' H22' . 1.0000 ?
    N22' C23' . 1.494(14) ?
    C23' H23C . 0.9900 ?
    C23' H23D . 0.9900 ?
    C23' C24' . 1.522(18) ?
    C24' H24C . 0.9900 ?
    C24' H24D . 0.9900 ?
    C24' C25' . 1.523(18) ?
    C25' H25C . 0.9900 ?
    C25' H25D . 0.9900 ?
    C25' N23' . 1.443(15) ?
    N23' H23' . 1.0000 ?
    N23' C26' . 1.52(2) ?
    C26' H26C . 0.9900 ?
    C26' H26D . 0.9900 ?
    C26' C27' . 1.51(3) ?
    C27' H27C . 0.9900 ?
    C27' H27D . 0.9900 ?
    C27' N24' . 1.467(13) ?
    N24' H24' . 1.0000 ?
    N24' C28' . 1.491(13) ?
    C28' H28C . 0.9900 ?
    C28' H28D . 0.9900 ?
    C28' C29' . 1.535(16) ?
    C29' H29C . 0.9900 ?
    C29' H29D . 0.9900 ?
    C29' C30' . 1.516(15) ?
    C30' H30C . 0.9900 ?
    C30' H30D . 0.9900 ?
    Zn31 N31 . 2.114(3) y
    Zn31 N32 . 2.141(2) y
    Zn31 N33 . 2.121(3) y
    Zn31 N34 . 2.137(2) y
    N31 H31 . 1.0000 ?
    N31 C31 . 1.479(4) ?
    N31 C40 . 1.488(4) ?
    C31 H31A . 0.9900 ?
    C31 H31B . 0.9900 ?
    C31 C32 . 1.533(5) ?
    C32 H32A . 0.9900 ?
    C32 H32B . 0.9900 ?
    C32 N32 . 1.476(4) ?
    N32 H32 . 1.0000 ?
    N32 C33 . 1.480(4) ?
    C33 H33A . 0.9900 ?
    C33 H33B . 0.9900 ?
    C33 C34 . 1.522(5) ?
    C34 H34A . 0.9900 ?
    C34 H34B . 0.9900 ?
    C34 C35 . 1.525(5) ?
    C35 H35A . 0.9900 ?
    C35 H35B . 0.9900 ?
    C35 N33 . 1.477(4) ?
    N33 H33 . 1.0000 ?
    N33 C36 . 1.480(4) ?
    C36 H36A . 0.9900 ?
    C36 H36B . 0.9900 ?
    C36 C37 . 1.522(5) ?
    C37 H37A . 0.9900 ?
    C37 H37B . 0.9900 ?
    C37 N34 . 1.485(4) ?
    N34 H34 . 1.0000 ?
    N34 C38 . 1.486(4) ?
    C38 H38A . 0.9900 ?
    C38 H38B . 0.9900 ?
    C38 C39 . 1.529(5) ?
    C39 H39A . 0.9900 ?
    C39 H39B . 0.9900 ?
    C39 C40 . 1.532(5) ?
    C40 H40A . 0.9900 ?
    C40 H40B . 0.9900 ?
    Cl1 O1 . 1.464(6) ?
    Cl1 O2 . 1.439(5) ?
    Cl1 O3 . 1.448(5) ?
    Cl1 O4 . 1.403(4) ?
    Cl11 O11 . 1.46(2) ?
    Cl11 O12 . 1.50(2) ?
    Cl11 O13 . 1.375(18) ?
    Cl11 O14 . 1.38(2) ?
    Cl21 O21 . 1.440(5) ?
    Cl21 O22 . 1.458(5) ?
    Cl21 O23 . 1.411(4) ?
    Cl21 O24 . 1.410(5) ?
    Cl31 O31 . 1.338(15) ?
    Cl31 O32 . 1.539(18) ?
    Cl31 O33 . 1.437(19) ?
    Cl31 O34 . 1.39(2) ?
    O41 H41A . 0.8206 ?
    O41 H41B . 0.8199 ?
    O42 H42A . 0.8197 ?
    O42 H42B . 0.8174 ?
loop_
    _geom_angle_atom_site_label_1
    _geom_angle_atom_site_label_2
    _geom_angle_atom_site_label_3
    _geom_angle_site_symmetry_1
    _geom_angle_site_symmetry_3
    _geom_angle
    _geom_angle_publ_flag
    S1 Sb1 S2 . . 104.87(2) ?
    S3 Sb1 S1 . . 113.73(3) ?
    S3 Sb1 S2 . . 106.93(3) ?
    S3 Sb1 S4 . . 109.83(3) ?
    S4 Sb1 S1 . . 107.25(3) ?
    S4 Sb1 S2 . . 114.30(3) ?
    Sb1 S1 Zn1 . . 105.77(3) ?
    Sb1 S2 Zn11 . . 105.00(3) ?
    N1 Zn1 S1 . . 105.40(7) ?
    N1 Zn1 N3 . . 152.59(9) ?
    N2 Zn1 S1 . . 97.91(7) ?
    N2 Zn1 N1 . . 82.77(10) ?
    N2 Zn1 N3 . . 87.19(9) ?
    N3 Zn1 S1 . . 101.20(7) ?
    N4 Zn1 S1 . . 109.81(7) ?
    N4 Zn1 N1 . . 94.64(10) ?
    N4 Zn1 N2 . . 151.76(9) ?
    N4 Zn1 N3 . . 82.36(9) ?
    Zn1 N1 H1 . . 105.6 ?
    C1 N1 Zn1 . . 107.45(19) ?
    C1 N1 H1 . . 105.6 ?
    C1 N1 C10 . . 112.3(2) ?
    C10 N1 Zn1 . . 119.28(19) ?
    C10 N1 H1 . . 105.6 ?
    N1 C1 H1A . . 109.6 ?
    N1 C1 H1B . . 109.6 ?
    N1 C1 C2 . . 110.4(2) ?
    H1A C1 H1B . . 108.1 ?
    C2 C1 H1A . . 109.6 ?
    C2 C1 H1B . . 109.6 ?
    C1 C2 H2A . . 110.2 ?
    C1 C2 H2B . . 110.2 ?
    H2A C2 H2B . . 108.5 ?
    N2 C2 C1 . . 107.4(2) ?
    N2 C2 H2A . . 110.2 ?
    N2 C2 H2B . . 110.2 ?
    Zn1 N2 H2 . . 108.1 ?
    C2 N2 Zn1 . . 104.70(18) ?
    C2 N2 H2 . . 108.1 ?
    C2 N2 C3 . . 113.8(2) ?
    C3 N2 Zn1 . . 113.79(17) ?
    C3 N2 H2 . . 108.1 ?
    N2 C3 H3A . . 109.3 ?
    N2 C3 H3B . . 109.3 ?
    N2 C3 C4 . . 111.5(2) ?
    H3A C3 H3B . . 108.0 ?
    C4 C3 H3A . . 109.3 ?
    C4 C3 H3B . . 109.3 ?
    C3 C4 H4A . . 108.2 ?
    C3 C4 H4B . . 108.2 ?
    C3 C4 C5 . . 116.2(2) ?
    H4A C4 H4B . . 107.4 ?
    C5 C4 H4A . . 108.2 ?
    C5 C4 H4B . . 108.2 ?
    C4 C5 H5A . . 109.3 ?
    C4 C5 H5B . . 109.3 ?
    H5A C5 H5B . . 108.0 ?
    N3 C5 C4 . . 111.5(2) ?
    N3 C5 H5A . . 109.3 ?
    N3 C5 H5B . . 109.3 ?
    Zn1 N3 H3 . . 108.0 ?
    C5 N3 Zn1 . . 114.74(18) ?
    C5 N3 H3 . . 108.0 ?
    C6 N3 Zn1 . . 103.49(18) ?
    C6 N3 C5 . . 114.3(2) ?
    C6 N3 H3 . . 108.0 ?
    N3 C6 H6A . . 110.2 ?
    N3 C6 H6B . . 110.2 ?
    N3 C6 C7 . . 107.6(2) ?
    H6A C6 H6B . . 108.5 ?
    C7 C6 H6A . . 110.2 ?
    C7 C6 H6B . . 110.2 ?
    C6 C7 H7A . . 109.7 ?
    C6 C7 H7B . . 109.7 ?
    H7A C7 H7B . . 108.2 ?
    N4 C7 C6 . . 109.9(2) ?
    N4 C7 H7A . . 109.7 ?
    N4 C7 H7B . . 109.7 ?
    Zn1 N4 H4 . . 104.8 ?
    C7 N4 Zn1 . . 108.74(18) ?
    C7 N4 H4 . . 104.8 ?
    C7 N4 C8 . . 112.4(2) ?
    C8 N4 Zn1 . . 119.90(18) ?
    C8 N4 H4 . . 104.8 ?
    N4 C8 H8A . . 109.4 ?
    N4 C8 H8B . . 109.4 ?
    N4 C8 C9 . . 111.4(2) ?
    H8A C8 H8B . . 108.0 ?
    C9 C8 H8A . . 109.4 ?
    C9 C8 H8B . . 109.4 ?
    C8 C9 H9A . . 108.6 ?
    C8 C9 H9B . . 108.6 ?
    C8 C9 C10 . . 114.8(3) ?
    H9A C9 H9B . . 107.5 ?
    C10 C9 H9A . . 108.6 ?
    C10 C9 H9B . . 108.6 ?
    N1 C10 C9 . . 111.9(2) ?
    N1 C10 H10A . . 109.2 ?
    N1 C10 H10B . . 109.2 ?
    C9 C10 H10A . . 109.2 ?
    C9 C10 H10B . . 109.2 ?
    H10A C10 H10B . . 107.9 ?
    N11 Zn11 S2 . . 100.54(8) ?
    N11 Zn11 N12 . . 83.40(13) ?
    N11 Zn11 N13 . . 152.68(12) ?
    N11 Zn11 N14 . . 89.63(11) ?
    N12 Zn11 S2 . . 105.03(9) ?
    N12 Zn11 N13 . . 93.99(14) ?
    N12 Zn11 N14 . . 155.29(12) ?
    N13 Zn11 S2 . . 106.37(9) ?
    N14 Zn11 S2 . . 99.53(9) ?
    N14 Zn11 N13 . . 81.45(12) ?
    Zn11 N11 H11 . . 109.0 ?
    C11 N11 Zn11 . . 103.1(2) ?
    C11 N11 H11 . . 109.0 ?
    C20 N11 Zn11 . . 114.4(2) ?
    C20 N11 H11 . . 109.0 ?
    C20 N11 C11 . . 112.2(3) ?
    N11 C11 H11A . . 109.8 ?
    N11 C11 H11B . . 109.8 ?
    N11 C11 C12 . . 109.3(4) ?
    H11A C11 H11B . . 108.3 ?
    C12 C11 H11A . . 109.8 ?
    C12 C11 H11B . . 109.8 ?
    C11 C12 H12A . . 109.2 ?
    C11 C12 H12B . . 109.2 ?
    H12A C12 H12B . . 107.9 ?
    N12 C12 C11 . . 112.1(3) ?
    N12 C12 H12A . . 109.2 ?
    N12 C12 H12B . . 109.2 ?
    Zn11 N12 H12 . . 105.5 ?
    C12 N12 Zn11 . . 108.3(3) ?
    C12 N12 H12 . . 105.5 ?
    C12 N12 C13 . . 113.2(4) ?
    C13 N12 Zn11 . . 117.8(3) ?
    C13 N12 H12 . . 105.5 ?
    N12 C13 H13A . . 108.9 ?
    N12 C13 H13B . . 108.9 ?
    N12 C13 C14 . . 113.5(4) ?
    H13A C13 H13B . . 107.7 ?
    C14 C13 H13A . . 108.9 ?
    C14 C13 H13B . . 108.9 ?
    C13 C14 H14A . . 108.8 ?
    C13 C14 H14B . . 108.8 ?
    C13 C14 C15 . . 114.0(4) ?
    H14A C14 H14B . . 107.7 ?
    C15 C14 H14A . . 108.8 ?
    C15 C14 H14B . . 108.8 ?
    C14 C15 H15A . . 109.2 ?
    C14 C15 H15B . . 109.2 ?
    H15A C15 H15B . . 107.9 ?
    N13 C15 C14 . . 111.9(3) ?
    N13 C15 H15A . . 109.2 ?
    N13 C15 H15B . . 109.2 ?
    Zn11 N13 H13 . . 106.7 ?
    C15 N13 Zn11 . . 115.2(3) ?
    C15 N13 H13 . . 106.7 ?
    C15 N13 C16 . . 111.9(3) ?
    C16 N13 Zn11 . . 109.0(2) ?
    C16 N13 H13 . . 106.7 ?
    N13 C16 H16A . . 109.8 ?
    N13 C16 H16B . . 109.8 ?
    H16A C16 H16B . . 108.2 ?
    C17 C16 N13 . . 109.4(3) ?
    C17 C16 H16A . . 109.8 ?
    C17 C16 H16B . . 109.8 ?
    C16 C17 H17A . . 110.0 ?
    C16 C17 H17B . . 110.0 ?
    H17A C17 H17B . . 108.4 ?
    N14 C17 C16 . . 108.5(4) ?
    N14 C17 H17A . . 110.0 ?
    N14 C17 H17B . . 110.0 ?
    Zn11 N14 H14 . . 109.3 ?
    C17 N14 Zn11 . . 103.6(2) ?
    C17 N14 H14 . . 109.3 ?
    C17 N14 C18 . . 113.9(3) ?
    C18 N14 Zn11 . . 111.4(2) ?
    C18 N14 H14 . . 109.3 ?
    N14 C18 H18A . . 109.1 ?
    N14 C18 H18B . . 109.1 ?
    N14 C18 C19 . . 112.3(3) ?
    H18A C18 H18B . . 107.9 ?
    C19 C18 H18A . . 109.1 ?
    C19 C18 H18B . . 109.1 ?
    C18 C19 H19A . . 108.3 ?
    C18 C19 H19B . . 108.3 ?
    C18 C19 C20 . . 116.0(3) ?
    H19A C19 H19B . . 107.4 ?
    C20 C19 H19A . . 108.3 ?
    C20 C19 H19B . . 108.3 ?
    N11 C20 C19 . . 112.0(3) ?
    N11 C20 H20A . . 109.2 ?
    N11 C20 H20B . . 109.2 ?
    C19 C20 H20A . . 109.2 ?
    C19 C20 H20B . . 109.2 ?
    H20A C20 H20B . . 107.9 ?
    S11 Sb11 S12 . . 107.21(3) ?
    S13 Sb11 S11 . . 107.98(3) ?
    S13 Sb11 S12 . . 107.65(3) ?
    S13 Sb11 S14 . . 116.20(3) ?
    S14 Sb11 S11 . . 109.08(3) ?
    S14 Sb11 S12 . . 108.37(3) ?
    Sb11 S11 Zn21 . . 107.43(3) ?
    Sb11 S12 Zn31 . . 104.62(3) ?
    N21 Zn21 S11 . . 105.56(10) ?
    N22 Zn21 S11 . . 97.01(11) ?
    N22 Zn21 N21 . . 81.30(17) ?
    N22 Zn21 N24 . . 154.77(14) ?
    N23 Zn21 S11 . . 99.93(10) ?
    N23 Zn21 N21 . . 154.15(14) ?
    N23 Zn21 N22 . . 91.52(19) ?
    N23 Zn21 N24 . . 84.13(17) ?
    N24 Zn21 S11 . . 108.22(9) ?
    N24 Zn21 N21 . . 91.85(14) ?
    N21' Zn21 S11 . . 97.5(2) ?
    N21' Zn21 N22' . . 80.1(3) ?
    N21' Zn21 N23' . . 149.3(3) ?
    N22' Zn21 S11 . . 94.2(2) ?
    N23' Zn21 S11 . . 109.6(2) ?
    N23' Zn21 N22' . . 83.6(3) ?
    N24' Zn21 S11 . . 115.3(2) ?
    N24' Zn21 N21' . . 96.3(3) ?
    N24' Zn21 N22' . . 150.4(3) ?
    N24' Zn21 N23' . . 85.3(4) ?
    Zn21 N21 H21 . . 105.9 ?
    C21 N21 Zn21 . . 107.9(3) ?
    C21 N21 H21 . . 105.9 ?
    C21 N21 C30 . . 111.2(4) ?
    C30 N21 Zn21 . . 119.2(3) ?
    C30 N21 H21 . . 105.9 ?
    N21 C21 H21A . . 109.4 ?
    N21 C21 H21B . . 109.4 ?
    N21 C21 C22 . . 111.1(4) ?
    H21A C21 H21B . . 108.0 ?
    C22 C21 H21A . . 109.4 ?
    C22 C21 H21B . . 109.4 ?
    C21 C22 H22A . . 110.2 ?
    C21 C22 H22B . . 110.2 ?
    H22A C22 H22B . . 108.5 ?
    N22 C22 C21 . . 107.3(4) ?
    N22 C22 H22A . . 110.2 ?
    N22 C22 H22B . . 110.2 ?
    Zn21 N22 H22 . . 108.6 ?
    C22 N22 Zn21 . . 104.5(3) ?
    C22 N22 H22 . . 108.6 ?
    C22 N22 C23 . . 114.6(5) ?
    C23 N22 Zn21 . . 111.8(4) ?
    C23 N22 H22 . . 108.6 ?
    N22 C23 H23A . . 109.3 ?
    N22 C23 H23B . . 109.3 ?
    N22 C23 C24 . . 111.4(6) ?
    H23A C23 H23B . . 108.0 ?
    C24 C23 H23A . . 109.3 ?
    C24 C23 H23B . . 109.3 ?
    C23 C24 H24A . . 108.1 ?
    C23 C24 H24B . . 108.1 ?
    C23 C24 C25 . . 116.7(6) ?
    H24A C24 H24B . . 107.3 ?
    C25 C24 H24A . . 108.1 ?
    C25 C24 H24B . . 108.1 ?
    C24 C25 H25A . . 109.2 ?
    C24 C25 H25B . . 109.2 ?
    H25A C25 H25B . . 107.9 ?
    N23 C25 C24 . . 111.9(5) ?
    N23 C25 H25A . . 109.2 ?
    N23 C25 H25B . . 109.2 ?
    Zn21 N23 H23 . . 108.3 ?
    C25 N23 Zn21 . . 113.7(4) ?
    C25 N23 H23 . . 108.3 ?
    C26 N23 Zn21 . . 103.0(3) ?
    C26 N23 C25 . . 114.9(5) ?
    C26 N23 H23 . . 108.3 ?
    N23 C26 H26A . . 110.2 ?
    N23 C26 H26B . . 110.2 ?
    N23 C26 C27 . . 107.6(6) ?
    H26A C26 H26B . . 108.5 ?
    C27 C26 H26A . . 110.2 ?
    C27 C26 H26B . . 110.2 ?
    C26 C27 H27A . . 109.4 ?
    C26 C27 H27B . . 109.4 ?
    H27A C27 H27B . . 108.0 ?
    N24 C27 C26 . . 111.3(8) ?
    N24 C27 H27A . . 109.4 ?
    N24 C27 H27B . . 109.4 ?
    Zn21 N24 H24 . . 106.8 ?
    C27 N24 Zn21 . . 106.3(5) ?
    C27 N24 H24 . . 106.8 ?
    C27 N24 C28 . . 111.8(6) ?
    C28 N24 Zn21 . . 117.7(3) ?
    C28 N24 H24 . . 106.8 ?
    N24 C28 H28A . . 109.0 ?
    N24 C28 H28B . . 109.0 ?
    N24 C28 C29 . . 113.1(4) ?
    H28A C28 H28B . . 107.8 ?
    C29 C28 H28A . . 109.0 ?
    C29 C28 H28B . . 109.0 ?
    C28 C29 H29A . . 108.6 ?
    C28 C29 H29B . . 108.6 ?
    C28 C29 C30 . . 114.6(4) ?
    H29A C29 H29B . . 107.6 ?
    C30 C29 H29A . . 108.6 ?
    C30 C29 H29B . . 108.6 ?
    N21 C30 C29 . . 112.7(4) ?
    N21 C30 H30A . . 109.0 ?
    N21 C30 H30B . . 109.0 ?
    C29 C30 H30A . . 109.0 ?
    C29 C30 H30B . . 109.0 ?
    H30A C30 H30B . . 107.8 ?
    Zn21 N21' H21' . . 104.8 ?
    C21' N21' Zn21 . . 109.4(6) ?
    C21' N21' H21' . . 104.8 ?
    C30' N21' Zn21 . . 118.7(7) ?
    C30' N21' H21' . . 104.8 ?
    C30' N21' C21' . . 112.9(8) ?
    N21' C21' H21C . . 109.3 ?
    N21' C21' H21D . . 109.3 ?
    N21' C21' C22' . . 111.7(10) ?
    H21C C21' H21D . . 107.9 ?
    C22' C21' H21C . . 109.3 ?
    C22' C21' H21D . . 109.3 ?
    C21' C22' H22C . . 109.9 ?
    C21' C22' H22D . . 109.9 ?
    H22C C22' H22D . . 108.3 ?
    N22' C22' C21' . . 109.1(11) ?
    N22' C22' H22C . . 109.9 ?
    N22' C22' H22D . . 109.9 ?
    Zn21 N22' H22' . . 108.1 ?
    C22' N22' Zn21 . . 102.9(8) ?
    C22' N22' H22' . . 108.1 ?
    C22' N22' C23' . . 113.7(10) ?
    C23' N22' Zn21 . . 115.6(7) ?
    C23' N22' H22' . . 108.1 ?
    N22' C23' H23C . . 109.4 ?
    N22' C23' H23D . . 109.4 ?
    N22' C23' C24' . . 111.0(10) ?
    H23C C23' H23D . . 108.0 ?
    C24' C23' H23C . . 109.4 ?
    C24' C23' H23D . . 109.4 ?
    C23' C24' H24C . . 107.8 ?
    C23' C24' H24D . . 107.8 ?
    C23' C24' C25' . . 118.0(11) ?
    H24C C24' H24D . . 107.2 ?
    C25' C24' H24C . . 107.8 ?
    C25' C24' H24D . . 107.8 ?
    C24' C25' H25C . . 109.5 ?
    C24' C25' H25D . . 109.5 ?
    H25C C25' H25D . . 108.1 ?
    N23' C25' C24' . . 110.8(10) ?
    N23' C25' H25C . . 109.5 ?
    N23' C25' H25D . . 109.5 ?
    Zn21 N23' H23' . . 109.1 ?
    C25' N23' Zn21 . . 114.0(7) ?
    C25' N23' H23' . . 109.1 ?
    C25' N23' C26' . . 114.0(13) ?
    C26' N23' Zn21 . . 101.3(11) ?
    C26' N23' H23' . . 109.1 ?
    N23' C26' H26C . . 109.8 ?
    N23' C26' H26D . . 109.8 ?
    H26C C26' H26D . . 108.2 ?
    C27' C26' N23' . . 109.4(17) ?
    C27' C26' H26C . . 109.8 ?
    C27' C26' H26D . . 109.8 ?
    C26' C27' H27C . . 109.1 ?
    C26' C27' H27D . . 109.1 ?
    H27C C27' H27D . . 107.8 ?
    N24' C27' C26' . . 112.5(15) ?
    N24' C27' H27C . . 109.1 ?
    N24' C27' H27D . . 109.1 ?
    Zn21 N24' H24' . . 105.9 ?
    C27' N24' Zn21 . . 109.0(7) ?
    C27' N24' H24' . . 105.9 ?
    C27' N24' C28' . . 111.6(9) ?
    C28' N24' Zn21 . . 117.8(6) ?
    C28' N24' H24' . . 105.9 ?
    N24' C28' H28C . . 109.0 ?
    N24' C28' H28D . . 109.0 ?
    N24' C28' C29' . . 112.8(8) ?
    H28C C28' H28D . . 107.8 ?
    C29' C28' H28C . . 109.0 ?
    C29' C28' H28D . . 109.0 ?
    C28' C29' H29C . . 108.8 ?
    C28' C29' H29D . . 108.8 ?
    H29C C29' H29D . . 107.7 ?
    C30' C29' C28' . . 113.6(10) ?
    C30' C29' H29C . . 108.8 ?
    C30' C29' H29D . . 108.8 ?
    N21' C30' C29' . . 113.5(9) ?
    N21' C30' H30C . . 108.9 ?
    N21' C30' H30D . . 108.9 ?
    C29' C30' H30C . . 108.9 ?
    C29' C30' H30D . . 108.9 ?
    H30C C30' H30D . . 107.7 ?
    N31 Zn31 S12 . . 108.13(7) ?
    N31 Zn31 N32 . . 83.03(10) ?
    N31 Zn31 N33 . . 153.04(9) ?
    N31 Zn31 N34 . . 94.57(10) ?
    N32 Zn31 S12 . . 100.50(7) ?
    N33 Zn31 S12 . . 98.35(7) ?
    N33 Zn31 N32 . . 87.34(10) ?
    N33 Zn31 N34 . . 82.96(10) ?
    N34 Zn31 S12 . . 105.38(7) ?
    N34 Zn31 N32 . . 153.40(9) ?
    Zn31 N31 H31 . . 105.2 ?
    C31 N31 Zn31 . . 108.09(19) ?
    C31 N31 H31 . . 105.2 ?
    C31 N31 C40 . . 111.9(2) ?
    C40 N31 Zn31 . . 119.95(19) ?
    C40 N31 H31 . . 105.2 ?
    N31 C31 H31A . . 109.8 ?
    N31 C31 H31B . . 109.8 ?
    N31 C31 C32 . . 109.5(3) ?
    H31A C31 H31B . . 108.2 ?
    C32 C31 H31A . . 109.8 ?
    C32 C31 H31B . . 109.8 ?
    C31 C32 H32A . . 110.3 ?
    C31 C32 H32B . . 110.3 ?
    H32A C32 H32B . . 108.5 ?
    N32 C32 C31 . . 107.2(2) ?
    N32 C32 H32A . . 110.3 ?
    N32 C32 H32B . . 110.3 ?
    Zn31 N32 H32 . . 108.5 ?
    C32 N32 Zn31 . . 102.91(18) ?
    C32 N32 H32 . . 108.5 ?
    C32 N32 C33 . . 114.1(2) ?
    C33 N32 Zn31 . . 113.92(19) ?
    C33 N32 H32 . . 108.5 ?
    N32 C33 H33A . . 109.4 ?
    N32 C33 H33B . . 109.4 ?
    N32 C33 C34 . . 111.4(2) ?
    H33A C33 H33B . . 108.0 ?
    C34 C33 H33A . . 109.4 ?
    C34 C33 H33B . . 109.4 ?
    C33 C34 H34A . . 108.1 ?
    C33 C34 H34B . . 108.1 ?
    C33 C34 C35 . . 116.7(3) ?
    H34A C34 H34B . . 107.3 ?
    C35 C34 H34A . . 108.1 ?
    C35 C34 H34B . . 108.1 ?
    C34 C35 H35A . . 109.3 ?
    C34 C35 H35B . . 109.3 ?
    H35A C35 H35B . . 108.0 ?
    N33 C35 C34 . . 111.5(3) ?
    N33 C35 H35A . . 109.3 ?
    N33 C35 H35B . . 109.3 ?
    Zn31 N33 H33 . . 108.5 ?
    C35 N33 Zn31 . . 113.57(19) ?
    C35 N33 H33 . . 108.5 ?
    C35 N33 C36 . . 113.7(2) ?
    C36 N33 Zn31 . . 103.70(19) ?
    C36 N33 H33 . . 108.5 ?
    N33 C36 H36A . . 110.3 ?
    N33 C36 H36B . . 110.3 ?
    N33 C36 C37 . . 107.3(3) ?
    H36A C36 H36B . . 108.5 ?
    C37 C36 H36A . . 110.3 ?
    C37 C36 H36B . . 110.3 ?
    C36 C37 H37A . . 109.8 ?
    C36 C37 H37B . . 109.8 ?
    H37A C37 H37B . . 108.2 ?
    N34 C37 C36 . . 109.6(3) ?
    N34 C37 H37A . . 109.8 ?
    N34 C37 H37B . . 109.8 ?
    Zn31 N34 H34 . . 105.8 ?
    C37 N34 Zn31 . . 107.20(19) ?
    C37 N34 H34 . . 105.8 ?
    C37 N34 C38 . . 112.0(2) ?
    C38 N34 Zn31 . . 119.29(19) ?
    C38 N34 H34 . . 105.8 ?
    N34 C38 H38A . . 109.3 ?
    N34 C38 H38B . . 109.3 ?
    N34 C38 C39 . . 111.8(2) ?
    H38A C38 H38B . . 107.9 ?
    C39 C38 H38A . . 109.3 ?
    C39 C38 H38B . . 109.3 ?
    C38 C39 H39A . . 108.6 ?
    C38 C39 H39B . . 108.6 ?
    C38 C39 C40 . . 114.5(3) ?
    H39A C39 H39B . . 107.6 ?
    C40 C39 H39A . . 108.6 ?
    C40 C39 H39B . . 108.6 ?
    N31 C40 C39 . . 111.8(2) ?
    N31 C40 H40A . . 109.3 ?
    N31 C40 H40B . . 109.3 ?
    C39 C40 H40A . . 109.3 ?
    C39 C40 H40B . . 109.3 ?
    H40A C40 H40B . . 107.9 ?
    O2 Cl1 O1 . . 107.0(5) ?
    O2 Cl1 O3 . . 109.2(4) ?
    O3 Cl1 O1 . . 108.3(5) ?
    O4 Cl1 O1 . . 108.7(5) ?
    O4 Cl1 O2 . . 111.8(3) ?
    O4 Cl1 O3 . . 111.6(3) ?
    O11 Cl11 O12 . . 94(2) ?
    O13 Cl11 O11 . . 117(2) ?
    O13 Cl11 O12 . . 98.8(19) ?
    O13 Cl11 O14 . . 123(2) ?
    O14 Cl11 O11 . . 113(2) ?
    O14 Cl11 O12 . . 103(2) ?
    O21 Cl21 O22 . . 106.1(3) ?
    O23 Cl21 O21 . . 111.4(4) ?
    O23 Cl21 O22 . . 106.8(4) ?
    O24 Cl21 O21 . . 111.9(4) ?
    O24 Cl21 O22 . . 109.4(4) ?
    O24 Cl21 O23 . . 110.9(4) ?
    O31 Cl31 O32 . . 114.0(13) ?
    O31 Cl31 O33 . . 117.4(17) ?
    O31 Cl31 O34 . . 119(2) ?
    O33 Cl31 O32 . . 98.0(18) ?
    O34 Cl31 O32 . . 97(2) ?
    O34 Cl31 O33 . . 108(2) ?
    H41A O41 H41B . . 104.7 ?
    H42A O42 H42B . . 114.1 ?
loop_
    _geom_torsion_atom_site_label_1
    _geom_torsion_atom_site_label_2
    _geom_torsion_atom_site_label_3
    _geom_torsion_atom_site_label_4
    _geom_torsion_site_symmetry_1
    _geom_torsion_site_symmetry_2
    _geom_torsion_site_symmetry_3
    _geom_torsion_site_symmetry_4
    _geom_torsion
    _geom_torsion_publ_flag
    Zn1 N1 C1 C2 . . . . 30.6(3) ?
    Zn1 N1 C10 C9 . . . . -45.9(3) ?
    Zn1 N2 C3 C4 . . . . -66.3(3) ?
    Zn1 N3 C6 C7 . . . . -52.6(2) ?
    Zn1 N4 C8 C9 . . . . 47.0(3) ?
    N1 C1 C2 N2 . . . . -56.6(3) ?
    C1 N1 C10 C9 . . . . -172.9(3) ?
    C1 C2 N2 Zn1 . . . . 51.4(3) ?
    C1 C2 N2 C3 . . . . 176.3(2) ?
    C2 N2 C3 C4 . . . . 173.8(2) ?
    N2 C3 C4 C5 . . . . 67.7(3) ?
    C3 C4 C5 N3 . . . . -65.8(3) ?
    C4 C5 N3 Zn1 . . . . 63.0(3) ?
    C4 C5 N3 C6 . . . . -177.6(2) ?
    C5 N3 C6 C7 . . . . -178.1(2) ?
    N3 C6 C7 N4 . . . . 56.5(3) ?
    C6 C7 N4 Zn1 . . . . -28.9(3) ?
    C6 C7 N4 C8 . . . . -164.1(2) ?
    C7 N4 C8 C9 . . . . 176.5(2) ?
    N4 C8 C9 C10 . . . . -75.8(3) ?
    C8 C9 C10 N1 . . . . 75.5(3) ?
    C10 N1 C1 C2 . . . . 163.6(3) ?
    Zn11 N11 C11 C12 . . . . 51.1(3) ?
    Zn11 N11 C20 C19 . . . . -61.3(3) ?
    Zn11 N12 C13 C14 . . . . -49.6(5) ?
    Zn11 N13 C16 C17 . . . . -24.3(4) ?
    Zn11 N14 C18 C19 . . . . 65.6(3) ?
    N11 C11 C12 N12 . . . . -49.4(5) ?
    C11 N11 C20 C19 . . . . -178.3(3) ?
    C11 C12 N12 Zn11 . . . . 20.0(5) ?
    C11 C12 N12 C13 . . . . 152.6(4) ?
    C12 N12 C13 C14 . . . . -177.3(4) ?
    N12 C13 C14 C15 . . . . 72.4(5) ?
    C13 C14 C15 N13 . . . . -77.5(5) ?
    C14 C15 N13 Zn11 . . . . 57.5(4) ?
    C14 C15 N13 C16 . . . . -177.3(4) ?
    C15 N13 C16 C17 . . . . -152.9(4) ?
    N13 C16 C17 N14 . . . . 54.2(4) ?
    C16 C17 N14 Zn11 . . . . -55.1(3) ?
    C16 C17 N14 C18 . . . . -176.3(3) ?
    C17 N14 C18 C19 . . . . -177.6(3) ?
    N14 C18 C19 C20 . . . . -70.1(4) ?
    C18 C19 C20 N11 . . . . 66.4(4) ?
    C20 N11 C11 C12 . . . . 174.7(3) ?
    Zn21 N21 C21 C22 . . . . -26.1(6) ?
    Zn21 N21 C30 C29 . . . . 51.0(5) ?
    Zn21 N22 C23 C24 . . . . 63.2(7) ?
    Zn21 N23 C26 C27 . . . . 53.6(6) ?
    Zn21 N24 C28 C29 . . . . -55.3(5) ?
    Zn21 N21' C21' C22' . . . . -26.7(12) ?
    Zn21 N21' C30' C29' . . . . 43.7(13) ?
    Zn21 N22' C23' C24' . . . . 60.1(12) ?
    Zn21 N23' C26' C27' . . . . 47(2) ?
    Zn21 N24' C28' C29' . . . . -50.3(11) ?
    N21 C21 C22 N22 . . . . 55.0(6) ?
    C21 N21 C30 C29 . . . . 177.4(5) ?
    C21 C22 N22 Zn21 . . . . -54.1(4) ?
    C21 C22 N22 C23 . . . . -176.8(5) ?
    C22 N22 C23 C24 . . . . -178.1(5) ?
    N22 C23 C24 C25 . . . . -70.8(8) ?
    C23 C24 C25 N23 . . . . 68.6(7) ?
    C24 C25 N23 Zn21 . . . . -60.6(5) ?
    C24 C25 N23 C26 . . . . -179.0(5) ?
    C25 N23 C26 C27 . . . . 177.8(6) ?
    N23 C26 C27 N24 . . . . -54.8(9) ?
    C26 C27 N24 Zn21 . . . . 25.2(8) ?
    C26 C27 N24 C28 . . . . 154.9(6) ?
    C27 N24 C28 C29 . . . . -178.8(5) ?
    N24 C28 C29 C30 . . . . 74.3(5) ?
    C28 C29 C30 N21 . . . . -71.3(5) ?
    C30 N21 C21 C22 . . . . -158.6(5) ?
    N21' C21' C22' N22' . . . . 55.8(15) ?
    C21' N21' C30' C29' . . . . 173.7(10) ?
    C21' C22' N22' Zn21 . . . . -52.1(12) ?
    C21' C22' N22' C23' . . . . -177.9(11) ?
    C22' N22' C23' C24' . . . . 178.8(11) ?
    N22' C23' C24' C25' . . . . -62.2(14) ?
    C23' C24' C25' N23' . . . . 68.6(14) ?
    C24' C25' N23' Zn21 . . . . -71.9(10) ?
    C24' C25' N23' C26' . . . . 172.5(16) ?
    C25' N23' C26' C27' . . . . 170.2(15) ?
    N23' C26' C27' N24' . . . . -51(2) ?
    C26' C27' N24' Zn21 . . . . 24.7(15) ?
    C26' C27' N24' C28' . . . . 156.4(14) ?
    C27' N24' C28' C29' . . . . -177.4(9) ?
    N24' C28' C29' C30' . . . . 76.3(12) ?
    C28' C29' C30' N21' . . . . -72.3(13) ?
    C30' N21' C21' C22' . . . . -161.3(11) ?
    Zn31 N31 C31 C32 . . . . -31.4(3) ?
    Zn31 N31 C40 C39 . . . . 46.8(3) ?
    Zn31 N32 C33 C34 . . . . 64.0(3) ?
    Zn31 N33 C36 C37 . . . . 52.6(3) ?
    Zn31 N34 C38 C39 . . . . -47.1(3) ?
    N31 C31 C32 N32 . . . . 58.6(3) ?
    C31 N31 C40 C39 . . . . 174.9(2) ?
    C31 C32 N32 Zn31 . . . . -52.7(2) ?
    C31 C32 N32 C33 . . . . -176.6(2) ?
    C32 N32 C33 C34 . . . . -178.2(3) ?
    N32 C33 C34 C35 . . . . -66.2(4) ?
    C33 C34 C35 N33 . . . . 67.1(4) ?
    C34 C35 N33 Zn31 . . . . -65.5(3) ?
    C34 C35 N33 C36 . . . . 176.2(3) ?
    C35 N33 C36 C37 . . . . 176.5(3) ?
    N33 C36 C37 N34 . . . . -58.9(3) ?
    C36 C37 N34 Zn31 . . . . 32.4(3) ?
    C36 C37 N34 C38 . . . . 165.0(3) ?
    C37 N34 C38 C39 . . . . -173.5(3) ?
    N34 C38 C39 C40 . . . . 75.5(3) ?
    C38 C39 C40 N31 . . . . -75.1(3) ?
    C40 N31 C31 C32 . . . . -165.6(2) ?
loop_
    _geom_hbond_atom_site_label_D
    _geom_hbond_atom_site_label_H
    _geom_hbond_atom_site_label_A
    _geom_hbond_site_symmetry_A
    _geom_hbond_distance_DH
    _geom_hbond_distance_HA
    _geom_hbond_distance_DA
    _geom_hbond_angle_DHA
    N4 H4 S2 . 1.00 2.30 3.289(2) 172.4
    N11 H11 O42 . 1.00 2.00 2.948(5) 157.4
    N12 H12 S4 . 1.00 2.40 3.404(3) 178.0
    N13 H13 S3 . 1.00 2.46 3.444(3) 169.4
    N14 H14 O24 . 1.00 2.17 3.135(6) 162.6
    N14 H14 O31 . 1.00 2.28 3.115(19) 140.1
    N14 H14 O33 . 1.00 2.47 3.41(4) 155.7
    N22 H22 O3 . 1.00 2.16 3.158(6) 175.1
    N23 H23 O41 . 1.00 2.35 3.235(6) 146.9
    N24 H24 S12 . 1.00 2.56 3.483(3) 154.2
    N22' H22' O12 . 1.00 2.29 3.27(3) 165.8
    N31 H31 S14 . 1.00 2.36 3.355(3) 174.2
    N33 H33 S3 2 1.00 2.53 3.419(3) 147.9
    N34 H34 S13 . 1.00 2.58 3.532(2) 158.7
    O41 H41A S14 1_655 0.82 2.48 3.256(4) 158.3
_shelx_space_group_comment
;
The symmetry employed for this shelxl refinement is uniquely defined
by the following loop, which should always be used as a source of
symmetry information in preference to the above space-group names.
They are only intended as comments.
;
_shelx_estimated_absorpt_T_min     0.631
_shelx_estimated_absorpt_T_max     0.702
_shelx_hkl_file
;
 -14   0  -5 2.14111 4.54230  14
 -14   0  -4 43.8512 5.64514  14
 -14   0  -3 4.99145 4.38025  14
 -14  -1  -5 30.3624 5.25006  14
 -14   1  -5 32.5817 5.38050  14
 -14  -1  -4 49.0518 5.56333  14
 -14   1  -4 45.2621 5.61863  14
 -14  -1  -3 6.59765 4.65053  14
 -14   1  -3 7.01962 4.54097  14
 -14   2  -5 4.70092 4.43242  14
 -13   0 -10 49.2534 5.64508   3
 -13   0  -9 0.22525 4.32957   3
 -13   0  -8 35.2080 4.62530  14
 -13   0  -8 43.6965 5.56985   3
 -13   0  -7 0.38588 3.90313  14
 -13   0  -7 4.14241 4.22621   3
 -13   0  -6 79.8303 6.06665  14
 -13   0  -6 85.6993 6.39245   3
 -13   0  -5 2.05953 4.12953  14
 -13   0  -5 7.39215 4.36506   3
 -13   0  -4 263.328 10.1190  14
 -13   0  -4 288.169 10.2510   3
 -13   0  -3-1.30193 4.14710  14
 -13   0  -3-1.23202 4.14318   3
 -13   0  -2 61.9054 5.86110  14
 -13   0  -2 78.1838 5.99933   3
 -13   0  -1 0.40064 4.12945   3
 -13   0  -1 3.86511 4.19977  14
 -13   0   0 138.987 7.69572  14
 -13   0   0 148.714 7.27638   3
 -13   0   1-2.15263 4.01400   3
 -13   0   1 2.85075 4.47473  14
 -13   0   2 261.241 9.51694   3
 -13   0   2 253.000 10.2419  14
 -13   0   3 2.68172 4.24011   3
 -13   0   3 7.41165 4.73588  14
 -13   0   4 367.944 11.1842   3
 -13   0   4 311.385 11.8622  14
 -13   0   5 3.37590 4.13316   3
 -13   0   5 0.76878 4.79133  14
 -13   0   6 142.752 7.08563   3
 -13   0   6 117.415 7.86198  14
 -13   0   7 4.44780 4.06190   3
 -13   0   7-3.44024 4.42374  14
 -13   0   8 277.361 9.43491   3
 -13   0   8 244.659 10.6652  14
 -13   0   9 2.57907 3.72716   3
 -13   0   9 5.72864 4.67859  14
 -13   0  10 34.8119 4.55711   3
 -13   0  11-0.54748 3.89383   3
 -13   1 -11 1.59731 4.37362   3
 -13   1 -10 23.9601 5.19973   3
 -13   1  -9 9.69324 4.15033  14
 -13   1  -9 10.9912 4.64446   3
 -13  -1  -9 7.88539 4.56060   3
 -13   1  -8 75.9417 5.71930  14
 -13   1  -8 87.1174 6.29740   3
 -13  -1  -8 99.7187 6.71950   3
 -13   1  -7 10.6103 4.26121  14
 -13  -1  -7 7.92636 3.90671  14
 -13  -1  -7 22.0449 5.08824   3
 -13   1  -7 13.5148 4.55713   3
 -13  -1  -6 34.2192 4.87026  14
 -13   1  -6 40.3429 5.00957  14
 -13  -1  -6 45.9388 5.48440   3
 -13   1  -6 54.6991 5.46640   3
 -13   1  -5 19.0464 4.51645  14
 -13  -1  -5 19.0099 4.72041  14
 -13  -1  -5 12.2321 4.67926   3
 -13   1  -5 13.2594 4.56115   3
 -13  -1  -4 80.3839 6.27913  14
 -13   1  -4 89.4776 6.49745  14
 -13  -1  -4 93.4776 6.51650   3
 -13   1  -4 93.3849 6.33245   3
 -13   1  -3 14.0616 4.39524  14
 -13  -1  -3 13.3073 4.55950  14
 -13  -1  -3 17.9072 4.75542   3
 -13   1  -3 16.3728 4.38291   3
 -13  -1  -2 103.917 7.09338  14
 -13   1  -2 119.641 7.22600  14
 -13   1  -2 128.819 6.92743   3
 -13  -1  -2 144.071 7.34144   3
 -13   1  -1 14.4974 4.78024  14
 -13  -1  -1 19.5009 4.66154  14
 -13  -1  -1 16.2596 4.36930   3
 -13   1  -1 16.2555 4.32687   3
 -13   1   0 40.3202 5.41040  14
 -13  -1   0 33.8194 5.22361  14
 -13  -1   0 37.1567 5.21118   3
 -13   1   0 43.9957 5.02937   3
 -13  -1   1 2.04598 4.25889   3
 -13   1   1-0.74522 3.82627   3
 -13  -1   1-1.43915 4.43054  14
 -13   1   1 7.33858 4.70234  14
 -13  -1   2 16.1636 4.40724   3
 -13   1   2 15.1082 3.97158   3
 -13  -1   2 10.0423 4.51113  14
 -13   1   2 21.7180 4.98739  14
 -13   1   3 6.74202 3.84181   3
 -13  -1   3 12.2050 4.34506   3
 -13  -1   3 10.2117 4.72168  14
 -13   1   3 9.10315 4.44161  14
 -13  -1   4 146.220 7.37623   3
 -13   1   4 149.837 6.98692   3
 -13   1   4 140.799 8.21829  14
 -13  -1   4 146.153 8.38637  14
 -13  -1   5 16.3783 4.57663   3
 -13   1   5 10.6918 4.04848   3
 -13  -1   5 7.75625 4.66865  14
 -13   1   5 11.7304 4.92629  14
 -13  -1   6 254.228 9.25533   3
 -13   1   6 238.000 8.71873   3
 -13   1   6 212.128 9.78845  14
 -13  -1   6 218.058 10.1575  14
 -13  -1   7 14.9033 4.32157   3
 -13   1   7 10.2955 3.85090   3
 -13   1   7 16.3184 4.99103  14
 -13  -1   7 7.48869 4.68002  14
 -13  -1   8 35.3893 4.91612   3
 -13   1   8 32.3279 5.55005  14
 -13  -1   8 31.3920 5.40543  14
 -13  -1   9 36.5789 4.96089   3
 -13   1   9 41.4999 5.73550  14
 -13  -1   9 33.5066 5.59894  14
 -13  -1  10 93.6758 6.07221   3
 -13  -1  11 4.63321 4.12933   3
 -13  -1  12 71.1556 5.67679   3
 -13  -1  13 8.47466 4.27422   3
 -13  -1  14 172.570 7.81824   3
 -13   2 -11 2.44280 4.42889   3
 -13   2 -10 15.9083 4.60949   3
 -13   2  -9 10.6100 3.94244  14
 -13   2  -9 13.6383 4.51475   3
 -13   2  -8 60.8041 5.36770  14
 -13   2  -8 73.1280 5.93195   3
 -13   2  -7 5.01926 4.19053  14
 -13   2  -7 4.09392 4.21534   3
 -13  -2  -7 7.63571 4.57878   3
 -13   2  -6 169.412 7.82710  14
 -13   2  -6 166.847 7.78828   3
 -13  -2  -6 166.244 8.32075   3
 -13   2  -5-1.84699 4.10337  14
 -13  -2  -5 0.45171 4.58047   3
 -13   2  -5 1.56936 4.26667   3
 -13   2  -4 131.550 7.33602  14
 -13  -2  -4 128.127 7.26709  14
 -13   2  -4 158.234 7.50175   3
 -13  -2  -4 148.097 7.86837   3
 -13   2  -3 17.2918 4.70947  14
 -13  -2  -3 18.6434 4.83090  14
 -13  -2  -3 23.4337 4.71963   3
 -13   2  -3 23.4382 4.38569   3
 -13   2  -2 87.7350 6.45389  14
 -13  -2  -2 75.2831 6.29941  14
 -13  -2  -2 101.811 6.72286   3
 -13   2  -2 87.7424 5.87151   3
 -13   2  -1 10.6481 4.60976  14
 -13  -2  -1 5.77348 4.49858  14
 -13  -2  -1 14.5393 4.50961   3
 -13   2  -1 10.3980 3.98909   3
 -13  -2   0 10.3945 4.45442  14
 -13   2   0 14.8184 4.78884  14
 -13  -2   0 9.22418 4.37735   3
 -13   2   0 13.2739 4.04645   3
 -13   2   1 79.8676 6.33454  14
 -13  -2   1 85.8020 6.73060  14
 -13  -2   1 99.4951 6.56368   3
 -13   2   1 87.1280 5.69484   3
 -13  -2   2 92.7408 6.36973   3
 -13  -2   2 77.8223 6.53500  14
 -13   2   2 78.1075 6.49788  14
 -13  -2   3 70.2227 5.77962   3
 -13   2   3 68.2978 6.13841  14
 -13  -2   3 65.5833 6.15641  14
 -13  -2   4 166.867 7.82666   3
 -13   2   4 153.039 8.56622  14
 -13  -2   4 138.859 8.20187  14
 -13  -2   5 19.0534 4.67291   3
 -13   2   5 19.5608 5.13207  14
 -13  -2   5 6.26186 4.81867  14
 -13  -2   6 235.500 9.24896   3
 -13   2   6 218.945 9.81478  14
 -13  -2   6 194.104 9.52316  14
 -13  -2   7 49.9330 5.42067   3
 -13   2   7 44.5873 5.58931  14
 -13  -2   7 36.7291 5.94161  14
 -13  -2   8 106.274 6.61814   3
 -13   2   8 95.0170 6.97985  14
 -13  -2   8 96.3008 7.31288  14
 -13  -2   9 5.50937 4.34483   3
 -13  -2  10 21.7809 4.61070   3
 -13  -2  11 2.43905 4.24636   3
 -13  -2  12 124.385 7.10514   3
 -13  -2  13 6.90992 4.58506   3
 -13  -2  14 83.7004 6.18794   3
 -13  -2  15 6.49290 4.43400   3
 -13  -2  16 173.198 8.10754   3
 -13  -2  17 1.82440 4.20434   3
 -13   3 -11 75.7771 6.22774   3
 -13   3  -8 53.5405 5.25172  14
 -13   3  -7 16.5083 4.25219  14
 -13   3  -6 79.2518 5.86586  14
 -13  -3  -5 22.1976 5.25231   3
 -13   3  -5 24.3092 4.83629  14
 -13   3  -4 132.549 7.32746  14
 -13  -3  -4 158.688 8.20505   3
 -13  -3  -3 14.1951 4.73900   3
 -13   3  -3 17.7864 4.82358  14
 -13  -3  -2 46.9110 5.58110   3
 -13   3  -2 45.0787 5.43318  14
 -13  -3  -1 6.73612 4.26925   3
 -13   3  -1 10.9019 4.45981  14
 -13  -3   0 123.116 7.23028   3
 -13   3   0 122.022 7.36107  14
 -13  -3   1 2.20246 4.42680   3
 -13   3   1 1.89235 4.40266  14
 -13  -3   1-2.67499 4.59405  14
 -13  -3   2 57.8155 5.81626   3
 -13   3   2 48.4812 5.79388  14
 -13  -3   2 45.5022 5.90888  14
 -13  -3   3 6.75142 4.21729   3
 -13   3   3 7.61622 4.60870  14
 -13  -3   3 6.33927 4.67088  14
 -13  -3   4 240.496 9.57976   3
 -13  -3   4 215.152 9.83513  14
 -13   3   4 232.085 9.98583  14
 -13  -3   5 34.0184 5.24560   3
 -13  -3   5 22.6745 5.47740  14
 -13   3   5 29.7428 5.40933  14
 -13  -3   6 146.535 7.62191   3
 -13   3   6 135.406 8.24499  14
 -13  -3   6 122.711 8.06317  14
 -13  -3   7 10.9535 4.62974   3
 -13  -3   7 10.0850 5.09314  14
 -13   3   7 17.5810 5.01976  14
 -13  -3   8 63.7853 6.03861   3
 -13  -3   8 51.5443 6.30254  14
 -13  -3   9 8.11555 4.24449   3
 -13  -3  10 62.6987 5.82223   3
 -13  -3  11 41.1443 5.32169   3
 -13  -3  12 46.0494 5.51776   3
 -13  -3  13 28.7805 5.08734   3
 -13  -3  14 146.229 7.68934   3
 -13   4  -8 56.2987 5.42174  14
 -13   4  -7 12.3322 4.22019  14
 -13   4  -6 137.862 7.30487  14
 -13   4  -5 54.3914 5.47759  14
 -13   4  -4 74.5656 6.07628  14
 -13   4  -3 20.7579 4.68105  14
 -13  -4  -2 92.0225 6.72149   3
 -13   4  -2 96.5015 6.67362  14
 -13  -4  -1 39.9361 5.54519   3
 -13   4  -1 38.6038 5.26310  14
 -13  -4   0 10.3423 4.81008   3
 -13   4   0 9.56350 4.52454  14
 -13  -4   1 18.5108 5.01287   3
 -13   4   1 17.6159 4.98867  14
 -13  -4   2 131.912 7.35179   3
 -13   4   2 114.996 7.36013  14
 -13  -4   3 2.94818 4.66426   3
 -13   4   3 8.64474 4.86137  14
 -13  -4   4 139.579 7.88165   3
 -13   4   4 141.407 7.93420  14
 -13  -4   5 44.3494 5.62548   3
 -13   4   5 43.4182 5.62367  14
 -13  -4   6 171.831 8.38140   3
 -13   4   6 155.354 8.47126  14
 -13  -4   7 23.7026 5.25719   3
 -13  -4   8 66.0433 6.13963   3
 -13  -4   9 73.9456 6.11750   3
 -13  -4  10 34.9714 5.27028   3
 -13   5  -8 48.0508 5.02646  14
 -13   5  -7 22.9979 4.66388  14
 -13   5  -6 115.635 6.83861  14
 -13   5  -5 44.1095 5.27373  14
 -13   5  -4 229.950 9.41421  14
 -13   5  -3 47.4839 5.54328  14
 -13   5  -2 8.80671 4.54706  14
 -13   5  -1 7.84488 4.57297  14
 -13   5   0 85.7447 6.50237  14
 -13   5   1 54.5028 6.06863  14
 -13   5   2 98.7351 6.96763  14
 -13   5   3 15.1735 4.79494  14
 -13   5   4 88.5297 6.91081  14
 -13   6  -8 194.003 8.30022  14
 -13   6  -7 90.7448 6.33379  14
 -13   6  -6 108.144 6.72816  14
 -13   6  -5 10.2335 4.50507  14
 -13   6  -4 84.8338 6.54079  14
 -13   6  -3 120.293 7.26927  14
 -13   6  -2 133.557 7.48434  14
 -13   6  -1 5.36568 4.42105  14
 -13   6   0 59.7318 6.14268  14
 -13   6   1 2.18258 4.57476  14
 -13   7  -7 19.5103 4.64377  14
 -12   0 -16 159.581 8.40709   3
 -12   0 -15-3.15427 4.41286   3
 -12   0 -14 46.0576 5.68833   3
 -12   0 -13 1.95514 4.28609   4
 -12   0 -13-0.46533 4.48471   3
 -12   0 -12 142.315 6.45004  14
 -12   0 -12 166.453 8.11416   3
 -12   0 -12 169.667 8.94623   4
 -12   0 -11-0.46656 3.32216  14
 -12   0 -11 0.27235 4.41428   4
 -12   0 -11 0.66862 4.36799   3
 -12   0 -10 71.3734 5.20596  14
 -12   0 -10 94.8606 6.34570   3
 -12   0 -10 99.1244 7.07341   4
 -12   0  -9 0.16957 3.42587  14
 -12   0  -9 1.49953 4.10000   3
 -12   0  -9 2.13833 4.69665   4
 -12   0  -8 117.271 6.42183  14
 -12   0  -8 145.345 8.01367   4
 -12   0  -8 137.708 7.24858   3
 -12   0  -7-0.36439 3.50688  14
 -12   0  -7 1.03270 3.80332   3
 -12   0  -7-0.79069 4.43054   4
 -12   0  -6 60.7992 5.13947  14
 -12   0  -6 72.1796 6.27668   4
 -12   0  -6 70.4677 5.50695   3
 -12   0  -5 0.57793 3.82663  14
 -12   0  -5 2.19257 3.76556   3
 -12   0  -5-0.25934 4.17821   4
 -12   0  -4 86.1331 5.94345  14
 -12   0  -4 88.9259 6.83137   4
 -12   0  -4 94.9893 5.98613   3
 -12   0  -3 2.03078 4.00165  14
 -12   0  -3-1.93696 3.61601   3
 -12   0  -3-0.51280 4.48992   4
 -12   0  -2 389.126 12.6616   4
 -12   0  -2 374.011 11.3388   3
 -12   0  -1-0.85230 3.91164  14
 -12   0  -1 4.90224 3.78977   3
 -12   0  -1 0.25354 4.37114   4
 -12   0   0 285.691 10.7867  14
 -12   0   0 325.499 10.4710   3
 -12   0   0 351.245 12.0384   4
 -12   0   1 0.22226 3.97105  14
 -12   0   1 1.10346 3.56492   3
 -12   0   1 3.02918 4.46554   4
 -12   0   2 197.400 8.80328  14
 -12   0   2 214.067 9.45441   4
 -12   0   2 208.191 8.10197   3
 -12   0   3-3.45639 4.31599   6
 -12   0   3 1.38693 3.95711  14
 -12   0   3-3.01534 4.08084   4
 -12   0   3 0.17945 3.53127   3
 -12   0   4 191.588 8.94627   6
 -12   0   4 171.226 8.26337  14
 -12   0   4 204.858 9.02147   4
 -12   0   4 191.599 7.82475   3
 -12   0   5 0.99184 4.18365   6
 -12   0   5-0.23984 3.97156  14
 -12   0   5 3.77748 4.33403   4
 -12   0   5-2.12898 3.46757   3
 -12   0   6 109.792 7.04775   6
 -12   0   6 93.4941 6.70205  14
 -12   0   6 108.912 7.16605   4
 -12   0   6 109.796 6.12462   3
 -12   0   7 4.72254 4.26282   6
 -12   0   7 2.63525 3.75754   3
 -12   0   7 1.98546 4.44896  14
 -12   0   8 652.223 17.6172   6
 -12   0   8 643.939 15.8259   3
 -12   0   8 582.856 17.2081  14
 -12   0   9 3.00593 4.47565   6
 -12   0   9 3.65679 3.58533   3
 -12   0   9 0.76859 4.44045  14
 -12   0  10 27.6603 4.87026   6
 -12   0  10 31.6910 4.27580   3
 -12   0  10 22.8887 4.92229  14
 -12   0  11-2.27101 4.01580   6
 -12   0  11-0.17386 3.56609   3
 -12   0  11 2.37631 4.30493  14
 -12   0  12 166.260 8.46792   6
 -12   0  12 178.990 7.37255   3
 -12   0  12 140.557 8.03500  14
 -12   0  13-4.58917 4.46471   6
 -12   0  13-0.34812 3.38810   3
 -12   0  13-0.54290 4.33793  14
 -12   0  14 102.762 6.97740   6
 -12   0  14 108.213 5.96043   3
 -12   0  14 91.8407 6.83997  14
 -12   0  15 1.56467 3.51695   3
 -12   0  15 1.29521 4.45030   6
 -12   0  16 59.8470 5.03011   3
 -12   0  16 61.3683 6.16765   6
 -12   0  17 2.09244 3.57680   3
 -12   0  18 57.8830 4.99843   3
 -12   1 -16 28.4219 5.46073   3
 -12   1 -15 49.8910 5.90822   3
 -12  -1 -15 48.2425 5.92478   3
 -12  -1 -14 341.638 11.9852   3
 -12   1 -14 343.246 11.9057   3
 -12   1 -13 28.0095 5.11972   3
 -12  -1 -13 29.2144 5.42682   4
 -12   1 -13 21.6670 5.42675   4
 -12  -1 -13 29.2014 5.10416   3
 -12   1 -12 4.90144 3.38438  14
 -12  -1 -12 6.38128 4.73516   4
 -12   1 -12 13.8249 4.44382   3
 -12   1 -12 14.5255 4.71101   4
 -12  -1 -12 10.2156 4.35670   3
 -12   1 -11 13.7609 3.68515  14
 -12  -1 -11 16.2079 4.79015   3
 -12  -1 -11 18.8620 5.06633   4
 -12   1 -11 19.2190 4.89950   3
 -12   1 -11 26.0202 5.37830   4
 -12   1 -10 243.905 8.77947  14
 -12  -1 -10 277.394 10.2251   3
 -12  -1 -10 267.647 10.8882   4
 -12   1 -10 280.459 10.1134   3
 -12   1 -10 280.056 10.9154   4
 -12  -1  -9 24.7872 4.27661  14
 -12   1  -9 30.7764 4.31919  14
 -12   1  -9 37.1631 5.04151   3
 -12  -1  -9 32.4078 4.98488   3
 -12  -1  -9 30.8314 5.30221   4
 -12   1  -9 32.2024 5.28485   4
 -12   1  -8 18.0755 3.80787  14
 -12  -1  -8 11.2963 3.81269  14
 -12   1  -8 20.8127 4.18076   3
 -12   1  -8 18.2340 5.13136   4
 -12  -1  -8 19.4827 4.52713   3
 -12  -1  -8 21.5542 5.01410   4
 -12  -1  -7 21.3988 4.07552  14
 -12   1  -7 19.7660 3.87598  14
 -12  -1  -7 26.6820 4.96965   4
 -12  -1  -7 21.0849 4.60285   3
 -12   1  -7 24.9566 4.88323   4
 -12   1  -7 26.6414 4.37936   3
 -12   1  -6 5.79511 3.56313  14
 -12  -1  -6 4.71356 3.73082  14
 -12  -1  -6 9.01297 4.28915   3
 -12  -1  -6 0.26200 4.38839   4
 -12   1  -6 1.96220 3.79346   3
 -12   1  -6 1.56144 4.43153   4
 -12   1  -5-0.19226 3.71630  14
 -12  -1  -5-0.38893 3.75367  14
 -12  -1  -5-2.89434 4.10662   3
 -12  -1  -5-2.33727 4.59403   4
 -12   1  -5 1.03431 4.34674   4
 -12   1  -5-2.12152 3.75925   3
 -12  -1  -4 44.2040 4.95210  14
 -12   1  -4 46.0249 4.82529  14
 -12   1  -4 54.2445 5.76399   4
 -12   1  -4 60.8521 5.20902   3
 -12  -1  -4 53.2049 5.11674   3
 -12  -1  -4 54.5042 5.78490   4
 -12  -1  -3 26.4736 4.61759  14
 -12   1  -3 32.5987 4.64066  14
 -12  -1  -3 32.6382 4.70450   3
 -12   1  -3 31.7198 5.25568   4
 -12  -1  -3 39.2739 5.80291   4
 -12   1  -3 31.1925 4.54373   3
 -12  -1  -2 243.396 9.69956  14
 -12   1  -2 242.461 9.55710  14
 -12  -1  -2 262.646 9.50107   3
 -12   1  -2 263.164 9.19447   3
 -12   1  -2 283.697 10.7102   4
 -12  -1  -1 30.0904 4.81028  14
 -12   1  -1 19.0951 4.55146  14
 -12   1  -1 28.2777 4.33517   3
 -12  -1  -1 31.7604 4.58907   3
 -12   1  -1 29.1005 5.14709   4
 -12  -1   0 170.560 8.27068  14
 -12   1   0 187.536 8.37479  14
 -12  -1   0 203.616 8.18058   3
 -12   1   0 198.743 9.25452   4
 -12   1   0 198.573 7.82728   3
 -12   1   1 3.32188 3.96316  14
 -12  -1   1-1.79230 4.18245  14
 -12  -1   1-1.14903 3.62310   3
 -12   1   1-0.35049 3.62568   3
 -12   1   1 0.50434 4.47578   4
 -12  -1   2 13.0285 4.52976  14
 -12   1   2 9.93727 4.17995  14
 -12   1   2 15.3427 4.52345   4
 -12   1   2 18.1962 3.78664   3
 -12  -1   2 19.1940 4.11879   3
 -12   1   3 6.15794 4.30125   6
 -12  -1   3 10.4949 4.13525  14
 -12   1   3 11.5129 4.18348  14
 -12   1   3 6.03422 4.12622   4
 -12  -1   3 11.3246 4.09883   3
 -12   1   3 7.51199 3.50512   3
 -12   1   4 103.240 6.91158   6
 -12   1   4 99.0031 6.62676  14
 -12  -1   4 94.7459 6.61769  14
 -12   1   4 101.454 6.82594   4
 -12  -1   4 105.847 6.25762   3
 -12   1   4 103.677 5.77787   3
 -12   1   5 8.90711 4.50007   6
 -12   1   5 5.48422 4.07514  14
 -12  -1   5 2.17778 4.04560  14
 -12   1   5 5.03565 4.43963   4
 -12   1   5 2.00681 3.48180   3
 -12  -1   5 3.18296 3.84589   3
 -12   1   6 515.913 15.4087   6
 -12  -1   6 517.276 15.5050  14
 -12   1   6 501.632 15.2534  14
 -12   1   6 573.350 16.0784   4
 -12  -1   6 543.226 14.3283   3
 -12   1   6 530.622 13.8301   3
 -12   1   7 33.4858 5.48870   6
 -12  -1   7 28.7032 4.39056   3
 -12   1   7 23.3276 4.09515   3
 -12   1   7 20.2185 4.73176  14
 -12  -1   7 21.5397 4.82634  14
 -12   1   8 9.70712 4.68126   6
 -12   1   8 17.3139 3.89178   3
 -12  -1   8 24.9297 4.34833   3
 -12  -1   8 9.41995 4.42731  14
 -12   1   8 10.5178 4.60413  14
 -12   1   9 34.5017 5.47938   6
 -12   1   9 34.4551 4.24900   3
 -12  -1   9 42.0284 4.64207   3
 -12  -1   9 36.9914 5.12166  14
 -12   1   9 33.8243 5.10996  14
 -12   1  10 104.415 7.17661   6
 -12  -1  10 116.667 6.34259   3
 -12   1  10 116.511 6.07596   3
 -12  -1  10 99.7501 6.91771  14
 -12   1  10 105.339 7.06869  14
 -12   1  11 20.1509 4.74048   6
 -12   1  11 14.9751 3.82784   3
 -12  -1  11 24.1484 4.16022   3
 -12   1  11 18.3549 4.70253  14
 -12  -1  11 12.5263 4.50723  14
 -12   1  12 16.9524 4.73948   6
 -12   1  12 18.2138 3.90181   3
 -12  -1  12 17.2947 3.97668   3
 -12   1  12 18.6235 4.72315  14
 -12  -1  12 12.9757 4.68590  14
 -12   1  13 27.7451 4.93801   6
 -12   1  13 27.1816 3.88293   3
 -12  -1  13 30.2407 4.33810   3
 -12  -1  13 28.2289 5.17067  14
 -12   1  13 31.7987 5.27566  14
 -12   1  14 40.2448 5.57268   6
 -12   1  14 34.8555 4.19322   3
 -12  -1  14 43.3951 4.73573   3
 -12   1  14 42.8798 5.48094  14
 -12  -1  14 37.2043 5.34117  14
 -12   1  15 37.4822 5.67777   6
 -12   1  15 38.7233 4.30386   3
 -12  -1  15 46.9638 4.83572   3
 -12  -1  15 39.1286 5.80179  14
 -12  -1  16 105.674 6.13926   3
 -12   1  16 98.2510 7.11058   6
 -12  -1  17 10.9333 4.05259   3
 -12  -1  18 302.616 10.1136   3
 -12  -1  19 36.6567 4.68952   3
 -12  -1  20 116.426 6.62279   3
 -12  -1  21 62.0973 5.56046   3
 -12  -2 -14 60.8336 6.21561   3
 -12   2 -14 52.1966 5.77798   3
 -12   2 -13 77.8002 6.60459   4
 -12   2 -13 73.9070 6.33021   3
 -12  -2 -13 73.0674 6.45335   3
 -12   2 -12 289.687 9.43973  14
 -12   2 -12 327.826 12.0974   4
 -12   2 -12 329.455 11.2076   3
 -12  -2 -12 338.529 11.6743   3
 -12   2 -11 11.2915 3.57706  14
 -12  -2 -11 14.9750 4.73294   3
 -12   2 -11 18.0386 5.05412   4
 -12   2 -11 12.3479 4.55368   3
 -12   2 -10 27.6637 4.09413  14
 -12   2 -10 44.5005 5.56130   4
 -12  -2 -10 39.9899 5.17777   3
 -12   2 -10 39.1250 5.01791   3
 -12   2  -9 36.2204 4.16445  14
 -12   2  -9 44.7371 5.88378   4
 -12   2  -9 50.2509 5.12393   3
 -12  -2  -9 40.5462 5.03241   3
 -12   2  -8 2.28962 3.57676  14
 -12   2  -8 4.99524 4.07038   4
 -12  -2  -8 2.67037 4.11697   3
 -12   2  -8 0.99154 3.62375   3
 -12   2  -7 76.7904 5.27689  14
 -12   2  -7 75.1018 5.53716   3
 -12   2  -7 70.3044 6.29064   4
 -12  -2  -7 73.3535 5.99488   3
 -12  -2  -6 41.9929 4.81267  14
 -12   2  -6 55.0906 5.06670  14
 -12  -2  -6 59.1431 5.60638   3
 -12   2  -6 57.5012 5.74961   4
 -12   2  -6 55.8868 5.06910   3
 -12   2  -5 2.31330 3.68430  14
 -12  -2  -5-2.15662 3.61031  14
 -12  -2  -5-0.42791 3.97617   3
 -12   2  -5 1.48561 3.59459   3
 -12   2  -5 4.11929 4.59229   4
 -12   2  -4 143.871 7.12639  14
 -12  -2  -4 128.700 7.08966  14
 -12   2  -4 149.275 7.00849   3
 -12   2  -4 169.014 8.47124   4
 -12  -2  -4 153.977 7.60009   3
 -12   2  -3 29.8169 4.78759  14
 -12  -2  -3 32.9188 4.89382  14
 -12  -2  -3 45.5502 5.32536   3
 -12   2  -3 57.1002 5.79712   4
 -12   2  -3 44.2789 4.66256   3
 -12   2  -2 263.257 9.74379  14
 -12  -2  -2 244.716 9.82403  14
 -12  -2  -2 274.889 9.85825   3
 -12   2  -2 277.115 9.31356   3
 -12   2  -2 300.094 11.0643   4
 -12  -2  -1 10.2010 4.17874  14
 -12   2  -1 8.91529 4.02903  14
 -12  -2  -1 20.1221 4.35345   3
 -12   2  -1 17.6673 4.85031   4
 -12   2  -1 15.2675 4.03214   3
 -12   2   0 121.359 6.96094  14
 -12  -2   0 112.210 6.94849  14
 -12  -2   0 127.421 6.80002   3
 -12   2   0 120.317 6.28884   3
 -12   2   0 140.525 7.76868   4
 -12  -2   1 29.0638 4.91451  14
 -12   2   1 33.8543 4.71015  14
 -12  -2   1 40.7621 4.76133   3
 -12   2   1 32.9275 4.25435   3
 -12   2   1 38.9700 5.33603   4
 -12  -2   2 212.108 9.13083  14
 -12   2   2 222.478 9.21256  14
 -12  -2   2 214.156 8.65173   3
 -12   2   2 242.667 9.91697   4
 -12   2   2 218.549 8.03334   3
 -12   2   3 6.43597 3.90005  14
 -12  -2   3 4.02151 3.95497  14
 -12  -2   3-0.75262 4.33323   4
 -12   2   3 4.01476 4.28056   4
 -12  -2   3 4.16083 3.85180   3
 -12   2   3 4.04058 3.25757   3
 -12   2   4 127.909 7.49430   6
 -12  -2   4 113.539 7.23126  14
 -12   2   4 117.705 7.18692  14
 -12  -2   4 125.914 7.56456   4
 -12   2   4 130.264 7.48689   4
 -12  -2   4 126.538 6.76944   3
 -12   2   4 120.978 6.05955   3
 -12   2   5 15.2786 4.48783   6
 -12  -2   5 11.7904 4.20413  14
 -12   2   5 11.1947 4.35860  14
 -12  -2   5 17.7786 4.88648   4
 -12   2   5 12.5891 4.66394   4
 -12   2   5 13.6966 3.43241   3
 -12  -2   5 15.8758 4.14049   3
 -12   2   6 126.385 7.32182   6
 -12   2   6 108.039 7.09758  14
 -12  -2   6 107.816 7.26946  14
 -12  -2   6 128.913 7.47854   4
 -12   2   6 125.409 5.98182   3
 -12  -2   6 129.777 6.77703   3
 -12   2   7 48.8934 5.57535   6
 -12  -2   7 42.8544 5.30762  14
 -12   2   7 43.0560 5.51530  14
 -12  -2   7 48.7150 5.70262   4
 -12  -2   7 39.3135 4.78516   3
 -12   2   7 45.6393 4.31775   3
 -12   2   8 503.888 15.0007   6
 -12   2   8 493.318 12.8390   3
 -12  -2   8 501.077 13.8314   3
 -12  -2   8 476.443 14.9866  14
 -12   2   8 478.795 14.8196  14
 -12   2   9 8.71948 4.69552   6
 -12  -2   9 12.2343 3.91685   3
 -12   2   9 9.60979 3.52112   3
 -12  -2   9 2.62003 4.46413  14
 -12   2   9 15.7372 4.87471  14
 -12   2  10 26.7631 4.86057   6
 -12   2  10 27.2148 3.79923   3
 -12  -2  10 30.4882 4.61092   3
 -12   2  10 22.4114 4.75578  14
 -12  -2  10 17.0294 4.84273  14
 -12   2  11 35.4258 5.35699   6
 -12  -2  11 36.8391 4.63501   3
 -12   2  11 41.9145 4.38614   3
 -12  -2  11 28.3511 5.36095  14
 -12   2  11 28.2126 5.07040  14
 -12   2  12 34.2776 5.24115   6
 -12  -2  12 37.3580 4.56214   3
 -12  -2  12 27.9370 5.19981  14
 -12   2  12 36.5423 5.08745  14
 -12   2  13 84.1910 6.58544   6
 -12  -2  13 84.2288 5.81281   3
 -12  -2  13 89.1394 6.74271  14
 -12   2  13 77.0184 6.51482  14
 -12   2  14 28.1129 4.83508   6
 -12  -2  14 27.1352 4.27668   3
 -12  -2  14 23.9959 5.21808  14
 -12   2  14 25.8281 4.76608  14
 -12   2  15 1.28788 4.49514   6
 -12  -2  15 1.29290 4.22430   6
 -12  -2  15 1.74957 3.91234   3
 -12  -2  15-0.57181 4.50285  14
 -12  -2  16 138.924 7.08372   3
 -12   2  16 121.026 7.67013   6
 -12  -2  16 120.416 7.63969   6
 -12  -2  17 5.09653 4.13504   3
 -12  -2  18 124.962 6.78167   3
 -12  -2  19 5.53976 4.25156   3
 -12  -2  20 134.068 7.29060   3
 -12  -2  21 61.5155 5.67539   3
 -12  -2  22 118.783 6.90317   3
 -12  -2  23 6.25712 4.16717   3
 -12   3 -13 11.4830 5.22619   4
 -12  -3 -13 1.97666 4.59987   3
 -12   3 -12 24.1449 3.92282  14
 -12   3 -12 30.3386 4.80651   3
 -12   3 -12 28.3459 5.59033   4
 -12  -3 -12 25.3268 5.31629   3
 -12   3 -11 115.940 5.93802  14
 -12  -3 -11 113.521 7.36355   3
 -12   3 -11 122.912 7.92356   4
 -12   3 -11 115.433 6.90255   3
 -12   3 -10 127.372 6.44333  14
 -12  -3 -10 151.399 8.18499   3
 -12   3 -10 141.033 7.24214   3
 -12   3 -10 149.904 8.26845   4
 -12   3  -9 14.2541 3.76201  14
 -12  -3  -9 8.88278 4.70245   4
 -12  -3  -9 11.6123 4.63048   3
 -12   3  -9 14.2187 4.00577   3
 -12   3  -9 12.3507 4.92513   4
 -12   3  -8 37.6459 4.49773  14
 -12  -3  -8 53.0760 5.91519   4
 -12   3  -8 44.4118 5.73405   4
 -12   3  -8 51.5702 5.08530   3
 -12  -3  -8 42.2348 5.43533   3
 -12   3  -7 31.7031 4.42346  14
 -12  -3  -7 29.6755 5.05988   3
 -12  -3  -7 32.0347 5.31562   4
 -12   3  -7 32.4967 4.38757   3
 -12   3  -7 36.8680 5.59898   4
 -12   3  -6 221.556 8.61335  14
 -12  -3  -6 216.335 9.65476   4
 -12   3  -6 229.243 9.83152   4
 -12  -3  -6 211.190 9.10203   3
 -12   3  -6 217.770 8.46149   3
 -12   3  -5 198.969 8.27979  14
 -12   3  -5 195.581 9.25458   4
 -12  -3  -5 204.402 9.42438   4
 -12  -3  -5 199.275 8.89873   3
 -12   3  -5 209.382 8.15917   3
 -12   3  -4 425.181 12.7734  14
 -12  -3  -4 453.283 13.4461   3
 -12   3  -4 446.807 14.1674   4
 -12   3  -4 456.175 12.6222   3
 -12  -3  -4 456.302 14.3303   4
 -12   3  -3 16.9245 4.27909  14
 -12  -3  -3 20.7424 4.26601   3
 -12   3  -3 15.4973 3.74061   3
 -12   3  -3 29.6789 5.20176   4
 -12  -3  -3 24.6639 5.18218   4
 -12  -3  -2 27.6493 4.87497  14
 -12   3  -2 36.1130 4.88231  14
 -12  -3  -2 38.1491 5.02122   3
 -12  -3  -2 29.8523 4.98098   4
 -12   3  -2 36.2268 4.27658   3
 -12   3  -2 40.1202 5.36071   4
 -12   3  -1 49.0953 5.34412  14
 -12  -3  -1 40.8574 5.12068  14
 -12  -3  -1 40.8061 5.26336   3
 -12   3  -1 40.9435 5.38778   4
 -12   3  -1 45.0654 4.35695   3
 -12  -3  -1 47.4858 5.54383   4
 -12  -3   0 154.999 7.95065  14
 -12   3   0 171.325 8.02694  14
 -12  -3   0 193.906 8.49136   3
 -12   3   0 179.384 7.18137   3
 -12   3   0 180.918 8.69175   4
 -12  -3   0 187.268 8.88362   4
 -12  -3   1 11.9540 4.28564  14
 -12   3   1 17.5718 4.51185  14
 -12  -3   1 16.4740 4.38402   3
 -12   3   1 15.2770 4.61110   4
 -12   3   1 13.6344 3.76788   3
 -12  -3   1 11.3077 4.30083   4
 -12   3   2 9.97375 4.18087  14
 -12  -3   2-3.75837 4.55346  14
 -12  -3   2 9.77413 4.26591   3
 -12   3   2 0.76954 3.54217   3
 -12  -3   2 1.75467 4.28369   4
 -12   3   2 2.00265 4.16925   4
 -12  -3   3 58.4251 5.70387  14
 -12   3   3 66.5037 5.81910  14
 -12   3   3 64.7482 4.74805   3
 -12  -3   3 78.8187 6.39642   4
 -12   3   3 72.6021 6.33276   4
 -12  -3   3 59.6637 5.42117   3
 -12   3   4 67.2452 5.97278   6
 -12  -3   4 59.6737 5.82785   6
 -12  -3   4 59.8324 5.94443  14
 -12   3   4 63.2288 5.79510  14
 -12   3   4 75.0424 6.25241   4
 -12  -3   4 71.6376 6.22992   4
 -12   3   4 69.0645 4.68516   3
 -12  -3   4 71.1500 5.62042   3
 -12   3   5 27.9313 4.91527   6
 -12  -3   5 30.1679 4.85589   6
 -12   3   5 29.4036 4.98069  14
 -12  -3   5 29.7697 4.74420  14
 -12  -3   5 29.4312 5.19417   4
 -12   3   5 35.4208 5.26262   4
 -12  -3   5 35.0163 4.71936   3
 -12   3   5 32.2302 3.84028   3
 -12  -3   6 116.262 7.27049   6
 -12   3   6 132.508 7.50308   6
 -12   3   6 124.589 7.46936  14
 -12  -3   6 104.114 7.27226  14
 -12  -3   6 124.559 7.47990   4
 -12   3   6 123.576 5.82533   3
 -12  -3   6 134.805 6.88118   3
 -12  -3   7 69.4286 6.18699   6
 -12   3   7 70.4861 6.08897   6
 -12  -3   7 65.0487 5.95908  14
 -12   3   7 78.7241 6.46182  14
 -12  -3   7 72.2457 6.23035   4
 -12   3   7 69.1775 4.60918   3
 -12  -3   7 73.5806 5.75165   3
 -12  -3   8 344.195 12.0250   6
 -12   3   8 347.841 11.9363   6
 -12  -3   8 317.405 12.0852  14
 -12   3   8 325.921 11.8484  14
 -12  -3   8 341.131 11.9117   4
 -12  -3   8 353.431 11.2368   3
 -12  -3   9 35.4371 5.11224   6
 -12   3   9 33.9599 5.25273   6
 -12  -3   9 42.7565 5.11464   3
 -12   3   9 34.0649 5.08800  14
 -12  -3   9 35.8660 5.38987  14
 -12   3  10 302.419 11.3097   6
 -12  -3  10 316.583 11.4446   6
 -12  -3  10 319.281 10.7039   3
 -12   3  10 293.296 11.2893  14
 -12  -3  10 297.440 11.6593  14
 -12   3  11 54.7148 5.65450   6
 -12  -3  11 47.0958 5.65196   6
 -12  -3  11 54.3787 5.21581   3
 -12   3  11 59.6491 5.87140  14
 -12  -3  11 59.1654 6.19774  14
 -12  -3  12 19.4866 4.77655   6
 -12   3  12 21.3651 5.04165   6
 -12  -3  12 28.0188 4.61516   3
 -12   3  12 27.8348 5.22482  14
 -12  -3  12 19.7249 5.12351  14
 -12   3  13 8.07763 4.50066   6
 -12  -3  13 9.14483 4.33867   6
 -12  -3  13 16.6617 4.39562   3
 -12  -3  13 19.7203 4.98852  14
 -12   3  13 12.8905 4.50316  14
 -12  -3  14 33.2226 5.21626   6
 -12   3  14 35.8538 5.40139   6
 -12  -3  14 36.4710 4.91929   3
 -12   3  14 36.6861 5.50768  14
 -12  -3  14 29.6801 5.37605  14
 -12  -3  15 0.77247 4.09837   6
 -12   3  15 2.30835 4.37539   6
 -12  -3  15 7.76636 4.35124   3
 -12  -3  15 4.62404 4.59981  14
 -12  -3  16 230.017 9.11559   3
 -12  -3  16 241.983 10.0628   6
 -12   3  16 218.683 9.72771   6
 -12  -3  17 33.9997 4.89688   3
 -12  -3  18 85.3362 6.14301   3
 -12  -3  19 10.8192 4.66706   3
 -12  -3  20 284.601 10.3613   3
 -12  -3  21 6.72659 4.51745   3
 -12   4 -12 236.758 10.3257   4
 -12  -4 -12 245.239 10.1323   3
 -12   4 -11 6.94120 3.49359  14
 -12   4 -11 8.19967 4.66497   4
 -12  -4 -11 8.02679 4.77345   4
 -12  -4 -11 5.64807 4.47457   3
 -12   4 -10 55.4369 4.90779  14
 -12  -4 -10 56.2145 5.82215   4
 -12   4 -10 57.3929 5.27750   3
 -12  -4 -10 57.9966 6.21605   3
 -12   4 -10 55.2856 5.86628   4
 -12   4  -9 43.3934 4.48337  14
 -12   4  -9 41.3824 4.91500   3
 -12   4  -9 44.2900 5.71226   4
 -12  -4  -9 40.8594 5.52426   3
 -12  -4  -9 40.7163 5.60496   4
 -12   4  -8 108.181 6.14605  14
 -12   4  -8 98.4740 5.89622   3
 -12   4  -8 91.8781 7.20236   4
 -12  -4  -8 110.684 7.11747   3
 -12  -4  -8 110.690 7.23134   4
 -12   4  -7 6.87423 3.91382  14
 -12  -4  -7 0.23347 4.37161   3
 -12   4  -7-3.60712 4.45768   4
 -12   4  -7 1.26742 3.57266   3
 -12  -4  -7 0.52908 4.21878   4
 -12   4  -6 186.028 8.01541  14
 -12   4  -6 210.566 9.51739   4
 -12  -4  -6 203.260 9.02176   3
 -12   4  -6 202.470 7.97954   3
 -12  -4  -6 199.818 9.29893   4
 -12   4  -5 36.3589 4.70676  14
 -12  -4  -5 37.9326 5.29558   3
 -12   4  -5 47.5116 5.69220   4
 -12   4  -5 37.5916 4.41963   3
 -12  -4  -5 38.1016 5.42729   4
 -12   4  -4 10.2718 4.03542  14
 -12  -4  -4 10.1536 4.57293   3
 -12   4  -4 7.82531 3.62464   3
 -12   4  -4 8.85225 4.73841   4
 -12  -4  -4 9.05261 4.63885   4
 -12   4  -3 67.7011 5.83447  14
 -12  -4  -3 69.6731 5.95778   3
 -12  -4  -3 64.3861 6.17913   4
 -12   4  -3 59.5851 4.73881   3
 -12   4  -3 72.0718 6.19847   4
 -12   4  -2 326.602 11.1758  14
 -12  -4  -2 338.117 11.4298   3
 -12   4  -2 337.692 10.2058   3
 -12   4  -2 360.863 12.3702   4
 -12  -4  -2 347.002 12.2235   4
 -12   4  -1 26.5293 4.45164  14
 -12  -4  -1 32.4261 4.78566   3
 -12  -4  -1 27.1250 5.03978   4
 -12   4  -1 31.9890 5.39785   4
 -12   4  -1 27.8765 3.92908   3
 -12   4   0 28.8322 4.61974  14
 -12  -4   0 29.2310 4.82293   3
 -12   4   0 29.8084 3.76506   3
 -12  -4   0 30.0052 4.80360   4
 -12   4   0 28.4525 4.99603   4
 -12   4   1 86.5274 6.11310  14
 -12  -4   1 92.1732 6.29926   3
 -12   4   1 86.4028 5.10693   3
 -12  -4   1 85.0527 6.34446   4
 -12   4   1 87.9680 6.57654   4
 -12   4   2 77.6277 6.10177  14
 -12  -4   2 73.2295 5.78411   3
 -12   4   2 83.2454 6.59607   4
 -12  -4   2 78.3575 6.23851   4
 -12  -4   3 19.1143 4.49743  14
 -12   4   3 23.2534 4.63311  14
 -12  -4   3 22.9157 4.80127   4
 -12   4   3 23.4206 5.08519   4
 -12  -4   3 18.2920 4.18122   3
 -12   4   4 47.0577 5.52907   6
 -12  -4   4 42.2247 5.08449  14
 -12   4   4 44.7097 5.18444  14
 -12  -4   4 45.9829 5.40605   4
 -12   4   4 38.4813 5.41617   4
 -12  -4   4 49.4888 5.43132   3
 -12   4   5 15.0869 4.63552   6
 -12  -4   5 23.6131 4.70565   6
 -12  -4   5 20.8936 4.75992  14
 -12   4   5 15.8699 4.60721  14
 -12   4   5 21.0180 4.86117   4
 -12  -4   5 17.8772 4.39722   4
 -12  -4   5 20.7211 4.78425   3
 -12  -4   6 80.8759 6.25963   6
 -12   4   6 88.8964 6.55229   6
 -12   4   6 79.8877 6.17468  14
 -12  -4   6 77.4320 6.53376  14
 -12  -4   6 84.0457 6.38857   4
 -12  -4   6 80.3639 6.02060   3
 -12  -4   7 15.3180 4.54011   6
 -12   4   7 15.8684 4.69035   6
 -12  -4   7 16.6842 4.47446  14
 -12   4   7 25.0445 5.06489  14
 -12  -4   7 21.6120 4.94508   4
 -12  -4   7 21.0931 4.75161   3
 -12  -4   8 45.0839 5.51530   6
 -12   4   8 35.7334 5.20336   6
 -12   4   8 43.8041 5.34913  14
 -12  -4   8 34.7325 5.40819  14
 -12  -4   8 51.2660 5.65623   4
 -12  -4   8 52.1495 5.37257   3
 -12  -4   9-0.24824 4.32585   6
 -12   4   9 6.64210 4.59353   6
 -12  -4   9 5.12073 4.44687  14
 -12   4   9 10.2265 4.53119  14
 -12  -4   9 6.72639 4.35616   4
 -12  -4   9 5.94669 4.36278   3
 -12   4  10 251.153 10.3306   6
 -12  -4  10 257.305 10.2842   6
 -12  -4  10 259.283 9.80354   3
 -12   4  10 254.402 10.4940  14
 -12  -4  10 242.011 10.4902  14
 -12   4  11 54.8605 5.76089   6
 -12  -4  11 56.2054 5.99432   6
 -12  -4  11 56.1777 5.57008   3
 -12   4  11 53.3104 6.01434  14
 -12  -4  11 53.0692 5.77558  14
 -12  -4  12 115.037 7.35275   6
 -12   4  12 121.829 7.58606   6
 -12  -4  12 122.405 6.99621   3
 -12   4  12 119.669 7.54853  14
 -12  -4  12 109.927 7.35071  14
 -12   4  13 11.7943 4.46699   6
 -12  -4  13 12.6596 4.61724   6
 -12  -4  13 15.3117 4.68671   3
 -12   4  13 16.7054 4.85844  14
 -12  -4  13 9.42580 4.77105  14
 -12  -4  14 44.2538 5.25510   6
 -12   4  14 42.4353 5.55457   6
 -12  -4  14 50.7822 5.21459   3
 -12   4  14 47.7046 5.74084  14
 -12  -4  14 41.3742 5.72345  14
 -12  -4  15 5.88869 4.49348   6
 -12   4  15 8.40550 4.61977   6
 -12  -4  15 10.7021 4.51658   3
 -12  -4  15 9.37494 4.95424  14
 -12  -4  16 84.9624 6.42532   3
 -12  -4  17 21.5943 5.11837   3
 -12  -4  18 476.122 14.0360   3
 -12  -4  19 17.0066 4.97116   3
 -12   5 -12 193.266 9.41740   4
 -12   5 -11 15.0322 3.96549  14
 -12   5 -11 8.88514 4.86869   4
 -12   5 -10 296.165 9.72486  14
 -12  -5 -10 328.324 12.0543   4
 -12  -5 -10 301.608 11.3985   3
 -12   5 -10 309.971 11.6642   4
 -12   5  -9 6.75643 3.91846  14
 -12  -5  -9-1.96337 4.73749   3
 -12   5  -9 3.09058 4.74289   4
 -12  -5  -9 2.97287 4.55178   4
 -12   5  -8 8.25856 3.78449  14
 -12  -5  -8 9.70678 4.66550   3
 -12  -5  -8 5.60035 4.09369   4
 -12   5  -8 0.76810 4.43086   4
 -12   5  -7 28.5755 4.44880  14
 -12  -5  -7 31.4249 5.13830   3
 -12  -5  -7 30.6325 5.15862   4
 -12   5  -7 30.0877 5.38951   4
 -12   5  -6 80.1225 5.74901  14
 -12  -5  -6 87.4556 6.41028   3
 -12  -5  -6 91.7410 6.79644   4
 -12   5  -6 95.3984 6.82797   4
 -12   5  -5 10.3747 4.18463  14
 -12   5  -5 11.5827 5.02698   4
 -12  -5  -5 15.6116 4.92107   4
 -12  -5  -5 17.8526 4.48272   3
 -12  -5  -4 231.664 9.93553   4
 -12   5  -4 229.724 9.90650   4
 -12  -5  -4 229.777 9.50791   3
 -12  -5  -3 45.8541 5.72907   4
 -12   5  -3 41.2198 5.61824   4
 -12  -5  -3 35.2285 5.01651   3
 -12   5  -2 53.8263 5.94224   4
 -12  -5  -2 69.4444 6.06230   4
 -12  -5  -2 53.0720 5.46923   3
 -12  -5  -1 9.60691 4.46686   4
 -12   5  -1 6.69605 4.24766   4
 -12  -5  -1 7.95799 4.39098   3
 -12  -5   0 304.023 11.3696   4
 -12   5   0 315.172 11.4539   4
 -12  -5   0 305.017 10.9825   3
 -12  -5   1 6.25607 4.39039   4
 -12   5   1 6.69132 4.57143   4
 -12  -5   1 2.48410 4.02236   3
 -12  -5   2 4.48024 4.66797   4
 -12   5   2 4.45372 4.29620   4
 -12  -5   2 2.69624 4.00829   3
 -12   5   3 13.6215 4.40985   4
 -12  -5   3 13.6257 4.72069   4
 -12  -5   3 15.6336 4.53604   3
 -12   5   4 98.5875 6.79669   4
 -12  -5   4 90.0332 6.76647   4
 -12  -5   4 95.7296 6.50472   3
 -12   5   5 69.4078 6.23152   4
 -12  -5   5 57.9927 5.90342   4
 -12  -5   5 69.1703 5.92756   3
 -12  -5   5 55.9577 5.51737   6
 -12   5   5 52.5222 5.58045   6
 -12  -5   6 88.7370 6.34220   4
 -12  -5   6 92.3859 6.44933   3
 -12  -5   6 86.5506 6.38484   6
 -12   5   6 83.8796 6.50518   6
 -12  -5   7 5.41967 4.21858   4
 -12  -5   7 10.2088 4.25504   3
 -12  -5   7 8.85000 4.50023   6
 -12   5   7 1.45364 4.38636   6
 -12  -5   8 129.073 7.53687   4
 -12  -5   8 140.410 7.42951   3
 -12  -5   8 129.838 7.64666   6
 -12   5   8 138.870 7.72307   6
 -12  -5   9 11.1214 4.71793   4
 -12  -5   9 15.7323 4.51378   3
 -12   5   9 14.6328 4.61559   6
 -12  -5   9 24.6811 5.10142   6
 -12  -5  10 128.882 7.44473   4
 -12  -5  10 118.178 7.28082   6
 -12   5  10 116.476 7.21681   6
 -12  -5  10 129.813 7.26726   3
 -12   5  11 8.87141 4.61050   6
 -12  -5  11 10.7166 4.88071   6
 -12  -5  11 10.3982 4.76144   3
 -12   5  12 65.4318 6.10575   6
 -12  -5  12 69.2953 6.25561   6
 -12  -5  12 73.4879 6.28943   3
 -12  -5  13 14.5853 4.90114   6
 -12   5  13 9.22753 4.61340   6
 -12  -5  13 13.7605 4.56497   3
 -12   5  13 21.6622 4.85222  14
 -12  -5  14 107.561 7.04623   3
 -12  -5  14 98.3725 6.88810   6
 -12   5  14 94.9743 6.89654   6
 -12  -5  15 62.8629 6.13987   3
 -12   5  15 70.4670 6.35754   6
 -12  -5  16 596.593 16.4289   3
 -12  -5  17 15.5659 5.11565   3
 -12   6 -11 57.8678 4.99909  14
 -12   6 -11 57.0748 6.25717   4
 -12   6 -10 100.473 6.01189  14
 -12   6 -10 107.882 7.49212   4
 -12   6  -9 27.1806 5.39372   4
 -12  -6  -9 23.5271 5.25969   4
 -12   6  -8 158.184 8.52868   4
 -12  -6  -8 177.421 8.73470   4
 -12  -6  -8 156.720 8.40310   3
 -12   6  -7 41.5129 5.75375   4
 -12  -6  -7 39.3019 5.66165   4
 -12  -6  -7 28.8475 5.15057   3
 -12   6  -6 98.3601 7.10102   4
 -12  -6  -6 97.6632 7.04636   4
 -12  -6  -6 95.6612 6.81379   3
 -12   6  -5 67.9349 6.43156   4
 -12  -6  -5 71.0645 6.31518   4
 -12  -6  -5 71.5001 6.18593   3
 -12   6  -4 60.2151 6.14123   4
 -12  -6  -4 67.4667 6.40720   4
 -12  -6  -4 60.8311 5.83470   3
 -12   6  -3 114.937 7.40090   4
 -12  -6  -3 112.056 7.27535   4
 -12  -6  -3 112.589 7.10727   3
 -12   6  -2 371.413 12.6909   4
 -12  -6  -2 381.405 12.8191   4
 -12  -6  -2 374.808 12.3961   3
 -12  -6  -1 34.9943 5.18549   4
 -12   6  -1 26.7640 4.84867   4
 -12  -6  -1 33.1956 5.17119   3
 -12  -6   0 29.0374 4.85676   4
 -12   6   0 30.6550 5.30932   4
 -12  -6   0 26.7640 4.90567   3
 -12  -6   1 12.9453 4.20087   4
 -12   6   1 15.2164 4.73800   4
 -12  -6   1 18.7345 4.70208   3
 -12   6   2 86.1181 6.60039   4
 -12  -6   2 93.1651 6.58976   4
 -12  -6   2 79.3358 6.55884   3
 -12  -6   3 51.2962 5.54336   4
 -12   6   3 64.5900 6.00301   4
 -12  -6   3 55.1585 5.77223   3
 -12   6   4 6.89531 4.43789   4
 -12  -6   4 8.83309 4.30623   4
 -12  -6   4 8.55282 4.44523   3
 -12  -6   5 35.7801 5.29609   4
 -12   6   5 37.3031 5.53202   4
 -12  -6   5 37.8592 5.07629   3
 -12   6   5 35.4567 5.05173   6
 -12   6   6 114.652 7.31492   4
 -12  -6   6 102.814 6.94854   4
 -12  -6   6 103.581 7.06391   3
 -12  -6   6 88.4588 6.60375   6
 -12   6   6 99.9093 6.67498   6
 -12  -6   7 10.5020 4.49130   4
 -12  -6   7 10.1465 4.78925   3
 -12   6   7-1.91552 4.20094   6
 -12  -6   7 3.41156 4.26808   6
 -12  -6   8 135.773 7.63396   4
 -12  -6   8 132.065 7.38300   3
 -12   6   8 128.599 7.65615   6
 -12  -6   8 125.443 7.49465   6
 -12  -6   9 138.404 7.75044   4
 -12  -6   9 150.174 7.97043   3
 -12   6   9 135.216 7.87420   6
 -12  -6   9 128.991 7.50663   6
 -12  -6  10 136.414 7.79048   4
 -12  -6  10 141.920 7.65318   3
 -12   6  10 124.706 7.81114   6
 -12  -6  10 129.922 7.63071   6
 -12  -6  11 52.7443 5.57167   4
 -12  -6  11 52.1695 5.93108   3
 -12   6  11 45.9226 5.61540   6
 -12  -6  11 42.9226 5.59049   6
 -12  -6  12 216.716 9.32405   3
 -12  -6  12 196.027 9.04122   6
 -12   6  12 212.419 9.43237   6
 -12  -6  13 53.5908 5.94445   3
 -12   6  13 51.5824 5.73647   6
 -12  -6  13 43.6070 5.54985   6
 -12  -6  14 89.6932 6.69245   3
 -12   6  14 93.8375 7.09781   6
 -12   7 -10 306.327 11.5201   4
 -12   7  -9 9.23973 4.96948   4
 -12   7  -8 99.4580 7.07463   4
 -12  -7  -8 103.536 7.29650   4
 -12  -7  -7 27.1574 5.20234   4
 -12   7  -7 36.1713 5.44488   4
 -12  -7  -6 199.400 9.23328   4
 -12   7  -6 199.485 9.31250   4
 -12  -7  -5 18.3088 4.85941   4
 -12   7  -5 12.0203 4.69800   4
 -12  -7  -5 23.6421 5.20770   3
 -12  -7  -4 239.248 10.2448   4
 -12   7  -4 260.884 10.4439   4
 -12  -7  -4 264.820 10.5149   3
 -12  -7  -3 4.06832 4.69684   4
 -12   7  -3 1.95076 4.62696   4
 -12  -7  -3 0.73534 4.69808   3
 -12   7  -2 16.5497 4.90473   4
 -12  -7  -2 24.0086 5.24722   4
 -12  -7  -2 22.6804 5.26921   3
 -12  -7  -1 73.4825 6.44062   4
 -12   7  -1 69.6305 6.35582   4
 -12  -7  -1 73.4535 6.37602   3
 -12  -7   0 76.1154 6.40648   4
 -12   7   0 70.2486 6.21598   4
 -12  -7   0 76.1855 6.37718   3
 -12  -7   1 2.22803 4.35736   4
 -12   7   1 1.94024 4.47308   4
 -12  -7   1 1.44949 4.43498   3
 -12   7   2 13.3467 4.58348   4
 -12  -7   2 14.5192 4.78234   4
 -12  -7   2 12.7546 4.83625   3
 -12   7   3 26.4706 5.04906   4
 -12  -7   3 35.2914 5.30046   4
 -12  -7   3 36.9044 5.56975   3
 -12  -7   4 9.01656 4.50541   4
 -12   7   4 11.6860 4.68347   4
 -12  -7   4 13.4047 4.76495   3
 -12  -7   5 34.2238 5.11015   4
 -12   7   5 37.6689 5.22760   4
 -12  -7   5 39.4671 5.26943   3
 -12   7   6 61.3651 5.96590   4
 -12  -7   6 55.4486 5.64277   4
 -12  -7   6 70.9957 6.27485   3
 -12   7   6 59.1122 5.89635   6
 -12  -7   7 26.8577 5.01170   4
 -12  -7   7 18.6407 4.82186   3
 -12   7   7 20.1215 4.96318   6
 -12  -7   7 15.1794 4.81724   6
 -12  -7   8 163.074 8.39719   4
 -12  -7   8 178.296 8.63100   3
 -12  -7   8 149.908 8.12191   6
 -12   7   8 157.819 8.27219   6
 -12  -7   9 23.8933 4.78896   4
 -12  -7   9 25.9791 5.05769   3
 -12   7   9 18.3529 4.86617   6
 -12  -7   9 17.7109 4.90903   6
 -12  -7  10 161.004 8.40012   4
 -12  -7  10 188.698 8.77361   3
 -12  -7  10 155.939 8.17916   6
 -12   7  10 168.269 8.31624   6
 -12  -7  11-0.48407 4.52546   4
 -12  -7  11 4.87712 4.52524   6
 -12   7  11 3.61399 4.53843   6
 -12  -7  12 45.3446 5.83836   4
 -12  -7  12 35.5232 5.25560   6
 -12   7  12 51.2046 5.97845   6
 -12  -7  13 26.2187 4.96874   4
 -12   8  -9 100.891 7.21503   4
 -12   8  -8 159.608 8.46458   4
 -12   8  -7 14.8150 4.93832   4
 -12  -8  -6 39.9634 5.50891   4
 -12   8  -6 27.3658 5.18673   4
 -12  -8  -5 30.5459 5.33370   4
 -12   8  -5 27.2702 5.28364   4
 -12  -8  -4 184.792 9.04068   4
 -12   8  -4 189.618 9.04902   4
 -12  -8  -3 63.8078 6.18710   4
 -12   8  -3 60.6805 6.21139   4
 -12   8  -2 253.139 10.2082   4
 -12  -8  -2 258.661 10.4489   4
 -12   8  -1 11.0106 4.54498   4
 -12  -8  -1 8.95744 4.80587   4
 -12  -8   0-0.98828 4.72871   4
 -12   8   0 1.67064 4.63260   4
 -12   8   1 115.847 7.40497   4
 -12  -8   1 108.145 7.15831   4
 -12  -8   2 65.3508 6.11533   4
 -12   8   2 64.8966 6.12795   4
 -12   8   3 5.51276 4.41505   4
 -12  -8   3 7.27518 4.37650   4
 -12  -8   4 40.7913 5.40407   4
 -12   8   4 35.5733 5.23950   4
 -12   8   5 21.2429 5.09427   4
 -12  -8   5 24.5367 4.91911   4
 -12  -8   6 98.4430 6.84999   4
 -12   8   6 103.319 7.16223   4
 -12  -8   7 132.866 7.63386   4
 -12   8   7 128.808 7.71909   4
 -12   8   7 127.340 7.45334   6
 -12  -8   8 259.665 10.2768   4
 -12  -8   8 274.024 10.5104   6
 -12   8   8 237.548 9.87598   6
 -12  -8   9 14.9816 4.73166   4
 -12  -8   9 16.7420 4.78388   6
 -12   8   9 16.6568 4.89705   6
 -12  -8  10 14.2679 4.79221   4
 -12  -8  10 14.4029 4.93616   6
 -12   8  10 14.8561 5.03182   6
 -12  -8  11 162.569 8.13598   4
 -12   8  11 149.268 8.12425   6
 -12  -8  11 160.573 8.27722   6
 -12  -8  12 248.870 10.0943   4
 -12   9  -7 14.9416 4.97900   4
 -12   9  -6 144.855 8.04810   4
 -12   9  -5 11.5825 4.92433   4
 -12   9  -4 46.8417 5.69492   4
 -12  -9  -4 43.5601 5.57847   4
 -12  -9  -3 21.1985 4.75863   4
 -12   9  -3 19.4971 5.01277   4
 -12   9  -2 111.055 7.16670   4
 -12  -9  -2 87.8081 6.66308   4
 -12  -9  -1 28.9853 5.24212   4
 -12   9  -1 23.4741 5.01704   4
 -12   9   0 113.237 7.15212   4
 -12  -9   0 115.007 7.29161   4
 -12   9   1 6.56901 4.64823   4
 -12  -9   1 1.21371 4.47733   4
 -12  -9   2-1.20301 4.36861   4
 -12   9   2 0.23510 4.43493   4
 -12   9   3 26.8622 5.15969   4
 -12  -9   3 23.1982 5.01443   4
 -12   9   4 78.7304 6.30898   4
 -12  -9   4 71.9023 6.30924   4
 -12  -9   5 55.8984 5.86872   4
 -12   9   5 55.9765 5.82134   4
 -12   9   6 147.519 8.14278   4
 -12  -9   6 148.975 7.93479   4
 -12  -9   7 13.8510 4.64182   4
 -12   9   7 21.5789 4.96354   4
 -12  -9   8 26.6797 5.02582   4
 -12   9   8 26.7511 5.33296   6
 -12  -9   9 0.93406 4.23342   4
 -12   9   9 4.83537 4.69369   6
 -12  -9  10 272.310 10.3541   4
 -12   9  10 260.537 10.2931   6
 -12  -9  11 4.89213 4.42103   4
 -12  10  -4 29.4314 5.26291   4
 -12  10  -3 14.8994 4.88065   4
 -12  10  -2 100.326 6.88640   4
 -12  10  -1 109.704 7.06463   4
 -12 -10   0 94.4125 6.68673   4
 -12  10   0 89.2359 6.60351   4
 -12 -10   1-3.33517 4.65635   4
 -12  10   1-2.06539 4.33560   4
 -12 -10   2 275.828 10.6497   4
 -12  10   2 277.095 10.5245   4
 -12 -10   3 119.609 7.33169   4
 -12  10   3 133.576 7.59593   4
 -12 -10   4 126.166 7.39253   4
 -12  10   4 119.925 7.42200   4
 -12 -10   5 33.6745 5.22083   4
 -12 -10   6 37.6689 5.29932   4
 -12 -10   7 12.2012 4.42352   4
 -12 -10   8 140.125 7.68666   4
 -11   0 -19 2.26530 4.39328   4
 -11   0 -19-2.77306 4.76945   3
 -11   0 -18 145.041 8.30473   4
 -11   0 -18 129.102 7.84868   3
 -11   0 -17 1.45230 4.57269   3
 -11   0 -17-0.27552 4.27476   4
 -11   0 -16 79.1717 6.38216   3
 -11   0 -16 75.0602 6.52191   4
 -11   0 -15 1.34222 4.45371   4
 -11   0 -15 0.46303 4.06801   3
 -11   0 -14 49.6464 5.55137   4
 -11   0 -14 46.4421 5.48070   3
 -11   0 -13 1.81710 2.95124  14
 -11   0 -13-1.82482 4.25038   4
 -11   0 -13 0.44079 4.18184   3
 -11   0 -12 180.185 6.76831  14
 -11   0 -12 204.143 9.12984   4
 -11   0 -12 189.498 8.51846   3
 -11   0 -11-3.17616 3.10885  14
 -11   0 -11-1.89081 4.08381   3
 -11   0 -11-0.50521 3.98689   4
 -11   0 -10 91.6918 5.29530  14
 -11   0 -10 101.380 6.92706   4
 -11   0 -10 94.0803 6.06359   3
 -11   0  -9 3.13110 3.37913  14
 -11   0  -9 5.02411 3.86867   3
 -11   0  -9 2.47148 4.09302   4
 -11   0  -8 718.852 17.5234  14
 -11   0  -8 777.524 18.6688   3
 -11   0  -8 794.859 20.0276   4
 -11   0  -7-0.50205 3.44117  14
 -11   0  -7 0.97019 4.27629   4
 -11   0  -7 2.31339 3.65796   3
 -11   0  -6 182.624 8.35712   4
 -11   0  -6 164.461 7.32211   3
 -11   0  -5 1.59804 3.13578  14
 -11   0  -5 0.92942 3.49617   3
 -11   0  -5-0.71401 4.13925   4
 -11   0  -4 82.5898 5.51992  14
 -11   0  -4 101.619 5.74622   3
 -11   0  -4 112.928 6.92930   4
 -11   0  -3 1.49573 3.20066  14
 -11   0  -3-1.79785 3.38649   3
 -11   0  -3-3.99022 3.87938   4
 -11   0  -2 248.458 9.16493  14
 -11   0  -2 274.352 9.17410   3
 -11   0  -2 278.022 10.3053   4
 -11   0  -1-2.94114 3.47447  14
 -11   0  -1-1.22114 3.04978   3
 -11   0  -1-1.15977 3.63005   4
 -11   0   0 200.505 8.46642  14
 -11   0   0 247.704 8.46578   3
 -11   0   0 247.041 9.71108   4
 -11   0   1 2.25215 3.72352  14
 -11   0   1-1.84198 3.89205   4
 -11   0   1 4.57655 3.31760   3
 -11   0   2 545.472 15.2964   6
 -11   0   2 504.966 14.6077  14
 -11   0   2 552.158 15.5207   4
 -11   0   2 541.060 13.9284   3
 -11   0   3-4.53493 3.96389   6
 -11   0   3 0.21316 3.38534  14
 -11   0   3 3.22348 4.13392   4
 -11   0   3-1.00203 3.11309   3
 -11   0   4 18.7989 4.36917   6
 -11   0   4 14.9960 4.04323  14
 -11   0   4 16.8035 4.40247   4
 -11   0   4 17.2767 3.55636   3
 -11   0   5-1.81631 4.04324   6
 -11   0   5-2.79946 3.31864   3
 -11   0   5-1.99250 3.43507  14
 -11   0   6 105.886 6.66602   6
 -11   0   6 101.134 5.54605   3
 -11   0   6 93.3227 6.16169  14
 -11   0   7-3.65489 4.18692   6
 -11   0   7-1.63334 3.23579   3
 -11   0   7 7.11215 3.74063  14
 -11   0   8 487.262 14.3361   6
 -11   0   8 496.998 12.9949   3
 -11   0   8 470.335 14.1533  14
 -11   0   9 1.15027 3.83851   6
 -11   0   9 0.48904 3.28073   3
 -11   0   9 2.13516 3.76782  14
 -11   0  10 87.2152 6.31026   6
 -11   0  10 92.8671 5.39342   3
 -11   0  10 80.0291 6.28601  14
 -11   0  11 6.28755 4.26239   6
 -11   0  11 0.81438 3.23194   3
 -11   0  11 10.0462 4.58870  14
 -11   0  12 795.402 19.8164   6
 -11   0  12 782.245 17.9937   3
 -11   0  12 734.315 19.7042  14
 -11   0  13 4.96859 3.96287   6
 -11   0  13 1.95439 3.22266   3
 -11   0  14 11.1994 4.37119   6
 -11   0  14 9.97696 3.39686   3
 -11   0  15 0.96126 4.07698   6
 -11   0  15 0.82157 3.28979   3
 -11   0  16 24.4604 4.59711   6
 -11   0  16 20.1759 3.71778   3
 -11   0  17-1.46761 4.02730   6
 -11   0  17-1.49798 3.31945   3
 -11   0  17-3.47707 4.23030  14
 -11   0  18 173.519 8.43433   6
 -11   0  18 189.135 7.37899   3
 -11   0  18 167.097 8.87518  14
 -11   0  19 1.25116 4.15942   6
 -11   0  19 2.02523 3.59273   3
 -11   0  19-3.02265 4.47140  14
 -11   0  20 42.8525 5.37108   6
 -11   0  20 35.8695 4.53079   3
 -11   0  20 29.7874 5.54253  14
 -11   0  21 1.53908 4.37545   6
 -11   0  21-0.68499 3.67066   3
 -11   0  21-3.09868 4.57482  14
 -11   0  22 303.285 11.4110   6
 -11   0  22 302.200 9.77776   3
 -11   0  22 278.127 11.7494  14
 -11   0  23 1.91793 3.66873   3
 -11  -1 -20 474.345 14.9193   3
 -11  -1 -19 19.3832 4.96336   4
 -11   1 -19 6.46565 4.92873   4
 -11  -1 -19 17.2109 5.24180   3
 -11   1 -18 37.1630 5.82979   4
 -11  -1 -18 35.6456 5.69696   3
 -11  -1 -18 29.5362 5.55847   4
 -11  -1 -17 99.4774 7.11376   3
 -11  -1 -17 100.076 7.26004   4
 -11   1 -17 87.0186 7.07232   4
 -11   1 -17 102.025 6.96970   3
 -11   1 -16 137.824 7.80596   3
 -11  -1 -16 139.510 8.05395   4
 -11   1 -16 142.149 8.21104   4
 -11  -1 -16 140.910 7.95159   3
 -11   1 -15 150.313 7.71903   3
 -11   1 -15 139.727 8.07224   4
 -11  -1 -15 140.980 7.69764   3
 -11  -1 -15 123.388 7.81129   4
 -11   1 -14 88.2201 4.75644  14
 -11  -1 -14 105.862 6.65970   3
 -11   1 -14 97.8102 6.43024   3
 -11   1 -14 100.499 7.00650   4
 -11  -1 -14 94.9617 7.10784   4
 -11   1 -13 119.546 5.47280  14
 -11  -1 -13 138.061 7.78375   4
 -11   1 -13 137.402 7.21015   3
 -11  -1 -13 125.148 7.22604   3
 -11   1 -13 133.488 7.63481   4
 -11   1 -12 20.2817 3.54763  14
 -11   1 -12 28.2237 4.77716   4
 -11  -1 -12 21.9567 4.59270   3
 -11   1 -12 21.5218 4.49325   3
 -11  -1 -12 25.5078 5.20688   4
 -11  -1 -11 148.477 6.30960  14
 -11   1 -11 151.749 6.41772  14
 -11   1 -11 154.669 7.53805   3
 -11  -1 -11 182.401 8.56066   4
 -11   1 -11 171.623 8.50707   4
 -11  -1 -11 164.439 7.92343   3
 -11   1 -10 416.410 11.6060  14
 -11  -1 -10 404.053 11.5657  14
 -11   1 -10 446.517 14.0377   4
 -11  -1 -10 452.471 14.0067   4
 -11   1 -10 476.557 13.2681   3
 -11  -1 -10 454.740 13.2952   3
 -11  -1  -9 134.656 6.43295  14
 -11   1  -9 145.241 6.53806  14
 -11  -1  -9 169.723 7.66790   3
 -11   1  -9 164.364 8.15595   4
 -11  -1  -9 161.825 8.17635   4
 -11   1  -9 164.626 7.32991   3
 -11   1  -8 65.1932 4.95553  14
 -11  -1  -8 62.5660 4.93931  14
 -11   1  -8 86.1372 6.50433   4
 -11  -1  -8 75.2568 5.59643   3
 -11  -1  -8 80.8746 6.50709   4
 -11   1  -8 77.5594 5.40046   3
 -11   1  -7 69.8297 5.04353  14
 -11  -1  -7 69.4932 5.10046  14
 -11   1  -7 76.2099 6.28648   4
 -11   1  -7 83.4386 5.50910   3
 -11  -1  -7 88.7711 6.45338   4
 -11  -1  -7 87.2294 5.92547   3
 -11   1  -6 72.0799 5.14399  14
 -11  -1  -6 69.1036 5.07698  14
 -11  -1  -6 73.4234 6.12854   4
 -11  -1  -6 80.9141 5.65715   3
 -11   1  -6 84.1633 6.11829   4
 -11   1  -6 82.7012 5.49531   3
 -11   1  -5 20.5394 3.76974  14
 -11  -1  -5 13.2568 3.56333  14
 -11  -1  -5 19.8295 4.13894   3
 -11   1  -5 20.5685 3.87303   3
 -11  -1  -5 20.7691 4.57360   4
 -11   1  -5 18.5038 4.48636   4
 -11  -1  -4 29.5696 4.19355  14
 -11   1  -4 24.8815 3.94699  14
 -11  -1  -4 28.1102 4.41697   3
 -11  -1  -4 30.3035 4.82389   4
 -11   1  -4 26.0230 3.91501   3
 -11   1  -4 25.4447 4.53952   4
 -11   1  -3 5.59285 3.34823  14
 -11  -1  -3 5.27435 3.39404  14
 -11   1  -3 4.48961 3.31071   3
 -11  -1  -3 2.05812 3.45707   3
 -11   1  -3 8.42005 4.17280   4
 -11  -1  -3 5.17475 4.20334   4
 -11   1  -2 12.5914 3.73491  14
 -11  -1  -2 8.89310 3.53895  14
 -11   1  -2 16.4511 3.56223   3
 -11  -1  -2 9.75336 3.84119   3
 -11   1  -2 15.7952 4.54497   4
 -11  -1  -1 12.4551 3.65651  14
 -11   1  -1 7.42246 3.64577  14
 -11   1  -1 14.8650 3.53574   3
 -11  -1  -1 9.06538 3.37462   3
 -11   1  -1 10.6599 4.42646   4
 -11  -1   0 527.712 14.7011  14
 -11   1   0 545.188 14.7629  14
 -11  -1   0 553.470 14.4831   3
 -11   1   0 551.614 14.0506   3
 -11   1   0 574.348 15.7995   4
 -11   1   1 8.96599 3.74892  14
 -11  -1   1 4.33924 3.55230  14
 -11   1   1 5.06474 3.97819   4
 -11  -1   1 9.61477 3.49678   3
 -11   1   1 10.0283 3.40180   3
 -11   1   2 46.7897 5.31661   6
 -11  -1   2 37.7935 4.60822  14
 -11   1   2 38.0731 4.70431  14
 -11   1   2 51.1164 5.56045   4
 -11  -1   2 43.2103 4.39791   3
 -11   1   2 49.0536 4.24365   3
 -11   1   3 53.1716 5.52293   6
 -11  -1   3 41.3042 4.88407  14
 -11   1   3 43.9163 4.83302  14
 -11   1   3 43.3250 5.20216   4
 -11  -1   3 48.6261 4.59390   3
 -11   1   3 44.1641 4.12103   3
 -11   1   4 135.620 7.48094   6
 -11  -1   4 141.466 7.14931  14
 -11   1   4 137.848 6.97476  14
 -11   1   4 147.980 7.51825   4
 -11  -1   4 140.283 6.57755   3
 -11   1   4 136.177 6.17162   3
 -11   1   5 2.94558 4.12751   6
 -11   1   5 6.22483 3.22417   3
 -11  -1   5 1.90981 3.16291   3
 -11  -1   5 4.46985 3.74344  14
 -11   1   5 1.32088 3.44563  14
 -11   1   6 125.002 7.12640   6
 -11  -1   6 124.223 6.14416   3
 -11   1   6 118.386 5.79370   3
 -11  -1   6 117.950 6.87928  14
 -11   1   6 120.811 6.85856  14
 -11   1   7 15.9601 4.46575   6
 -11   1   7 22.4631 3.63253   3
 -11  -1   7 24.2029 3.78679   3
 -11   1   7 19.3831 4.34915  14
 -11  -1   7 25.2673 4.16512  14
 -11   1   8 2.51780 3.92587   6
 -11   1   8 1.98872 3.18122   3
 -11  -1   8 0.86296 3.40162   3
 -11   1   8 3.47650 3.50949  14
 -11  -1   8 13.6690 3.96960  14
 -11   1   9 67.0107 5.70769   6
 -11  -1   9 72.5343 5.27433   3
 -11   1   9 78.6403 5.01007   3
 -11  -1   9 52.4688 5.39212  14
 -11   1   9 71.1472 5.86293  14
 -11   1  10 670.478 17.4071   6
 -11   1  10 645.573 15.4069   3
 -11  -1  10 653.110 15.9313   3
 -11  -1  10 603.599 17.2557  14
 -11   1  10 618.329 17.2236  14
 -11   1  11 104.161 6.78305   6
 -11   1  11 108.019 5.65253   3
 -11  -1  11 111.352 6.08588   3
 -11   1  11 106.235 6.87428  14
 -11  -1  11 114.449 7.05040  14
 -11   1  12 135.746 7.52287   6
 -11   1  12 125.671 5.99744   3
 -11  -1  12 129.444 6.41622   3
 -11  -1  12 109.202 7.14124  14
 -11   1  12 112.305 7.19652  14
 -11   1  13 278.316 10.3517   6
 -11  -1  13 264.761 9.06877   3
 -11   1  13 281.830 8.86527   3
 -11  -1  13 226.988 10.2498  14
 -11   1  14 275.082 10.5102   6
 -11  -1  14 265.125 9.19799   3
 -11   1  14 270.230 8.74619   3
 -11   1  15 205.387 9.09710   6
 -11  -1  15 216.174 8.24449   3
 -11   1  15 234.464 8.03154   3
 -11   1  16 3.14251 3.94172   6
 -11  -1  16 0.87912 3.61589   3
 -11   1  16 6.17271 3.45929   3
 -11   1  17 136.489 7.67002   6
 -11  -1  17 128.607 6.46081   3
 -11   1  17 134.618 6.04126   3
 -11  -1  17 112.247 7.60209  14
 -11   1  17 118.569 7.57520  14
 -11   1  18 31.6081 5.11631   6
 -11   1  18 30.4791 3.86553   3
 -11  -1  18 32.2890 4.36471   3
 -11   1  18 31.9775 5.21250  14
 -11  -1  18 23.3168 5.13162  14
 -11   1  19 108.503 7.23979   6
 -11   1  19 93.7137 5.44250   3
 -11  -1  19 92.1804 5.90613   3
 -11   1  19 85.0549 6.79722  14
 -11  -1  19 91.1364 7.01928  14
 -11   1  20 308.130 11.4665   6
 -11  -1  20 302.036 9.83055   3
 -11   1  20 304.625 9.46360   3
 -11  -1  20 269.099 11.3957  14
 -11   1  20 273.273 11.3454  14
 -11   1  21 136.278 7.90913   6
 -11   1  21 131.489 6.20296   3
 -11  -1  21 134.104 6.67431   3
 -11   1  21 127.652 8.10566  14
 -11  -1  21 111.643 7.79261  14
 -11   1  22 91.0362 6.85443   6
 -11  -1  22 92.2177 5.82919   3
 -11   1  22 72.0987 7.07156  14
 -11  -1  22 76.3537 6.99887  14
 -11  -1  23 20.2522 4.23464   3
 -11  -1  24 163.216 7.46191   3
 -11  -1  25 10.0428 4.31631   3
 -11  -1  26 65.7096 5.54815   3
 -11   2 -19 9.46735 5.17113   4
 -11  -2 -19 14.5775 4.96509   3
 -11  -2 -18 259.740 10.6586   3
 -11  -2 -18 265.056 11.1532   4
 -11   2 -18 255.237 10.8890   4
 -11   2 -17 68.3654 6.59429   4
 -11  -2 -17 63.4911 6.21394   3
 -11  -2 -17 66.3876 6.58589   4
 -11   2 -16 17.6735 4.96785   4
 -11  -2 -16 16.5068 4.86517   4
 -11  -2 -16 10.7335 4.65569   3
 -11  -2 -15 5.42431 4.36125   4
 -11   2 -15 5.29123 4.42312   4
 -11   2 -15 4.00750 4.04951   3
 -11  -2 -15 2.39233 4.30279   3
 -11   2 -14 5.98799 2.82577  14
 -11   2 -14 6.28648 3.99436   3
 -11  -2 -14 10.5116 4.53639   3
 -11   2 -14 9.63567 4.20647   4
 -11  -2 -14 13.6239 4.64807   4
 -11   2 -13 6.09074 2.84795  14
 -11  -2 -13 11.6693 4.33741   3
 -11   2 -13 7.96328 4.41526   4
 -11   2 -13 9.09879 3.97632   3
 -11   2 -12 251.765 8.37484  14
 -11  -2 -12 274.182 10.4001   3
 -11   2 -12 313.692 11.2338   4
 -11   2 -12 297.649 10.1906   3
 -11   2 -11 21.0972 3.66307  14
 -11  -2 -11 24.2294 4.67758   3
 -11   2 -11 25.4359 4.76083   4
 -11   2 -11 20.3251 4.13010   3
 -11   2 -10 2.57594 3.22629  14
 -11   2 -10 2.71740 4.28937   4
 -11   2 -10 4.49341 3.51956   3
 -11  -2 -10 5.41237 3.99331   3
 -11   2  -9 110.273 5.73305  14
 -11  -2  -9 121.822 6.74981   3
 -11   2  -9 117.450 7.43436   4
 -11   2  -9 114.246 6.34993   3
 -11  -2  -8 285.078 9.48207  14
 -11   2  -8 297.517 9.68331  14
 -11   2  -8 325.342 11.4914   4
 -11   2  -8 320.959 10.2577   3
 -11  -2  -8 331.030 10.9362   3
 -11  -2  -7 70.0538 5.19809  14
 -11   2  -7 75.5564 5.10908  14
 -11   2  -7 90.0553 5.58265   3
 -11   2  -7 101.071 6.77792   4
 -11  -2  -7 90.5334 6.12881   3
 -11  -2  -6 31.4210 4.23782  14
 -11   2  -6 37.1627 4.14431  14
 -11   2  -6 44.5274 5.36759   4
 -11  -2  -6 41.3121 4.73973   3
 -11   2  -6 44.2125 4.53983   3
 -11   2  -5 31.8152 4.14928  14
 -11  -2  -5 29.5409 4.13945  14
 -11  -2  -5 23.3377 4.45833   3
 -11   2  -5 27.0980 3.86502   3
 -11   2  -5 25.0394 4.59669   4
 -11  -2  -4 109.994 6.16859  14
 -11   2  -4 114.139 6.03584  14
 -11  -2  -4 116.834 6.52989   3
 -11   2  -4 129.171 7.19337   4
 -11   2  -4 118.350 6.03855   3
 -11  -2  -3 11.8774 3.70202  14
 -11   2  -3 17.1993 3.77649  14
 -11  -2  -3 18.2235 4.09241   3
 -11   2  -3 16.5139 3.47232   3
 -11   2  -3 13.2867 4.16619   4
 -11   2  -2 405.443 12.1578  14
 -11  -2  -2 388.143 12.0976  14
 -11  -2  -2 429.706 12.4156   3
 -11   2  -2 455.670 13.5409   4
 -11   2  -2 438.094 11.8335   3
 -11  -2  -1 25.7284 4.24105  14
 -11   2  -1 26.4421 4.16287  14
 -11   2  -1 21.1797 3.70054   3
 -11  -2  -1 26.8470 4.17055   3
 -11   2  -1 27.0518 4.83775   4
 -11   2   0 32.6408 4.38838  14
 -11  -2   0 33.9680 4.64505  14
 -11  -2   0 32.4911 4.51801   3
 -11   2   0 33.6133 3.96289   3
 -11   2   0 35.4771 4.70730   4
 -11   2   1 63.9737 5.36793  14
 -11  -2   1 63.7565 5.44204  14
 -11   2   1 74.2645 6.11070   4
 -11   2   1 74.7148 4.81989   3
 -11  -2   1 80.1340 5.53111   3
 -11   2   2 443.084 13.5165   6
 -11  -2   2 408.584 12.9472  14
 -11   2   2 411.885 12.8148  14
 -11   2   2 485.908 13.9640   4
 -11  -2   2 459.636 12.7652   3
 -11   2   2 455.594 11.9116   3
 -11   2   3 30.8989 5.00778   6
 -11  -2   3 24.2002 4.37300  14
 -11   2   3 34.4366 4.28740  14
 -11   2   3 30.8202 4.83284   4
 -11   2   3 30.0996 3.63809   3
 -11  -2   3 31.7165 4.50999   3
 -11   2   4 112.444 6.82943   6
 -11  -2   4 96.2738 6.36198  14
 -11   2   4 95.8869 6.21486  14
 -11   2   4 116.589 5.51699   3
 -11  -2   4 101.316 5.98822   3
 -11   2   5 83.0737 6.23877   6
 -11  -2   5 88.8683 6.21196  14
 -11   2   5 80.8471 5.98818  14
 -11  -2   5 86.0945 6.25524   4
 -11   2   5 96.3291 5.15349   3
 -11  -2   5 102.796 5.84883   3
 -11   2   6 127.954 7.24694   6
 -11   2   6 146.565 6.06860   3
 -11  -2   6 134.148 6.65386   3
 -11  -2   6 119.070 6.90611  14
 -11   2   6 135.809 7.21552  14
 -11   2   7 15.0204 4.49492   6
 -11  -2   7 21.4696 4.09375   3
 -11   2   7 18.1159 3.57680   3
 -11   2   7 16.1858 4.17014  14
 -11  -2   7 18.0929 4.14704  14
 -11   2   8 553.456 15.4434   6
 -11  -2   8 570.954 14.4926   3
 -11   2   8 526.303 13.3596   3
 -11   2   8 529.778 15.2913  14
 -11  -2   8 528.921 15.4461  14
 -11   2   9 21.7918 4.83637   6
 -11  -2   9 27.9131 4.23812   3
 -11   2   9 21.7272 3.45674   3
 -11  -2   9 21.1563 4.52909  14
 -11   2   9 20.7214 4.69342  14
 -11   2  10 56.4077 5.73530   6
 -11   2  10 48.0478 4.10228   3
 -11  -2  10 50.0168 4.80677   3
 -11   2  10 49.4914 5.24054  14
 -11  -2  10 34.6026 5.19019  14
 -11   2  11 238.988 9.68361   6
 -11  -2  11 251.269 8.93608   3
 -11   2  11 252.070 8.11083   3
 -11  -2  11 206.678 9.42924  14
 -11   2  11 229.219 9.71171  14
 -11   2  12 274.949 10.4725   6
 -11  -2  12 289.996 9.62176   3
 -11   2  12 290.138 8.81961   3
 -11  -2  12 264.263 10.7271  14
 -11   2  12 273.552 10.4891  14
 -11   2  13 61.9682 5.67614   6
 -11  -2  13 63.4493 4.87577   3
 -11   2  13 61.0622 4.40568   3
 -11  -2  13 62.8984 6.04515  14
 -11   2  14 12.5792 4.23294   6
 -11   2  14 14.2153 3.30524   3
 -11  -2  14 13.5909 3.84846   3
 -11   2  15 4.78485 4.15366   6
 -11   2  15-1.27899 3.04275   3
 -11  -2  15 3.32575 3.81808   3
 -11   2  16 76.9254 6.09213   6
 -11   2  16 68.4526 4.62504   3
 -11  -2  16 72.6507 5.35225   3
 -11   2  17 7.55160 4.36716   6
 -11  -2  17 0.24429 4.09961   6
 -11   2  17 5.16052 3.07355   3
 -11  -2  17 3.55700 3.87402   3
 -11   2  17 6.87001 4.58006  14
 -11  -2  17 3.02370 4.71457  14
 -11   2  18 236.115 9.78079   6
 -11  -2  18 219.994 9.46654   6
 -11  -2  18 238.462 8.80470   3
 -11   2  18 211.435 7.55298   3
 -11   2  18 220.309 9.87132  14
 -11  -2  18 223.297 9.99988  14
 -11   2  19 16.7025 4.94407   6
 -11  -2  19 16.4783 4.62458   6
 -11  -2  19 10.6187 4.02920   3
 -11   2  19 17.0775 4.98929  14
 -11  -2  19 8.17646 4.71879  14
 -11   2  20 108.062 7.00560   6
 -11  -2  20 103.865 6.95903   6
 -11  -2  20 92.9040 6.06830   3
 -11   2  20 91.9573 7.25455  14
 -11  -2  20 85.0162 7.05621  14
 -11   2  21 82.0012 6.50709   6
 -11  -2  21 80.6029 6.53844   6
 -11  -2  21 85.1331 6.07657   3
 -11   2  21 79.9752 6.95004  14
 -11  -2  21 82.7462 7.14411  14
 -11   2  22 416.893 13.6376   6
 -11  -2  22 415.372 13.5762   6
 -11  -2  22 418.611 12.4034   3
 -11   2  22 381.825 13.5857  14
 -11  -2  22 377.627 13.9912  14
 -11  -2  23 71.6094 5.74222   3
 -11  -2  24 34.3950 4.89569   3
 -11  -2  25 53.1197 5.38526   3
 -11  -2  26 63.8023 5.65099   3
 -11  -2  27 14.0986 4.49945   3
 -11   3 -19 84.2726 6.75700   4
 -11   3 -18 25.8503 5.37270   4
 -11  -3 -18 35.2226 5.47413   3
 -11  -3 -17 12.1498 4.83748   3
 -11   3 -17 17.7199 4.73251   4
 -11   3 -16 197.731 9.45210   4
 -11  -3 -16 206.014 9.32096   3
 -11   3 -15 12.5808 4.79145   4
 -11  -3 -15 5.58760 4.50369   3
 -11   3 -14 72.3074 4.59613  14
 -11  -3 -14 76.7360 6.30361   3
 -11   3 -14 89.1153 6.54331   4
 -11   3 -13 37.0903 3.68923  14
 -11  -3 -13 36.0752 4.99592   3
 -11   3 -13 36.0170 4.83688   3
 -11   3 -13 49.1513 5.69863   4
 -11   3 -12 8.35076 3.18372  14
 -11  -3 -12 6.89748 3.99545   3
 -11   3 -12 13.3294 4.01012   3
 -11   3 -12 14.0303 4.54517   4
 -11   3 -11 26.8974 3.63421  14
 -11   3 -11 29.6950 4.84831   4
 -11  -3 -11 23.4369 4.61289   3
 -11   3 -11 18.6252 4.30373   3
 -11   3 -10 243.798 8.38635  14
 -11  -3 -10 265.870 10.0861   3
 -11   3 -10 270.296 9.35186   3
 -11   3 -10 257.743 10.2837   4
 -11   3  -9 30.0993 4.14673  14
 -11   3  -9 39.3733 5.32657   4
 -11  -3  -9 34.9424 4.96747   3
 -11   3  -9 39.1884 4.49292   3
 -11   3  -8 80.7706 5.28280  14
 -11   3  -8 102.855 5.73276   3
 -11   3  -8 88.3021 6.36896   4
 -11  -3  -8 94.5987 6.35858   3
 -11   3  -7 20.2301 3.77951  14
 -11  -3  -7 21.2271 4.49126   3
 -11   3  -7 20.8875 3.83034   3
 -11  -3  -7 18.5895 4.54613   4
 -11   3  -7 24.5827 4.54937   4
 -11   3  -6 259.274 9.00775  14
 -11  -3  -6 274.744 9.89606   3
 -11   3  -6 273.098 10.3613   4
 -11   3  -6 265.713 9.08266   3
 -11  -3  -6 266.732 10.2211   4
 -11   3  -5 129.985 6.43683  14
 -11  -3  -5 143.592 7.14031   3
 -11   3  -5 157.009 7.87348   4
 -11   3  -5 140.302 6.41806   3
 -11  -3  -5 130.592 7.37227   4
 -11   3  -4 219.802 8.41229  14
 -11  -3  -4 217.470 8.51004  14
 -11  -3  -4 242.928 9.09301   3
 -11  -3  -4 227.434 9.34320   4
 -11   3  -4 229.521 8.08896   3
 -11   3  -4 242.618 9.46891   4
 -11  -3  -3 65.1278 5.11064  14
 -11   3  -3 78.6326 5.27923  14
 -11  -3  -3 72.4741 5.52662   3
 -11   3  -3 70.5364 5.94742   4
 -11   3  -3 65.4068 4.80394   3
 -11  -3  -3 63.3625 5.56348   4
 -11  -3  -2 1.99348 3.53388  14
 -11   3  -2 7.15794 3.51973  14
 -11  -3  -2 5.16596 3.70517   3
 -11   3  -2 6.49118 3.23041   3
 -11   3  -2 6.23194 4.11836   4
 -11  -3  -2 10.2982 3.86228   4
 -11   3  -1 20.3494 4.27416  14
 -11  -3  -1 17.1360 3.98202  14
 -11  -3  -1 16.1862 4.30371   3
 -11   3  -1 14.9713 4.44349   4
 -11   3  -1 17.6398 3.56680   3
 -11  -3  -1 18.5909 4.36809   4
 -11   3   0 578.916 15.6321  14
 -11  -3   0 570.779 15.8695  14
 -11  -3   0 612.092 15.9203   3
 -11   3   0 614.512 16.6540   4
 -11  -3   0 626.354 16.6319   4
 -11   3   0 631.253 14.7949   3
 -11   3   1 29.0127 4.40111  14
 -11  -3   1 30.4678 4.48567  14
 -11  -3   1 41.4437 4.86326   4
 -11   3   1 39.8803 5.18693   4
 -11   3   1 40.1937 4.08254   3
 -11  -3   1 43.8668 4.75423   3
 -11   3   2 62.7118 5.62764   6
 -11   3   2 53.5072 5.37118  14
 -11  -3   2 59.8705 5.47117  14
 -11   3   2 57.5145 4.39852   3
 -11  -3   2 59.6356 5.34210   4
 -11   3   2 67.9469 5.95149   4
 -11  -3   2 63.7550 5.31598   3
 -11  -3   3 128.589 7.10393   6
 -11   3   3 151.381 7.52861   6
 -11  -3   3 130.959 7.23445  14
 -11   3   3 141.136 7.05610  14
 -11   3   3 136.373 5.93912   3
 -11   3   3 137.293 7.41629   4
 -11  -3   3 135.634 7.13107   4
 -11  -3   3 133.637 6.84043   3
 -11  -3   4 166.237 7.87465   6
 -11   3   4 142.083 7.60111   6
 -11   3   4 159.640 7.48443  14
 -11  -3   4 147.478 7.79521  14
 -11  -3   4 155.842 7.76326   4
 -11   3   4 158.629 6.26452   3
 -11  -3   4 159.092 7.31514   3
 -11   3   5 87.4047 6.34211   6
 -11  -3   5 86.1688 6.06017   6
 -11   3   5 81.8521 5.78608  14
 -11  -3   5 85.5100 5.93820  14
 -11  -3   5 87.4636 6.11979   4
 -11  -3   5 102.121 5.98657   3
 -11   3   5 93.2507 4.89370   3
 -11  -3   6 35.4276 4.69954   6
 -11   3   6 39.6730 4.96368   6
 -11   3   6 42.1014 4.78904  14
 -11  -3   6 35.8059 4.81691  14
 -11  -3   6 49.6712 5.10376   4
 -11  -3   6 41.1231 4.77673   3
 -11   3   6 43.8184 3.93382   3
 -11   3   7 9.51079 4.00259   6
 -11  -3   7 9.35611 4.09383   6
 -11   3   7 5.95478 2.93337   3
 -11  -3   7 11.2502 3.99652   3
 -11   3   7 8.46659 4.08502  14
 -11  -3   7 18.2212 4.27272  14
 -11  -3   8 67.3125 5.74202   6
 -11   3   8 65.6065 5.58055   6
 -11  -3   8 70.0292 5.50344   3
 -11   3   8 72.8894 4.51627   3
 -11   3   8 62.0775 5.51299  14
 -11  -3   8 70.2901 5.70448  14
 -11   3   9 127.621 7.22816   6
 -11  -3   9 135.254 7.27793   6
 -11  -3   9 127.818 6.60359   3
 -11   3   9 128.107 5.60491   3
 -11  -3   9 124.090 7.34056  14
 -11   3   9 106.512 6.82206  14
 -11  -3  10 775.095 19.5110   6
 -11   3  10 789.341 19.6080   6
 -11   3  10 782.482 17.1554   3
 -11  -3  10 773.040 18.6193   3
 -11  -3  10 738.377 19.7792  14
 -11   3  10 746.338 19.5998  14
 -11   3  11 7.84726 4.13773   6
 -11  -3  11 6.96463 4.09365   6
 -11   3  11 5.30839 2.97447   3
 -11  -3  11 0.76305 3.65176   3
 -11   3  11 4.13915 4.47028  14
 -11  -3  11 0.25650 4.16615  14
 -11   3  12 2.56017 4.02779   6
 -11  -3  12 8.19208 4.21700   6
 -11   3  12 6.46516 2.86322   3
 -11  -3  12 9.00698 3.87780   3
 -11   3  12 6.91579 3.92378  14
 -11  -3  12-0.52070 4.21236  14
 -11   3  13 53.0352 5.50576   6
 -11  -3  13 51.9304 5.34439   6
 -11   3  13 55.8713 4.11791   3
 -11  -3  13 49.0412 4.89220   3
 -11  -3  13 39.1253 5.38327  14
 -11   3  14 170.937 8.27449   6
 -11  -3  14 152.953 8.02963   6
 -11   3  14 170.118 6.35605   3
 -11  -3  14 153.932 7.27109   3
 -11   3  15 18.8306 4.50208   6
 -11  -3  15 16.0637 4.35213   6
 -11  -3  15 18.2637 4.27608   3
 -11   3  15 22.7589 3.49293   3
 -11   3  16 146.172 7.67784   6
 -11  -3  16 133.941 7.62526   6
 -11  -3  16 139.394 6.98280   3
 -11   3  17 22.5635 4.90673   6
 -11  -3  17 24.6375 4.94586   6
 -11  -3  17 18.1084 4.33630   3
 -11   3  17 15.3282 4.92276  14
 -11  -3  17 17.3177 4.94407  14
 -11  -3  18 43.3037 5.30662   6
 -11   3  18 40.9719 5.46164   6
 -11  -3  18 43.9858 5.09189   3
 -11   3  18 41.7533 5.84161  14
 -11  -3  18 43.8400 5.91868  14
 -11   3  19 44.3948 5.61936   6
 -11  -3  19 36.5543 5.43517   6
 -11  -3  19 41.7282 5.09832   3
 -11   3  19 33.3219 5.50437  14
 -11  -3  19 32.6328 5.56312  14
 -11  -3  20 398.833 13.0908   6
 -11   3  20 409.431 13.2129   6
 -11  -3  20 408.518 12.2655   3
 -11  -3  20 363.022 13.3429  14
 -11   3  20 373.920 13.2060  14
 -11   3  21 7.37808 4.72209   6
 -11  -3  21 7.63594 4.73139   6
 -11  -3  21 7.52860 4.37755   3
 -11  -3  21 5.56078 4.81968  14
 -11   3  21 1.66294 4.70309  14
 -11  -3  22 12.1169 4.70154   6
 -11  -3  22 17.8706 4.52272   3
 -11   3  22 9.80126 5.04128  14
 -11  -3  23 220.803 9.07816   3
 -11  -3  24 115.144 7.07605   3
 -11  -3  25 56.2560 5.81270   3
 -11   4 -19 15.4944 5.31954   4
 -11   4 -18 173.594 8.94902   4
 -11  -4 -17 24.4519 5.06325   3
 -11   4 -17 18.8512 5.15114   4
 -11  -4 -17 17.6798 5.05050   4
 -11  -4 -16 23.6765 5.11271   3
 -11  -4 -16 26.3219 5.30457   4
 -11   4 -16 24.1358 5.05303   4
 -11  -4 -15-0.81936 4.20974   4
 -11  -4 -15 1.23631 4.08663   3
 -11   4 -15-0.51864 4.43122   4
 -11   4 -14 36.3033 3.62098  14
 -11  -4 -14 39.6971 5.27956   3
 -11  -4 -14 36.6271 5.42536   4
 -11   4 -14 45.2233 5.60231   4
 -11   4 -13 1.66272 2.97004  14
 -11   4 -13-4.53985 4.18443   4
 -11  -4 -13-1.59547 4.30987   4
 -11  -4 -13 8.13117 4.45792   3
 -11   4 -12 266.261 8.48560  14
 -11  -4 -12 264.970 10.2614   3
 -11  -4 -12 275.274 10.5745   4
 -11   4 -12 271.866 10.5302   4
 -11   4 -11 2.72410 3.25517  14
 -11   4 -11 1.47290 4.14200   4
 -11  -4 -11 5.67099 4.05989   4
 -11  -4 -11 0.92518 3.92408   3
 -11   4 -11-0.38084 3.85710   3
 -11   4 -10 45.2739 4.14359  14
 -11  -4 -10 51.2736 5.33304   3
 -11   4 -10 47.3963 5.62540   4
 -11  -4 -10 49.6524 5.44829   4
 -11   4 -10 47.3075 4.70882   3
 -11   4  -9 11.3948 3.53056  14
 -11  -4  -9 13.0481 4.21720   3
 -11  -4  -9 14.0106 4.56870   4
 -11   4  -9 12.7974 3.79331   3
 -11   4  -9 7.71344 4.26879   4
 -11   4  -8 393.544 11.5544  14
 -11   4  -8 412.285 11.9293   3
 -11  -4  -8 412.182 12.9276   3
 -11   4  -8 428.717 13.4307   4
 -11  -4  -8 444.030 13.6284   4
 -11   4  -7 16.6087 3.69577  14
 -11  -4  -7 15.7532 4.24626   3
 -11  -4  -7 20.3209 4.35632   4
 -11   4  -7 29.8490 5.06980   4
 -11   4  -7 13.4386 3.54998   3
 -11  -4  -6 72.2592 5.73610   3
 -11   4  -6 73.9238 4.92037   3
 -11   4  -6 62.5644 5.79049   4
 -11  -4  -6 71.8231 5.86166   4
 -11  -4  -5 4.26038 4.18053   3
 -11   4  -5-1.40094 4.01126   4
 -11   4  -5-1.12002 3.07543   3
 -11  -4  -5-2.40251 3.72751   4
 -11  -4  -4 33.6369 4.49998   3
 -11   4  -4 36.9255 5.04301   4
 -11   4  -4 28.3402 3.89996   3
 -11  -4  -4 34.4542 4.60780   4
 -11  -4  -3 204.017 8.50540   3
 -11  -4  -3 195.180 8.47898   4
 -11   4  -3 197.293 7.37163   3
 -11   4  -3 197.988 8.84823   4
 -11  -4  -2 233.213 9.18491   3
 -11   4  -2 237.220 9.46562   4
 -11   4  -2 233.426 7.96713   3
 -11  -4  -2 262.401 9.83254   4
 -11  -4  -1 115.701 6.58774   3
 -11  -4  -1 122.594 6.75415   4
 -11   4  -1 127.637 5.92178   3
 -11   4  -1 114.859 7.10115   4
 -11  -4   0 30.9381 4.69833  14
 -11  -4   0 41.9947 5.13962   3
 -11   4   0 51.2253 5.33077   4
 -11   4   0 41.2387 3.95698   3
 -11  -4   0 44.7477 4.99475   4
 -11  -4   1 146.168 7.41355  14
 -11  -4   1 159.774 7.81939   4
 -11   4   1 166.082 8.17280   4
 -11   4   1 160.083 6.29109   3
 -11  -4   1 159.237 7.38853   3
 -11   4   2 414.927 12.9537   6
 -11  -4   2 394.063 12.6785  14
 -11  -4   2 427.239 13.1314   4
 -11   4   2 417.512 11.0005   3
 -11   4   2 442.892 13.3210   4
 -11  -4   2 427.960 12.6710   3
 -11   4   3 324.772 11.1267   6
 -11  -4   3 321.106 11.0747   6
 -11  -4   3 312.317 10.9584  14
 -11  -4   3 325.187 11.1633   4
 -11   4   3 339.984 11.5386   4
 -11   4   3 304.049 9.00105   3
 -11  -4   3 320.613 10.6940   3
 -11  -4   4 46.7940 4.85882   6
 -11   4   4 47.7098 5.18976   6
 -11  -4   4 43.6230 5.07481  14
 -11   4   4 48.4077 3.94447   3
 -11  -4   4 50.3248 4.92658   4
 -11  -4   4 48.3785 5.18617   3
 -11  -4   5 3.16728 3.31562   6
 -11   4   5 7.81699 3.99186   6
 -11  -4   5 2.58645 3.84280  14
 -11  -4   5 5.92334 3.78850   4
 -11  -4   5 9.22126 3.99924   3
 -11   4   5 9.14504 2.80415   3
 -11  -4   6 33.7325 4.31274   6
 -11   4   6 30.2218 4.86285   6
 -11  -4   6 27.5554 4.43431  14
 -11  -4   6 27.1110 4.27022   4
 -11  -4   6 35.9596 4.79780   3
 -11   4   6 26.2233 3.25290   3
 -11  -4   7 100.001 6.23508   6
 -11   4   7 93.8387 6.22898   6
 -11  -4   7 91.7658 6.39361  14
 -11  -4   7 99.7057 6.25339   4
 -11   4   7 90.7736 4.63736   3
 -11  -4   7 92.9196 6.14396   3
 -11  -4   8 103.455 6.40146   6
 -11   4   8 106.658 6.49352   6
 -11   4   8 112.147 5.02379   3
 -11  -4   8 106.680 6.34783   3
 -11  -4   8 98.1459 6.76501  14
 -11  -4   9 10.0935 4.11756   6
 -11   4   9 11.3425 3.86152   6
 -11   4   9 12.6059 2.90312   3
 -11  -4   9 17.3242 4.17548   3
 -11  -4   9 11.8569 4.21473  14
 -11   4  10 123.322 6.81960   6
 -11  -4  10 118.633 7.13077   6
 -11   4  10 115.855 5.12531   3
 -11  -4  10 125.248 6.82976   3
 -11  -4  10 114.139 7.24414  14
 -11  -4  11 51.1584 5.23666   6
 -11   4  11 50.0586 5.33193   6
 -11  -4  11 48.2124 5.12477   3
 -11  -4  11 41.6980 5.47986  14
 -11   4  12 410.671 13.1432   6
 -11  -4  12 444.963 13.3932   6
 -11  -4  12 424.636 12.7842   3
 -11  -4  12 423.516 13.7738  14
 -11  -4  13 14.1006 4.34602   6
 -11   4  13 11.6802 4.24002   6
 -11  -4  13 11.9100 4.12529   3
 -11  -4  13 11.5481 4.25266  14
 -11   4  14 2.82703 4.20218   6
 -11  -4  14-2.37014 3.75638   6
 -11  -4  14 2.02719 3.83527   3
 -11  -4  15 6.45466 4.05033   6
 -11   4  15 7.59015 4.19083   6
 -11  -4  15 8.36164 3.90538   3
 -11   4  16 106.723 6.86291   6
 -11  -4  16 101.616 6.85518   6
 -11  -4  16 97.1613 6.35322   3
 -11   4  16 79.6054 6.58126  14
 -11   4  17 41.2929 5.54178   6
 -11  -4  17 41.4953 5.07038   6
 -11  -4  17 44.8194 5.31142   3
 -11  -4  17 28.0902 5.73417  14
 -11   4  17 36.8270 5.29752  14
 -11  -4  18 422.442 13.1441   6
 -11   4  18 400.272 13.0690   6
 -11  -4  18 411.412 12.5188   3
 -11  -4  18 385.733 13.7736  14
 -11   4  18 383.765 13.3256  14
 -11   4  19 27.9008 5.39724   6
 -11  -4  19 30.6867 4.99679   6
 -11  -4  19 32.2621 5.01220   3
 -11   4  19 29.8596 5.39872  14
 -11  -4  19 17.7388 5.28477  14
 -11  -4  20 18.0026 4.59828   6
 -11   4  20 16.7425 5.06247   6
 -11  -4  20 17.7629 4.65802   3
 -11   4  20 14.8155 5.14461  14
 -11  -4  20 12.3466 4.98564  14
 -11   4  21 14.9337 4.99203   6
 -11  -4  21 8.59725 4.68969   6
 -11  -4  21 19.0008 4.80465   3
 -11  -4  21 11.5882 5.34754  14
 -11   4  21 7.49216 4.91322  14
 -11  -4  22 322.451 11.2113   3
 -11  -4  23 19.3722 4.90506   3
 -11  -4  24 35.8460 5.28784   3
 -11   5 -18 140.973 8.23204   4
 -11  -5 -17 43.0108 5.55577   4
 -11   5 -17 47.6408 6.09071   4
 -11  -5 -16 160.088 8.58744   3
 -11  -5 -16 156.480 8.55865   4
 -11   5 -16 156.366 8.46947   4
 -11   5 -15 40.9811 5.69350   4
 -11  -5 -15 39.9059 5.52477   4
 -11  -5 -15 32.7914 5.64365   3
 -11   5 -14 11.1899 3.14314  14
 -11   5 -14 11.8822 4.68806   4
 -11  -5 -14 8.95080 4.33587   3
 -11  -5 -14 13.4906 4.59801   4
 -11   5 -13 10.4633 3.24082  14
 -11  -5 -13 14.1200 4.74760   4
 -11   5 -13 5.98935 4.21433   4
 -11  -5 -13 12.2285 4.45124   3
 -11   5 -12 91.0166 5.26004  14
 -11  -5 -12 98.5308 6.66961   3
 -11  -5 -12 99.7212 6.94403   4
 -11   5 -12 90.0765 6.69443   4
 -11   5 -11 32.7140 4.06626  14
 -11  -5 -11 38.2381 5.05980   4
 -11  -5 -11 37.2755 5.22900   3
 -11   5 -11 38.3815 5.37718   4
 -11   5 -10 325.830 11.5843   4
 -11  -5 -10 326.298 11.4458   3
 -11  -5 -10 329.497 11.8015   4
 -11  -5  -9 37.3610 5.20543   4
 -11   5  -9 38.9118 5.24640   4
 -11  -5  -9 40.8812 5.14973   3
 -11   5  -8 14.4576 4.24777   4
 -11  -5  -8 13.6010 4.15571   4
 -11  -5  -8 12.5626 4.14052   3
 -11   5  -7 6.81662 4.15959   4
 -11  -5  -7 9.30273 4.26641   4
 -11   5  -7 4.24640 3.26326   3
 -11  -5  -7 7.21664 4.01755   3
 -11  -5  -6 94.1174 6.31217   4
 -11   5  -6 99.3002 6.61533   4
 -11   5  -6 92.0730 5.40205   3
 -11  -5  -6 96.6836 6.32678   3
 -11   5  -5 79.3108 4.89476   3
 -11   5  -5 68.1306 5.89626   4
 -11  -5  -5 72.1551 5.86614   4
 -11  -5  -5 86.5706 6.17232   3
 -11   5  -4 145.607 6.28726   3
 -11  -5  -4 136.930 7.43886   4
 -11   5  -4 145.873 7.45624   4
 -11  -5  -4 147.343 7.58500   3
 -11  -5  -3 107.019 6.64160   4
 -11   5  -3 112.748 5.51848   3
 -11   5  -3 115.879 7.11478   4
 -11  -5  -3 110.145 6.73962   3
 -11   5  -2 40.7716 3.87371   3
 -11  -5  -2 48.4354 5.17111   4
 -11   5  -2 41.5067 5.21269   4
 -11  -5  -2 45.3527 4.95832   3
 -11   5  -1 39.7017 3.83236   3
 -11   5  -1 38.0382 5.12483   4
 -11  -5  -1 47.3899 4.99822   4
 -11  -5  -1 46.8840 5.31520   3
 -11   5   0 592.252 14.1788   3
 -11   5   0 614.214 16.5312   4
 -11  -5   0 606.800 16.5498   4
 -11  -5   0 610.229 16.2435   3
 -11   5   1 12.7134 4.50645   4
 -11  -5   1 9.39602 4.23615   4
 -11   5   1 8.20758 3.04203   3
 -11  -5   1 8.87053 4.35661   3
 -11   5   2 44.2701 3.75126   3
 -11  -5   2 37.1783 4.62072   4
 -11   5   2 54.1401 5.46859   4
 -11  -5   2 40.5954 4.80644   3
 -11   5   3 15.0300 4.42184   4
 -11   5   3 14.8876 2.94587   3
 -11  -5   3 17.0785 4.03659   4
 -11  -5   3 15.9367 4.16787   3
 -11   5   3 13.2501 4.13085   6
 -11   5   4 247.293 7.51608   3
 -11  -5   4 246.333 9.58494   4
 -11  -5   4 265.525 9.58909   3
 -11  -5   4 244.521 9.61388   6
 -11   5   4 243.317 9.67300   6
 -11  -5   5 21.7358 4.36950   4
 -11   5   5 18.8796 3.00361   3
 -11  -5   5 19.0327 4.45843   3
 -11   5   5 21.0496 4.33032   6
 -11  -5   5 13.0695 3.75888   6
 -11  -5   6 125.794 7.06199   4
 -11  -5   6 121.234 6.78688   3
 -11  -5   6 108.826 6.45999   6
 -11   5   6 110.872 6.79470   6
 -11  -5   7 24.0449 4.40481   4
 -11  -5   7 19.9789 4.33572   3
 -11   5   7 21.6539 4.60934   6
 -11  -5   7 17.1823 3.97453   6
 -11  -5   8 19.0711 4.21746   4
 -11   5   8 24.0281 4.72921   6
 -11  -5   8 23.3808 4.44100   6
 -11  -5   8 23.4679 4.35027   3
 -11  -5   9 41.7859 5.04825   6
 -11   5   9 28.8413 4.87479   6
 -11  -5   9 38.4931 4.95778   3
 -11  -5  10 341.129 11.5863   6
 -11   5  10 336.124 11.5919   6
 -11  -5  10 365.679 11.5743   3
 -11   5  11 1.59530 4.42373   6
 -11  -5  11-0.69159 3.87529   6
 -11  -5  11 3.14000 3.96626   3
 -11   5  12 113.321 6.82358   6
 -11  -5  12 113.568 6.93262   6
 -11  -5  12 118.243 6.91523   3
 -11  -5  13 32.9067 4.88329   6
 -11   5  13 32.9358 5.01896   6
 -11  -5  13 30.8305 4.93341   3
 -11   5  14 261.444 10.1855   6
 -11  -5  14 255.479 9.95079   6
 -11  -5  14 252.818 9.60730   3
 -11   5  15 46.7177 5.46420   6
 -11  -5  15 49.1796 5.66014   6
 -11  -5  15 36.9569 4.68478   3
 -11   5  16 116.175 7.12561   6
 -11  -5  16 115.741 7.18147   6
 -11  -5  16 112.602 6.99773   3
 -11   5  17 140.622 7.76095   6
 -11  -5  17 131.013 7.51645   6
 -11  -5  17 144.588 7.61391   3
 -11   5  18 78.0934 6.49192   6
 -11  -5  18 81.5443 6.36051   6
 -11  -5  18 85.2477 6.63836   3
 -11   5  19 21.8278 5.07576   6
 -11  -5  19 16.7021 4.71598   6
 -11  -5  19 13.8213 5.04141   3
 -11   5  19 13.3557 4.90961  14
 -11  -5  20 267.085 10.5322   6
 -11   5  20 261.913 10.7163   6
 -11  -5  20 272.735 10.2562   3
 -11   5  20 261.603 10.8706  14
 -11  -5  21 35.0658 5.17684   3
 -11  -5  21 33.8428 5.54695   6
 -11   5  21 39.6919 5.58218   6
 -11  -5  22 54.9327 5.82958   3
 -11   6 -18 182.140 9.14772   4
 -11   6 -17 6.96117 4.80015   4
 -11  -6 -16 24.1273 5.25951   4
 -11   6 -16 18.8634 5.06996   4
 -11  -6 -15 7.96429 4.60205   3
 -11   6 -15 15.1280 4.99904   4
 -11  -6 -15 12.8598 4.76280   4
 -11   6 -14 39.3585 5.34842   4
 -11  -6 -14 42.0985 5.65360   4
 -11  -6 -14 40.8329 5.55394   3
 -11  -6 -13 29.4425 4.97645   3
 -11   6 -13 28.7900 5.04834   4
 -11  -6 -13 19.9743 5.17457   4
 -11  -6 -12 194.105 9.03243   3
 -11  -6 -12 205.463 9.50498   4
 -11   6 -12 207.727 9.11255   4
 -11  -6 -11 10.4614 4.73669   3
 -11   6 -11 5.99754 4.24517   4
 -11  -6 -11 3.62720 3.89693   4
 -11  -6 -10 16.0977 4.70961   3
 -11   6 -10 15.1892 4.41168   4
 -11  -6 -10 14.5582 4.60788   4
 -11  -6  -9 4.50729 4.03927   3
 -11  -6  -9 2.52073 4.29207   4
 -11   6  -9-1.64990 4.19047   4
 -11  -6  -8 304.662 10.9398   3
 -11  -6  -8 289.424 10.8521   4
 -11   6  -8 282.911 10.7257   4
 -11  -6  -7 12.7615 4.40557   3
 -11   6  -7 4.18502 4.30424   4
 -11  -6  -7 11.7442 4.32400   4
 -11  -6  -6 27.0873 4.68678   3
 -11  -6  -6 24.7187 4.85796   4
 -11   6  -6 22.8209 4.82871   4
 -11  -6  -5 192.714 8.56061   3
 -11   6  -5 186.385 8.51230   4
 -11  -6  -5 182.242 8.61769   4
 -11  -6  -4 86.6094 6.29981   3
 -11   6  -4 77.1356 6.19137   4
 -11  -6  -4 92.8995 6.56737   4
 -11   6  -4 77.2210 4.78973   3
 -11  -6  -3 78.9855 6.09092   3
 -11  -6  -3 73.9445 5.81346   4
 -11   6  -3 66.8560 6.01776   4
 -11   6  -3 67.1408 4.36259   3
 -11  -6  -2 260.496 9.94988   3
 -11   6  -2 241.437 7.81188   3
 -11  -6  -2 252.186 9.89784   4
 -11   6  -2 255.970 9.93133   4
 -11  -6  -1 75.0947 5.81275   3
 -11   6  -1 74.5076 5.81022   4
 -11  -6  -1 71.4050 5.77663   4
 -11  -6   0 24.6973 4.71236   3
 -11   6   0 24.1205 4.72178   4
 -11  -6   0 23.7204 4.38920   4
 -11  -6   1 198.753 8.87985   3
 -11   6   1 213.140 8.99121   4
 -11  -6   1 206.238 8.87492   4
 -11  -6   2 420.856 12.9811   3
 -11  -6   2 416.278 12.9815   4
 -11   6   2 430.846 13.2329   4
 -11   6   3 63.1500 5.64567   6
 -11  -6   3 77.0345 5.82561   3
 -11   6   3 71.5044 5.91043   4
 -11  -6   3 69.5200 5.76767   4
 -11   6   4 10.5219 4.25074   6
 -11  -6   4 6.92179 3.90524   6
 -11  -6   4 7.62925 4.44488   3
 -11   6   4 4.53698 4.05481   4
 -11  -6   4 6.55038 3.58935   4
 -11   6   5 151.688 7.55846   6
 -11  -6   5 146.893 7.56437   6
 -11  -6   5 162.271 7.90949   3
 -11  -6   5 158.583 7.58659   4
 -11   6   6 127.315 7.14307   6
 -11  -6   6 120.370 7.00678   6
 -11  -6   6 141.234 7.40088   3
 -11  -6   6 130.849 7.05908   4
 -11   6   7 25.1892 4.65233   6
 -11  -6   7 24.9403 4.67967   6
 -11  -6   7 27.5054 4.87816   3
 -11  -6   7 22.9614 4.44452   4
 -11  -6   8 255.966 9.88721   6
 -11   6   8 259.973 9.85318   6
 -11  -6   8 248.966 9.67401   3
 -11  -6   8 254.108 9.77035   4
 -11   6   9 128.072 7.18525   6
 -11  -6   9 107.882 6.73712   6
 -11  -6   9 123.024 7.01666   3
 -11  -6   9 116.175 6.86154   4
 -11  -6  10 32.8471 4.81574   3
 -11  -6  10 26.9013 4.68670   6
 -11   6  10 30.1420 4.88127   6
 -11  -6  11 13.9786 4.21616   3
 -11  -6  11 12.3555 4.14744   6
 -11   6  11 13.5631 4.63073   6
 -11  -6  12 334.037 11.3441   3
 -11  -6  12 340.142 11.4730   6
 -11   6  12 330.730 11.5095   6
 -11  -6  13 16.5081 4.47423   3
 -11   6  13 22.9985 4.49241   6
 -11  -6  13 26.6094 4.43195   6
 -11  -6  14 3.54022 4.24105   3
 -11  -6  14 1.16675 3.93010   6
 -11   6  14 2.78724 4.21752   6
 -11  -6  15 104.695 6.88126   3
 -11   6  15 109.869 6.75217   6
 -11  -6  15 102.203 6.71194   6
 -11  -6  16 52.5754 5.64070   3
 -11   6  16 63.8355 6.04318   6
 -11  -6  16 65.8378 5.95139   6
 -11  -6  17 27.6885 5.32363   3
 -11  -6  17 35.2470 5.23021   6
 -11   6  17 39.3716 5.48398   6
 -11  -6  18 231.306 9.71101   3
 -11   6  18 233.088 9.89319   6
 -11  -6  18 241.933 9.90615   6
 -11  -6  19 12.8064 4.86446   3
 -11  -6  19 18.5264 4.95743   6
 -11   6  19 16.0534 4.94658   6
 -11  -6  20 11.5337 5.03284   3
 -11   6  20 12.3015 5.05738   6
 -11  -6  20 13.7694 4.54688   6
 -11   7 -17 43.4653 5.71843   4
 -11   7 -16 305.754 11.4413   4
 -11   7 -15 17.8214 4.89367   4
 -11  -7 -15 18.3033 4.99331   4
 -11   7 -14 155.135 8.32263   4
 -11  -7 -14 170.660 8.72869   4
 -11  -7 -13 31.5747 5.46667   3
 -11  -7 -13 31.1111 5.43396   4
 -11   7 -13 32.9201 5.22299   4
 -11  -7 -12 56.1790 6.07638   4
 -11  -7 -12 56.8547 5.82429   3
 -11   7 -12 62.7058 6.01614   4
 -11  -7 -11 45.5983 5.62726   3
 -11   7 -11 34.3340 5.35677   4
 -11  -7 -11 33.7043 5.10773   4
 -11   7 -10 331.871 11.6206   4
 -11  -7 -10 326.533 11.7151   3
 -11  -7 -10 316.176 11.6046   4
 -11  -7  -9 13.4125 4.68465   3
 -11   7  -9 18.1142 4.75617   4
 -11  -7  -9 24.1851 4.84573   4
 -11  -7  -8 83.9711 6.47381   3
 -11  -7  -8 78.3605 6.21728   4
 -11   7  -8 85.8193 6.41517   4
 -11  -7  -7 107.878 6.78918   3
 -11  -7  -7 100.093 6.68839   4
 -11   7  -7 107.947 6.86112   4
 -11  -7  -6 133.747 7.45563   3
 -11   7  -6 128.419 7.26013   4
 -11  -7  -6 118.115 7.23736   4
 -11  -7  -5 68.0585 5.92205   3
 -11   7  -5 58.4493 5.64910   4
 -11  -7  -5 74.2249 6.04772   4
 -11  -7  -4 142.749 7.62785   3
 -11  -7  -4 118.407 7.01499   4
 -11   7  -4 129.141 7.28055   4
 -11  -7  -3 0.23160 3.84978   3
 -11  -7  -3-2.35384 3.95684   4
 -11   7  -3 3.59413 3.89995   4
 -11  -7  -2 2.77047 3.85234   3
 -11  -7  -2 2.09842 4.27375   4
 -11   7  -2 2.01118 3.83241   4
 -11  -7  -1 122.576 7.09901   3
 -11  -7  -1 109.716 6.82832   4
 -11   7  -1 110.256 6.79970   4
 -11  -7   0 256.116 9.93807   3
 -11   7   0 255.731 9.82379   4
 -11  -7   0 260.575 9.86484   4
 -11  -7   1 7.95421 4.50901   3
 -11  -7   1 2.50653 3.78133   4
 -11   7   1 4.68675 4.21694   4
 -11  -7   2 6.80381 4.21489   3
 -11  -7   2-1.81312 3.86597   4
 -11   7   2 1.11695 4.06906   4
 -11  -7   3 21.7540 4.67593   3
 -11  -7   3 20.4763 4.18729   4
 -11   7   3 27.3639 4.95281   4
 -11   7   4 152.786 7.61081   6
 -11  -7   4 167.920 8.13647   3
 -11   7   4 163.057 8.05595   4
 -11  -7   4 169.510 7.84880   4
 -11   7   5 67.5699 5.64348   6
 -11  -7   5 71.6544 5.63022   6
 -11  -7   5 76.7741 5.94572   3
 -11  -7   5 67.7991 5.56010   4
 -11   7   6 28.9535 4.47327   6
 -11  -7   6 17.8034 4.27896   6
 -11  -7   6 31.5453 4.60530   3
 -11  -7   6 32.8102 4.59648   4
 -11  -7   7 33.9354 4.79397   6
 -11   7   7 35.5845 4.82065   6
 -11  -7   7 42.5576 5.03859   3
 -11  -7   7 35.1903 4.87938   4
 -11  -7   8 105.747 6.56428   6
 -11   7   8 101.469 6.55497   6
 -11  -7   8 119.113 7.00888   3
 -11  -7   8 108.731 6.59132   4
 -11  -7   9 10.9876 4.15924   6
 -11   7   9 9.50798 4.29645   6
 -11  -7   9 12.4072 4.56175   3
 -11  -7   9 12.9436 4.23893   4
 -11  -7  10 338.819 11.4456   6
 -11   7  10 330.562 11.3949   6
 -11  -7  10 343.202 11.5866   3
 -11  -7  10 340.952 11.4639   4
 -11  -7  11 93.8622 6.48210   3
 -11  -7  11 92.2049 6.41070   6
 -11   7  11 85.3333 6.41804   6
 -11  -7  12 37.8326 5.33952   3
 -11  -7  12 35.5582 4.95463   6
 -11   7  12 38.3352 4.87535   6
 -11  -7  13 100.745 6.68514   3
 -11   7  13 90.0750 6.47446   6
 -11  -7  13 87.2546 6.28241   6
 -11  -7  14 263.571 10.3568   3
 -11  -7  14 267.793 10.0784   6
 -11   7  14 254.431 10.2445   6
 -11  -7  15 3.93988 4.46150   3
 -11   7  15 4.64151 4.43597   6
 -11  -7  15 4.18911 4.06213   6
 -11  -7  16 20.2505 4.85481   3
 -11   7  16 26.4821 5.17896   6
 -11  -7  16 21.8417 4.70583   6
 -11  -7  17 23.8745 5.18150   3
 -11  -7  17 25.8430 4.80325   6
 -11   7  17 25.7729 5.22835   6
 -11  -7  18 122.998 7.64329   3
 -11   7  18 113.857 7.38900   6
 -11  -7  18 115.721 7.32320   6
 -11  -7  19 109.645 7.34370   6
 -11   7  19 114.308 7.36941   6
 -11   8 -17 12.0934 4.84796   4
 -11   8 -16 18.3435 5.10073   4
 -11   8 -15 74.0855 6.48810   4
 -11  -8 -14 57.9905 6.31418   4
 -11   8 -14 51.5767 5.74197   4
 -11  -8 -13 43.7510 5.70015   4
 -11   8 -13 43.4445 5.69800   4
 -11  -8 -12 191.348 9.11580   4
 -11   8 -12 202.803 9.06739   4
 -11  -8 -11 7.12361 4.59114   3
 -11  -8 -11 1.54894 4.28426   4
 -11   8 -11 10.0096 4.45645   4
 -11   8 -10 55.8594 5.74798   4
 -11  -8 -10 61.0386 6.20068   3
 -11  -8 -10 55.6176 5.95826   4
 -11  -8  -9 17.9829 4.86883   3
 -11   8  -9 13.4453 4.47420   4
 -11  -8  -9 15.8430 4.61707   4
 -11  -8  -8 260.603 10.3502   3
 -11   8  -8 275.337 10.2512   4
 -11  -8  -8 259.733 10.3785   4
 -11  -8  -7 95.9802 6.77748   3
 -11  -8  -7 103.377 6.64024   4
 -11   8  -7 86.3880 6.41390   4
 -11  -8  -6 5.33161 4.61840   3
 -11  -8  -6 0.72290 4.16901   4
 -11   8  -6-2.01922 4.37306   4
 -11  -8  -5 4.33686 4.58492   3
 -11   8  -5 2.67566 4.16882   4
 -11  -8  -5-3.33553 4.33967   4
 -11  -8  -4 118.406 7.30822   3
 -11  -8  -4 119.879 7.02786   4
 -11   8  -4 117.040 7.11811   4
 -11  -8  -3 91.5794 6.52884   3
 -11  -8  -3 86.2896 6.25701   4
 -11   8  -3 84.8336 6.12460   4
 -11  -8  -2 242.326 9.86697   3
 -11  -8  -2 255.986 9.98953   4
 -11   8  -2 255.043 9.79967   4
 -11  -8  -1 37.4007 5.09048   3
 -11  -8  -1 33.1204 5.06425   4
 -11   8  -1 32.6063 4.82758   4
 -11  -8   0 3.53821 4.01624   3
 -11   8   0-1.54248 4.15058   4
 -11  -8   0-2.27960 4.05945   4
 -11  -8   1 35.7568 5.06867   3
 -11   8   1 33.5110 4.80840   4
 -11  -8   1 39.1821 4.91574   4
 -11  -8   2 239.877 9.62982   3
 -11  -8   2 221.743 9.33322   4
 -11   8   2 248.018 9.48535   4
 -11  -8   3 94.2977 6.44673   3
 -11  -8   3 81.2729 6.06684   4
 -11   8   3 90.4346 6.24493   4
 -11  -8   4 36.5770 5.12818   3
 -11  -8   4 33.3661 4.80388   4
 -11   8   4 25.8207 4.64806   4
 -11   8   5 2.77554 4.15622   6
 -11  -8   5 8.66003 4.45439   3
 -11   8   5 2.01180 4.03335   4
 -11  -8   5 2.43683 3.91279   4
 -11   8   6 138.415 7.37962   6
 -11  -8   6 148.623 7.51271   6
 -11  -8   6 161.820 8.02810   3
 -11  -8   6 143.177 7.48816   4
 -11  -8   7 268.625 10.1323   6
 -11   8   7 280.404 10.2797   6
 -11  -8   7 288.757 10.5919   3
 -11  -8   7 273.593 10.2008   4
 -11   8   8 311.761 10.9685   6
 -11  -8   8 319.342 11.0628   6
 -11  -8   8 331.819 11.4828   3
 -11  -8   8 309.582 10.9500   4
 -11  -8   9 64.9944 5.77820   6
 -11   8   9 49.6551 5.38446   6
 -11  -8   9 59.6747 5.93405   3
 -11  -8   9 60.2913 5.63509   4
 -11   8  10 3.95254 4.39674   6
 -11  -8  10 4.01114 4.22255   6
 -11  -8  10 4.92669 4.25336   3
 -11  -8  10 1.54317 4.00320   4
 -11  -8  11 90.0551 6.28449   6
 -11   8  11 90.8923 6.52637   6
 -11  -8  11 88.1607 6.73334   3
 -11  -8  11 90.1215 6.27559   4
 -11   8  12 305.724 11.0935   6
 -11  -8  12 312.804 10.9598   6
 -11  -8  12 333.902 11.6918   3
 -11  -8  12 328.310 11.2015   4
 -11  -8  13 69.3658 6.08473   3
 -11  -8  13 71.2376 5.93176   6
 -11   8  13 67.7690 5.76101   6
 -11  -8  14 15.0474 4.84833   3
 -11   8  14 12.2332 4.68575   6
 -11  -8  14 9.35202 4.28865   6
 -11  -8  15 76.4389 6.56369   3
 -11   8  15 65.9558 5.93130   6
 -11  -8  15 71.8419 6.00404   6
 -11  -8  16 106.138 7.24201   3
 -11  -8  16 91.1181 6.36352   6
 -11   8  16 105.988 7.17441   6
 -11  -8  17 1.16633 4.25551   6
 -11   8  17-1.63635 4.60008   6
 -11   8  18 149.380 8.02071   6
 -11  -8  18 142.515 7.77209   6
 -11  -8  19 13.7875 4.67113   6
 -11   9 -16 158.615 8.22983   4
 -11   9 -15 91.7564 6.70608   4
 -11   9 -14 100.352 6.82112   4
 -11  -9 -13 172.308 8.77948   4
 -11   9 -13 163.112 8.28930   4
 -11   9 -12 95.1725 6.79340   4
 -11  -9 -12 106.549 7.24094   4
 -11  -9 -11 10.2508 4.61320   4
 -11   9 -11 14.1102 4.75894   4
 -11   9 -10 195.223 8.75254   4
 -11  -9 -10 198.661 9.15311   4
 -11  -9  -9 55.0298 5.85405   4
 -11   9  -9 62.0086 5.72431   4
 -11  -9  -8 50.1292 5.81748   3
 -11   9  -8 56.5215 5.66567   4
 -11  -9  -8 53.6433 5.78404   4
 -11  -9  -7 14.2633 4.69030   3
 -11   9  -7 11.4769 4.43545   4
 -11  -9  -7 11.6941 4.58032   4
 -11  -9  -6 89.5861 6.60080   3
 -11  -9  -6 85.5979 6.54673   4
 -11   9  -6 69.3420 5.88292   4
 -11  -9  -5 53.6566 5.88205   3
 -11   9  -5 46.1601 5.38042   4
 -11  -9  -5 52.4483 5.38365   4
 -11  -9  -4 12.5732 4.77548   3
 -11  -9  -4 14.5111 4.46391   4
 -11   9  -4 5.66850 4.12869   4
 -11  -9  -3 31.9973 5.50454   3
 -11  -9  -3 22.9252 4.77495   4
 -11   9  -3 21.9759 4.69403   4
 -11  -9  -2 65.5436 6.14832   3
 -11  -9  -2 73.0740 6.06990   4
 -11   9  -2 74.0643 5.95337   4
 -11  -9  -1 51.2463 5.68346   3
 -11   9  -1 44.8602 5.27597   4
 -11  -9  -1 51.3105 5.34001   4
 -11  -9   0 316.086 11.5363   3
 -11   9   0 299.477 10.6344   4
 -11  -9   0 302.832 10.8118   4
 -11  -9   1 31.7884 5.36432   3
 -11   9   1 28.2360 4.76653   4
 -11  -9   1 37.2145 5.08086   4
 -11  -9   2 6.30304 4.28917   3
 -11  -9   2 2.00365 4.04943   4
 -11   9   2 6.08798 4.23285   4
 -11  -9   3 27.1494 4.98376   3
 -11  -9   3 16.5975 4.33865   4
 -11   9   3 17.4517 4.56448   4
 -11  -9   4 266.249 10.1972   3
 -11   9   4 254.653 9.76052   4
 -11  -9   4 240.903 9.65571   4
 -11  -9   5 81.7773 6.44242   3
 -11   9   5 73.6000 5.99977   4
 -11  -9   5 76.8930 5.97475   4
 -11   9   6 142.640 7.41376   6
 -11  -9   6 159.138 8.14851   3
 -11  -9   6 152.161 7.66627   4
 -11   9   7 60.5412 5.61698   6
 -11  -9   7 77.7522 6.23029   3
 -11  -9   7 67.3002 5.64643   4
 -11  -9   8 27.8996 4.76997   6
 -11   9   8 22.1256 4.67189   6
 -11  -9   8 24.4073 5.01149   3
 -11  -9   8 24.5032 4.56590   4
 -11  -9   9 25.6205 4.67513   6
 -11   9   9 17.3186 4.51274   6
 -11  -9   9 19.8520 4.97856   3
 -11  -9   9 20.5669 4.37152   4
 -11  -9  10 203.142 8.81110   6
 -11   9  10 220.925 9.10774   6
 -11  -9  10 222.858 9.57783   3
 -11  -9  10 207.534 8.82485   4
 -11  -9  11 2.86401 4.13196   6
 -11   9  11 6.30310 4.26610   6
 -11  -9  11 1.21908 4.33525   3
 -11  -9  11 6.49237 4.14258   4
 -11  -9  12 72.4664 5.79644   6
 -11   9  12 81.7432 6.09683   6
 -11  -9  12 86.0975 6.65396   3
 -11  -9  12 82.6666 6.10424   4
 -11  -9  13 96.5911 6.51535   4
 -11  -9  13 91.9604 6.50409   6
 -11   9  13 98.4938 6.67307   6
 -11   9  14 265.694 10.1841   6
 -11  -9  14 250.000 9.97356   6
 -11  -9  15 46.9843 5.48945   6
 -11   9  15 39.5914 5.56317   6
 -11  -9  16 97.4142 6.71037   6
 -11   9  16 92.3393 6.61224   6
 -11   9  17 43.2538 5.42469   6
 -11  -9  17 52.9020 5.49097   6
 -11  -9  18 81.0129 6.26252   6
 -11  10 -13 123.031 7.28962   4
 -11  10 -12 144.970 7.74185   4
 -11  10 -11 49.4162 5.55568   4
 -11 -10 -11 44.4275 5.73491   4
 -11 -10 -10 1.25321 4.34420   4
 -11  10 -10 4.39535 4.30737   4
 -11 -10  -9 5.93621 4.46352   4
 -11  10  -9 5.87919 4.32644   4
 -11 -10  -8 197.691 8.97406   4
 -11  10  -8 191.095 8.60429   4
 -11  10  -7 10.1047 4.39011   4
 -11 -10  -7 7.72373 4.59520   4
 -11  10  -7 6.70671 4.35432  12
 -11 -10  -6 100.850 6.78010   4
 -11  10  -6 95.5925 6.40442   4
 -11  10  -6 87.0976 6.44361  12
 -11 -10  -5 31.9828 4.87895   4
 -11  10  -5 32.7471 5.00442   4
 -11  10  -5 32.1063 4.97677  12
 -11  10  -4 96.4791 6.41848   4
 -11 -10  -4 104.408 6.77047   4
 -11  10  -4 97.4658 6.69030  12
 -11 -10  -3 11.6788 4.17276   4
 -11  10  -3 5.74324 4.18187   4
 -11 -10  -3 8.83945 4.63065   3
 -11  10  -3 2.26451 4.15236  12
 -11  10  -2 37.1774 4.95059   4
 -11 -10  -2 38.0589 5.03997   4
 -11 -10  -2 43.6349 5.87037   3
 -11  10  -2 27.1740 4.66861  12
 -11  10  -1 109.170 6.68682   4
 -11 -10  -1 116.761 6.87541   4
 -11 -10  -1 115.166 7.54470   3
 -11  10  -1 108.559 6.87622  12
 -11  10   0 99.9222 6.64116   4
 -11 -10   0 91.1203 6.33341   4
 -11 -10   0 93.5664 6.98009   3
 -11  10   0 93.1579 6.70720  12
 -11 -10   1 85.1521 6.19967   4
 -11  10   1 96.7189 6.46849   4
 -11 -10   1 88.1758 6.81496   3
 -11  10   1 101.267 7.12780  12
 -11  10   2 286.118 10.2964   4
 -11 -10   2 264.723 10.1461   4
 -11 -10   2 287.966 10.9570   3
 -11  10   2 273.549 10.7035  12
 -11 -10   3 39.6455 5.10251   4
 -11  10   3 44.0951 5.17590   4
 -11 -10   3 45.1833 5.63907   3
 -11  10   3 46.8105 5.64136  12
 -11 -10   4 58.0109 5.51759   4
 -11  10   4 64.2796 5.81110   4
 -11 -10   4 59.9102 6.00762   3
 -11  10   4 59.9569 5.98178  12
 -11 -10   5 257.365 9.77153   4
 -11  10   5 264.989 9.92416   4
 -11 -10   5 257.949 10.4229   3
 -11  10   5 246.562 10.3397  12
 -11 -10   6 88.3502 6.67235   3
 -11 -10   6 88.5070 6.29930   4
 -11  10   6 83.0491 6.19211   4
 -11  10   7 40.4657 4.94629   6
 -11 -10   7 46.8026 5.68662   3
 -11 -10   7 44.2056 5.16822   4
 -11  10   8 97.3705 6.32603   6
 -11 -10   8 95.9513 6.26021   4
 -11  10   9 46.4360 5.11375   6
 -11 -10   9 42.0093 4.91528   6
 -11 -10   9 42.1534 5.07190   4
 -11  10  10 44.4699 5.16354   6
 -11 -10  10 44.1947 5.11090   6
 -11 -10  10 39.9988 4.90106   4
 -11  10  11 26.1138 4.80674   6
 -11 -10  11 25.7302 4.60626   6
 -11 -10  11 22.4220 4.45489   4
 -11 -10  12 236.693 9.53268   6
 -11  10  12 261.652 9.78898   6
 -11 -10  12 247.240 9.49344   4
 -11 -10  13 31.0053 4.99432   6
 -11  10  13 32.6542 5.08361   6
 -11 -10  13 31.5362 4.76494   4
 -11  10  14 28.3687 4.77684   6
 -11 -10  14 24.6072 4.79852   6
 -11 -10  14 33.0963 4.76564   4
 -11 -10  15 28.9980 4.81596   6
 -11  10  15 26.6789 5.06546   6
 -11 -10  15 35.3058 4.90749   4
 -11 -10  16 93.3128 6.33879   6
 -11  10  16 101.136 6.62296   6
 -11 -10  16 97.0200 6.34823   4
 -11 -10  17 6.72531 4.27982   6
 -11  11 -11 73.9742 5.74819  12
 -11  11 -10 99.7500 6.44207  12
 -11  11  -9 2.70226 4.21033  12
 -11 -11  -9-0.97344 4.21775   4
 -11  11  -8 7.02314 4.43070  12
 -11 -11  -8 2.16462 4.31187   4
 -11  11  -7 55.0325 5.53842  12
 -11 -11  -7 60.0467 5.94414   4
 -11  11  -6 193.746 8.92838  12
 -11  11  -6 205.580 8.75402   4
 -11 -11  -6 222.035 9.27089   4
 -11  11  -5 8.13785 4.54584  12
 -11  11  -5 8.49760 4.26430   4
 -11 -11  -5 9.04427 4.35770   4
 -11  11  -4 116.260 7.19242  12
 -11 -11  -4 132.361 7.36120   4
 -11  11  -4 122.700 7.00181   4
 -11  11  -3 3.74640 4.65862  12
 -11 -11  -3 9.94638 4.30939   4
 -11  11  -3 5.78778 4.38144   4
 -11  11  -2 37.8371 5.48149  12
 -11 -11  -2 48.3824 5.36491   4
 -11  11  -2 41.5408 5.11332   4
 -11  11  -1 34.3056 5.47496  12
 -11 -11  -1 37.8868 5.05940   4
 -11  11  -1 39.6909 5.04546   4
 -11  11   0 179.436 8.93389  12
 -11 -11   0 183.156 8.37086   4
 -11  11   0 191.346 8.30827   4
 -11  11   1 50.6875 5.54617  12
 -11 -11   1 42.3741 5.12195   4
 -11  11   1 49.0985 5.35947   4
 -11  11   2 13.3384 4.62504  12
 -11 -11   2 9.44210 4.14779   4
 -11  11   2 15.3934 4.31445   4
 -11  11   3 40.2767 5.62172  12
 -11  11   3 46.8708 5.22780   4
 -11 -11   3 39.6734 5.02827   4
 -11  11   4 234.025 10.1306  12
 -11 -11   4 244.085 9.40608   4
 -11  11   4 249.596 9.54215   4
 -11  11   5 22.6138 4.91413   4
 -11 -11   5 18.4966 4.33062   4
 -11 -11   6 42.4395 5.00644   4
 -11  11   6 44.1236 5.45814   4
 -11  11   7 111.289 6.88434   4
 -11 -11   7 107.101 6.57788   4
 -11 -11   8 86.7908 6.14928   4
 -11  11   9 84.3540 6.17102   6
 -11 -11   9 85.2682 5.97479   4
 -11  11  10 322.741 10.9048   6
 -11 -11  10 316.268 10.7219   4
 -11 -11  11 35.1806 4.83648   6
 -11  11  11 25.3765 4.72853   6
 -11 -11  11 37.1001 4.85021   4
 -11  11  12 12.2796 4.41523   6
 -11 -11  12 8.47081 4.23411   6
 -11 -11  12 16.8034 4.39755   4
 -11  11  13 3.36296 4.20879   6
 -11 -11  13 5.53028 4.01307   6
 -11 -11  13 4.09826 3.72134   4
 -11 -11  14 96.8652 6.39292   6
 -11  11  14 98.3968 6.61510   6
 -11 -11  14 94.7621 6.22284   4
 -11 -11  15 11.8277 4.18933   6
 -11  11  15 7.93555 4.30863   6
 -11 -11  15 10.2399 4.20949   4
 -11 -11  16 56.0152 5.35097   4
 -11 -11  17 11.5221 4.35912   4
 -11  12 -11 9.44320 4.41826  12
 -11  12 -10 5.47649 4.64264  12
 -11  12  -9 9.49981 4.77595  12
 -11  12  -8 116.206 7.17196  12
 -11 -12  -8 120.285 7.48616   4
 -11  12  -7 12.4109 4.79043  12
 -11 -12  -7 9.03215 4.42987   4
 -11  12  -6 40.9721 5.44066  12
 -11 -12  -6 45.2524 5.39772   4
 -11 -12  -5 37.2887 5.18834   4
 -11 -12  -4 152.491 7.82082   4
 -11 -12  -3 42.6208 5.17355   4
 -11 -12  -2 148.890 7.64891   4
 -11 -12  -1-3.01475 4.05645   4
 -11 -12   0 9.34915 4.24042   4
 -11 -12   1 12.6019 4.32417   4
 -11 -12   2 102.398 6.37440   4
 -11 -12   3 50.1177 5.19626   4
 -11 -12   4 41.1594 4.91873   4
 -11 -12   5 69.6137 5.53963   4
 -11 -12   6 199.422 8.40118   4
 -11 -12   7 56.8369 5.33169   4
 -11 -12   8 146.166 7.28217   4
 -11 -12   9 7.95065 3.91904   4
 -11 -12  10 16.0355 4.12001   4
 -11 -12  13 12.5298 4.43306   6
 -11 -12  14 7.44279 4.03173   6
 -11 -13  -6 108.983 6.78438   4
 -11 -13  -5 39.9283 5.34481   4
 -10   0 -23 1.13477 4.61637   4
 -10   0 -22 117.782 7.71350   4
 -10   0 -21-4.67291 4.78119   4
 -10   0 -20 95.0949 6.99535   4
 -10   0 -19 2.65742 4.58183   4
 -10   0 -19 3.85810 4.48838   3
 -10   0 -18 356.672 12.3120   3
 -10   0 -18 375.356 12.7597   4
 -10   0 -17-5.39931 4.34625   4
 -10   0 -17 0.22928 4.02902   3
 -10   0 -16 100.958 6.48064   3
 -10   0 -16 101.440 6.99566   4
 -10   0 -15-1.30757 3.71729   3
 -10   0 -15 0.24899 4.20869   4
 -10   0 -14 474.806 14.1199   4
 -10   0 -14 474.555 13.4733   3
 -10   0 -13 0.96076 4.08225   4
 -10   0 -13 1.23920 3.71414   3
 -10   0 -13-0.11758 2.44159  14
 -10   0 -12 15.2951 4.41787   4
 -10   0 -12 13.8473 3.76390   3
 -10   0 -12 10.8435 2.76680  14
 -10   0 -11-2.93345 3.81721   3
 -10   0 -11-1.15755 3.65399   4
 -10   0 -11-2.21856 2.73311  14
 -10   0 -10 75.2627 5.90966   4
 -10   0 -10 79.1669 5.44054   3
 -10   0 -10 71.0184 4.46870  14
 -10   0  -9 1.12999 3.95086   4
 -10   0  -9 7.27714 3.66696   3
 -10   0  -9-1.97946 2.96093  14
 -10   0  -8 906.245 20.3930   3
 -10   0  -8 887.273 21.2407   4
 -10   0  -8 846.091 19.2259  14
 -10   0  -7 0.35591 3.70434   3
 -10   0  -7 1.76171 3.69504   4
 -10   0  -7 2.11825 2.98556  14
 -10   0  -6 268.114 9.92491   4
 -10   0  -6 296.170 9.27619   3
 -10   0  -6 242.375 8.41108  14
 -10   0  -5 1.71082 3.13593   3
 -10   0  -5 0.64691 3.54353   4
 -10   0  -5 2.89144 3.01248  14
 -10   0  -4 224.134 9.01045   4
 -10   0  -4 232.256 8.17034   3
 -10   0  -4 203.643 7.77354  14
 -10   0  -3-1.15342 3.11738   3
 -10   0  -3-1.27017 3.60444   4
 -10   0  -3 2.70864 2.83523  14
 -10   0  -2 266.752 8.67718   3
 -10   0  -2 272.965 9.75313   4
 -10   0  -2 253.829 8.70909  14
 -10   0  -1-0.31764 2.89741   3
 -10   0  -1 0.83728 3.33124   4
 -10   0  -1 1.24374 2.91966  14
 -10   0   0 171.932 6.74727   3
 -10   0   0 182.139 7.86515   4
 -10   0   0 153.316 6.83009  14
 -10   0   0 177.861 7.67759   6
 -10   0   1 0.77672 2.94770   3
 -10   0   1 2.08224 3.47436   4
 -10   0   1 1.11461 2.99298  14
 -10   0   1 3.28062 3.49753   6
 -10   0   2 1080.18 22.8433   3
 -10   0   2 1125.03 24.4008   4
 -10   0   2 993.106 23.3755  14
 -10   0   2 1050.64 24.0267   6
 -10   0   3 0.77563 3.18015  14
 -10   0   3-0.81819 3.29541   6
 -10   0   3-0.76239 2.88054   3
 -10   0   4 23.5216 3.84315  14
 -10   0   4 23.1817 3.86363   6
 -10   0   4 25.7124 3.47783   3
 -10   0   5 3.22567 3.22842  14
 -10   0   5 3.28848 3.50592   6
 -10   0   5-0.15057 2.70781   3
 -10   0   6 549.245 15.1942  14
 -10   0   6 568.548 15.4062   6
 -10   0   6 601.464 14.3076   3
 -10   0   7 1.46497 3.16124  14
 -10   0   7-0.82729 3.43143   6
 -10   0   7 2.69876 2.87374   3
 -10   0   8 166.787 7.61818   6
 -10   0   8 194.323 6.92799   3
 -10   0   9 0.28142 1.31291  17
 -10   0   9 0.21695 3.23152  14
 -10   0   9-2.51453 3.74994   6
 -10   0   9-1.04342 2.94906   3
 -10   0  10 75.4350 2.88388  17
 -10   0  10 75.5643 5.65045  14
 -10   0  10 91.5618 5.94442   6
 -10   0  10 101.919 5.20627   3
 -10   0  11 1.73488 1.63565  17
 -10   0  11 5.31013 3.67500   6
 -10   0  11 1.19843 3.21852   3
 -10   0  12 1045.57 24.1692   6
 -10   0  12 1059.75 22.5395   3
 -10   0  13 2.80333 3.59852   6
 -10   0  13 4.24171 3.09243   3
 -10   0  14 73.9033 5.74423   6
 -10   0  14 72.4379 4.80133   3
 -10   0  15-0.96038 3.87620  14
 -10   0  15 3.53097 3.78489   6
 -10   0  15 5.38421 3.27520   3
 -10   0  16 329.327 11.7923  14
 -10   0  16 359.187 11.7488   6
 -10   0  16 360.555 10.3374   3
 -10   0  17-3.46932 3.60318  14
 -10   0  17 0.90549 4.03786   6
 -10   0  17-0.46903 2.98380   3
 -10   0  18 119.781 7.09555  14
 -10   0  18 121.331 7.14814   6
 -10   0  18 123.888 5.96085   3
 -10   0  19-0.25537 4.10586  14
 -10   0  19-2.32658 4.24444   6
 -10   0  19 0.64094 3.03594   3
 -10   0  20 61.1804 5.93381  14
 -10   0  20 63.2942 5.80474   6
 -10   0  20 68.6616 4.77514   3
 -10   0  21 1.05038 4.29839  14
 -10   0  21 6.47359 4.19870   6
 -10   0  21-0.65866 3.27100   3
 -10   0  22 357.987 12.8090  14
 -10   0  22 387.164 12.5773   6
 -10   0  22 392.808 11.2145   3
 -10   0  23-4.58835 4.71039  14
 -10   0  23-1.48361 3.90272   6
 -10   0  23-1.52215 3.42589   3
 -10   0  24 15.8321 5.09341  14
 -10   0  24 24.6215 4.83573   6
 -10   0  24 21.9402 3.94546   3
 -10   0  25 1.38160 4.67947  14
 -10   0  25 1.53124 4.63401   6
 -10   0  25 4.17055 3.61748   3
 -10   0  26 232.123 10.5923  14
 -10   0  26 273.823 10.7329   6
 -10   0  26 263.364 9.17076   3
 -10   0  27 1.07087 3.69266   3
 -10   0  27 0.84636 4.74250  14
 -10   0  28 22.6352 4.29035   3
 -10   1 -28 8.98788 4.01591   2
 -10  -1 -23 16.0122 5.10800   4
 -10   1 -23 16.8646 4.64515   4
 -10   1 -22 19.6388 5.11471   4
 -10  -1 -22 23.6390 5.21917   4
 -10  -1 -21 6.09155 4.36135   4
 -10   1 -21 1.90547 4.38602   4
 -10  -1 -20 221.523 9.60015   3
 -10  -1 -20 216.562 9.89761   4
 -10   1 -20 212.178 9.79835   4
 -10  -1 -19 38.8666 5.05858   3
 -10  -1 -19 29.1611 5.04911   4
 -10   1 -19 31.8784 5.04569   4
 -10  -1 -18 109.154 6.93882   3
 -10   1 -18 116.467 7.18773   4
 -10  -1 -18 123.041 7.65675   4
 -10  -1 -17 34.2770 5.13204   3
 -10  -1 -17 42.1763 5.30324   4
 -10   1 -17 36.6684 5.04847   3
 -10   1 -17 44.1229 5.54449   4
 -10   1 -16 329.295 11.4895   4
 -10   1 -16 317.326 10.9107   3
 -10  -1 -16 310.131 11.4488   4
 -10  -1 -16 310.446 10.9968   3
 -10   1 -16 283.855 7.82853  14
 -10  -1 -15 82.3220 6.07003   3
 -10   1 -15 83.1067 6.34787   4
 -10   1 -15 85.4079 5.91780   3
 -10  -1 -15 74.4151 6.29547   4
 -10   1 -15 73.1766 3.93769  14
 -10   1 -14 48.2997 5.37887   4
 -10  -1 -14 45.4519 5.07574   3
 -10   1 -14 42.7818 4.82705   3
 -10  -1 -14 42.0142 5.18224   4
 -10   1 -14 37.1220 3.34469  14
 -10  -1 -13 68.2294 5.88893   4
 -10  -1 -13 66.9201 5.64419   3
 -10   1 -13 70.8771 5.68345   3
 -10   1 -13 62.7492 5.75861   4
 -10   1 -13 60.5051 3.91145  14
 -10   1 -12 98.4508 6.54969   4
 -10  -1 -12 95.1507 6.56035   4
 -10   1 -12 94.4215 6.08018   3
 -10  -1 -12 97.5139 6.09636   3
 -10  -1 -12 89.2301 4.56974  14
 -10   1 -12 75.6378 4.39423  14
 -10  -1 -11 188.112 8.03746   3
 -10  -1 -11 187.774 8.58063   4
 -10   1 -11 187.356 8.31999   4
 -10   1 -11 207.868 8.03074   3
 -10  -1 -11 173.714 6.48852  14
 -10   1 -11 177.923 6.53383  14
 -10  -1 -10 382.295 12.1367   4
 -10   1 -10 364.033 11.8985   4
 -10   1 -10 373.977 11.2270   3
 -10  -1 -10 350.896 11.2753   3
 -10   1 -10 358.425 9.99552  14
 -10  -1 -10 356.226 9.98884  14
 -10   1  -9 139.811 6.58116   3
 -10  -1  -9 136.794 7.08145   4
 -10  -1  -9 133.901 6.67326   3
 -10   1  -9 137.391 7.15612   4
 -10  -1  -9 126.964 5.79982  14
 -10   1  -9 118.978 5.63560  14
 -10  -1  -8 44.8742 4.99664   4
 -10   1  -8 44.7774 4.45518   3
 -10  -1  -8 53.8975 4.84319   3
 -10   1  -8 51.5157 5.14558   4
 -10   1  -8 35.7163 3.90357  14
 -10  -1  -8 41.3769 4.02800  14
 -10  -1  -7 55.6088 4.78967   3
 -10  -1  -7 57.9414 5.22802   4
 -10   1  -7 61.0901 4.83128   3
 -10   1  -7 59.6169 5.40608   4
 -10  -1  -7 51.5907 4.29883  14
 -10   1  -7 46.3966 4.17546  14
 -10  -1  -6 1029.79 22.3589   3
 -10   1  -6 1026.40 23.3855   4
 -10  -1  -6 1008.64 23.3901   4
 -10   1  -6 989.041 21.9784   3
 -10  -1  -6 948.384 21.4563  14
 -10   1  -6 970.351 21.5189  14
 -10  -1  -5 44.1635 4.52633   3
 -10   1  -5 40.6459 4.02895   3
 -10   1  -5 39.9908 4.74514   4
 -10  -1  -5 43.9123 4.69066   4
 -10   1  -5 41.3334 4.02709  14
 -10  -1  -5 39.5360 4.07157  14
 -10  -1  -4 88.9284 5.44009   3
 -10   1  -4 82.7754 5.89219   4
 -10  -1  -4 91.1137 5.99393   4
 -10   1  -4 87.9673 5.09615   3
 -10   1  -4 88.0963 5.17355  14
 -10  -1  -4 93.0456 5.34887  14
 -10  -1  -3 0.17075 3.17348   3
 -10   1  -3 3.47948 3.02296   3
 -10   1  -3 1.47718 3.49464   4
 -10  -1  -3 2.54484 3.67566   4
 -10  -1  -3 3.93343 2.92788  14
 -10   1  -3 2.53082 2.78350  14
 -10  -1  -2 6.22599 2.80344   3
 -10   1  -2 4.96390 2.89264   3
 -10  -1  -2 5.47800 3.41579   4
 -10   1  -2 7.35460 3.58515   4
 -10   1  -2 1.55687 2.77115  14
 -10  -1  -2 3.85638 2.79080  14
 -10   1  -1 4.56285 2.80044   3
 -10  -1  -1 10.1475 3.25035   3
 -10   1  -1 14.8336 3.86791   4
 -10   1  -1 7.26600 3.01571  14
 -10  -1  -1 10.2222 3.04060  14
 -10   1   0 329.509 9.58243   3
 -10  -1   0 322.103 9.94874   3
 -10   1   0 333.728 10.8689   4
 -10  -1   0 307.489 9.96986  14
 -10   1   0 326.287 10.1917  14
 -10  -1   0 313.524 10.5376   6
 -10   1   0 330.635 10.7548   6
 -10   1   1 4.40990 2.81445   3
 -10  -1   1 4.09316 3.02058   3
 -10   1   1 7.91065 3.79260   4
 -10   1   1 4.26403 3.10007  14
 -10  -1   1 6.38244 3.08561  14
 -10  -1   1 1.02576 3.51274   6
 -10   1   1 4.29678 3.38903   6
 -10   1   2 57.8439 4.18372   3
 -10  -1   2 55.9145 4.23425   3
 -10   1   2 54.4401 4.82388   4
 -10  -1   2 50.6356 4.65689  14
 -10   1   2 44.2888 4.48640  14
 -10   1   2 62.1188 4.96722   6
 -10   1   3 18.3474 3.52325  14
 -10  -1   3 20.3804 3.89193  14
 -10   1   3 22.2523 3.98226   6
 -10  -1   3 29.2534 3.55252   3
 -10   1   3 24.5227 3.55141   3
 -10  -1   4 540.102 14.7620  14
 -10   1   4 540.720 14.6924  14
 -10   1   4 543.412 14.9352   6
 -10   1   4 555.915 13.5298   3
 -10  -1   4 566.366 14.0335   3
 -10  -1   5 22.0162 3.66994  14
 -10   1   5 20.0771 3.68444  14
 -10   1   5 27.2861 3.97465   6
 -10  -1   5 25.3655 3.73949   3
 -10   1   5 22.8074 3.40680   3
 -10   1   6 171.102 7.53913  14
 -10  -1   6 161.021 7.45335  14
 -10   1   6 171.886 7.66629   6
 -10   1   6 178.987 6.61599   3
 -10  -1   6 176.264 6.91474   3
 -10  -1   7 32.6797 1.71314  17
 -10   1   7 40.6315 4.38230  14
 -10  -1   7 38.9594 4.43588  14
 -10   1   7 36.7529 4.30727   6
 -10  -1   7 45.4379 3.99031   3
 -10   1   7 45.9569 3.83375   3
 -10  -1   8 205.110 4.87088  17
 -10  -1   8 210.172 8.66442  14
 -10   1   8 222.403 8.70239  14
 -10   1   8 211.773 8.57615   6
 -10   1   8 225.326 7.47652   3
 -10  -1   8 228.367 7.85728   3
 -10  -1   9 3.77598 1.54355  17
 -10  -1   9 5.04959 3.32445  14
 -10   1   9 3.23889 3.25467  14
 -10   1   9 0.62767 3.57576   6
 -10  -1   9 6.80074 3.17538   3
 -10   1   9 2.52191 3.08815   3
 -10  -1  10 218.604 5.53224  17
 -10  -1  10 225.521 8.95708  14
 -10   1  10 219.873 8.91677  14
 -10   1  10 248.785 9.17939   6
 -10  -1  10 231.550 8.01783   3
 -10   1  10 228.260 7.58502   3
 -10  -1  11 74.6360 3.20937  17
 -10   1  11 78.2721 2.96249  17
 -10  -1  11 71.7358 5.76230  14
 -10   1  11 95.3524 5.99285   6
 -10  -1  11 91.4465 5.21298   3
 -10   1  11 99.0904 4.95916   3
 -10   1  12 1.28134 3.60320   6
 -10  -1  12 5.76538 3.06078   3
 -10   1  12-3.37276 3.01232   3
 -10   1  13 312.071 10.7657   6
 -10   1  13 308.152 9.17583   3
 -10  -1  13 306.239 9.51244   3
 -10   1  14 830.592 20.3560   6
 -10  -1  14 818.933 18.8856   3
 -10   1  14 840.440 18.4972   3
 -10   1  15 124.910 7.13638  14
 -10  -1  15 118.980 7.21941  14
 -10   1  15 131.297 7.02540   6
 -10   1  15 123.520 5.77313   3
 -10  -1  15 131.435 6.13947   3
 -10  -1  16 154.635 7.80361  14
 -10   1  16 138.885 7.56803  14
 -10   1  16 147.601 7.74632   6
 -10  -1  16 147.716 6.48999   3
 -10   1  16 148.188 6.30558   3
 -10  -1  17 49.6465 5.13764  14
 -10   1  17 48.6388 5.28088  14
 -10   1  17 36.1642 4.79763   6
 -10   1  17 50.2440 4.15410   3
 -10  -1  17 52.9543 4.49759   3
 -10  -1  18 34.1304 4.79200  14
 -10   1  18 33.6540 4.73341  14
 -10   1  18 42.3704 5.15830   6
 -10  -1  18 40.4424 4.27580   3
 -10   1  18 38.8069 3.88832   3
 -10  -1  19 101.496 6.84819  14
 -10   1  19 111.129 6.97662  14
 -10   1  19 95.1013 6.44370   6
 -10  -1  19 114.348 6.00341   3
 -10   1  19 105.470 5.50189   3
 -10   1  20 253.031 10.0755  14
 -10  -1  20 233.537 10.0356  14
 -10   1  20 248.151 9.80350   6
 -10   1  20 244.485 8.28704   3
 -10  -1  20 254.207 8.79965   3
 -10  -1  21 49.7485 5.62872  14
 -10   1  21 59.8838 5.93955  14
 -10   1  21 55.8012 5.49199   6
 -10   1  21 52.4311 4.29606   3
 -10  -1  21 56.0718 4.90932   3
 -10  -1  22 1.07802 4.53080  14
 -10   1  22-3.43262 4.54465  14
 -10   1  22 4.62476 4.00019   6
 -10   1  22 7.78768 3.21906   3
 -10  -1  22 4.08408 3.61999   3
 -10   1  23 11.7617 4.74986  14
 -10  -1  23 4.36576 4.63460  14
 -10   1  23 13.5958 4.41507   6
 -10  -1  23 16.7357 4.18396   3
 -10   1  23 17.0582 3.86776   3
 -10   1  24 444.168 14.8430  14
 -10  -1  24 459.350 14.8990  14
 -10   1  24 504.613 15.0508   6
 -10  -1  24 501.486 13.4203   3
 -10   1  24 470.789 12.6767   3
 -10   1  25 31.2155 5.42992  14
 -10  -1  25 37.9435 5.71929  14
 -10   1  25 43.0917 5.65282   6
 -10  -1  25 41.4385 4.72590   3
 -10   1  25 40.8687 4.34027   3
 -10   1  26 4.42835 4.55159  14
 -10  -1  26 8.48375 4.77475  14
 -10   1  26 12.6949 4.78159   6
 -10   1  26 13.6447 3.65441   3
 -10  -1  26 11.6474 4.08997   3
 -10  -1  27 54.1905 5.19238   3
 -10   1  27 45.0094 5.91011  14
 -10  -1  27 50.3474 6.10814  14
 -10  -1  28 147.558 7.25969   3
 -10  -1  29 29.8030 4.75993   3
 -10  -1  30 92.8848 6.16250   3
 -10   2 -28 340.161 11.7408   2
 -10  -2 -27 12.3770 5.11670  15
 -10  -2 -26 45.8738 5.38495  15
 -10  -2 -25 10.1272 4.67703  15
 -10   2 -23 22.7997 5.14583   4
 -10  -2 -23 27.6158 5.51443   4
 -10  -2 -22 64.4391 6.49426   3
 -10   2 -22 73.8950 6.62229   4
 -10  -2 -22 72.7752 6.77044   4
 -10  -2 -21 19.1726 4.89311   3
 -10  -2 -21 22.2835 5.16519   4
 -10   2 -21 21.0177 4.77989   4
 -10   2 -20 51.1714 5.73323   4
 -10  -2 -20 50.4778 5.72526   3
 -10  -2 -20 54.8233 6.13156   4
 -10   2 -19-0.26099 4.16258   4
 -10  -2 -19 6.44087 4.54803   3
 -10  -2 -19 4.58032 4.19876   4
 -10   2 -18 392.750 13.0004   4
 -10  -2 -18 389.031 12.6902   3
 -10  -2 -18 374.502 12.9239   4
 -10   2 -17 17.8676 2.49948  14
 -10   2 -17 17.1945 4.51373   4
 -10  -2 -17 17.7295 4.62281   4
 -10  -2 -17 21.4884 4.67604   3
 -10   2 -16 17.7547 2.75649  14
 -10  -2 -16 24.0889 4.71155   4
 -10  -2 -16 29.2204 4.78614   3
 -10   2 -16 28.6256 4.99076   4
 -10   2 -16 17.2752 4.38381   3
 -10   2 -15 8.60153 2.51655  14
 -10  -2 -15 2.77308 4.08828   4
 -10  -2 -15 8.32753 4.28513   3
 -10   2 -15 7.37093 3.99833   3
 -10   2 -15 12.2355 4.07764   4
 -10   2 -14 254.349 7.69874  14
 -10  -2 -14 276.232 10.0021   3
 -10  -2 -14 275.345 10.7462   4
 -10   2 -14 286.599 10.5160   4
 -10   2 -14 277.824 10.0322   3
 -10   2 -13 4.81139 2.61044  14
 -10  -2 -13 10.9368 4.05312   3
 -10   2 -13 6.16889 3.79429   3
 -10   2 -13 10.8928 4.14150   4
 -10   2 -12 9.22418 2.84661  14
 -10   2 -12 3.48799 3.61966   3
 -10   2 -12 7.89846 4.26641   4
 -10  -2 -12 7.33786 3.97418   3
 -10   2 -11 2.11182 2.79363  14
 -10   2 -11 2.51623 4.01945   4
 -10  -2 -11 3.08304 3.81405   3
 -10   2 -11-0.37532 3.28632   3
 -10   2 -10 3.29710 2.87146  14
 -10   2 -10 6.91242 3.24599   3
 -10   2 -10 7.00878 4.04709   4
 -10  -2 -10 5.62565 3.76319   3
 -10  -2  -9 158.316 6.34596  14
 -10   2  -9 162.623 6.41934  14
 -10  -2  -9 154.511 7.27354   3
 -10   2  -9 155.585 7.78007   4
 -10   2  -9 147.748 6.83965   3
 -10  -2  -8 585.042 14.8492  14
 -10   2  -8 611.775 14.8232  14
 -10   2  -8 643.633 15.6726   3
 -10  -2  -8 663.384 16.2595   3
 -10   2  -8 639.607 16.9357   4
 -10  -2  -7 20.3773 3.42301  14
 -10   2  -7 22.2653 3.41439  14
 -10  -2  -7 28.3481 4.41905   3
 -10   2  -7 25.2366 3.80324   3
 -10   2  -7 27.6995 4.61830   4
 -10   2  -6 36.8989 3.87041  14
 -10  -2  -6 33.0345 3.83282  14
 -10  -2  -6 45.0689 4.48827   3
 -10   2  -6 44.0099 4.15646   3
 -10   2  -6 40.4086 4.85977   4
 -10  -2  -5 42.7875 4.10003  14
 -10   2  -5 44.9013 4.03242  14
 -10  -2  -5 52.5312 4.61123   3
 -10   2  -5 48.7679 4.26374   3
 -10   2  -5 46.9034 4.97900   4
 -10   2  -4 532.874 13.8562  14
 -10  -2  -4 530.775 13.9715  14
 -10  -2  -4 540.366 14.3561   3
 -10   2  -4 549.551 13.7412   3
 -10   2  -4 578.869 15.4058   4
 -10   2  -3 30.6196 3.73238  14
 -10  -2  -3 35.8171 3.84187  14
 -10  -2  -3 35.7187 4.23655   3
 -10   2  -3 33.0450 4.48152   4
 -10   2  -3 33.7418 3.77860   3
 -10   2  -2 299.085 9.69910  14
 -10  -2  -2 313.382 9.91360  14
 -10  -2  -2 313.944 9.96023   3
 -10   2  -2 316.658 10.6542   4
 -10   2  -2 319.306 9.43775   3
 -10   2  -1 5.87701 3.15869  14
 -10  -2  -1 5.64885 3.15563  14
 -10   2  -1 13.7753 3.20868   3
 -10  -2  -1 6.63128 3.18657   3
 -10   2  -1 8.76227 3.68696   4
 -10   2   0 183.035 7.82455   6
 -10   2   0 174.669 7.30836  14
 -10  -2   0 183.170 7.46580  14
 -10  -2   0 192.580 7.51389   3
 -10   2   0 201.234 7.01812   3
 -10   2   0 184.379 7.89412   4
 -10   2   1 15.7052 3.92680   6
 -10  -2   1 18.5139 3.48452  14
 -10   2   1 19.3489 3.81895  14
 -10  -2   1 17.1425 3.46357   3
 -10   2   1 18.5209 3.17477   3
 -10   2   1 17.8856 3.84783   4
 -10   2   2 584.924 15.3524   6
 -10  -2   2 546.790 14.9025  14
 -10   2   2 532.721 14.7222  14
 -10  -2   2 586.751 14.6143   3
 -10   2   2 591.625 13.8738   3
 -10   2   2 579.479 15.4618   4
 -10   2   3 21.2927 3.70094  14
 -10  -2   3 19.7217 3.91502  14
 -10   2   3 29.0289 3.29717   3
 -10  -2   3 24.3621 3.63299   3
 -10   2   3 23.4075 4.26173   6
 -10   2   4 97.7024 5.76226  14
 -10  -2   4 103.056 6.08865  14
 -10   2   4 123.553 5.33742   3
 -10  -2   4 114.240 5.85133   3
 -10   2   4 113.654 6.47672   6
 -10  -2   5 51.8640 1.79986  17
 -10   2   5 61.9926 5.21994   6
 -10  -2   5 67.1525 4.79395   3
 -10   2   5 56.8811 4.08485   3
 -10   2   5 67.1261 5.02247  14
 -10  -2   5 71.3826 5.37202  14
 -10   2   6 826.485 19.6278   6
 -10   2   6 827.038 17.6820   3
 -10  -2   6 814.809 18.6332   3
 -10  -2   6 755.222 19.2290  14
 -10   2   6 753.816 19.1586  14
 -10   2   7 25.5222 4.15592   6
 -10   2   7 23.1386 3.25344   3
 -10  -2   7 23.0368 3.66040   3
 -10   2   7 25.0245 4.03919  14
 -10  -2   7 19.8150 3.87477  14
 -10   2   8 84.0375 5.72069   6
 -10  -2   8 92.6189 5.28858   3
 -10   2   8 88.7144 4.70198   3
 -10   2   8 79.9901 5.62490  14
 -10  -2   8 80.0763 5.69822  14
 -10   2   9 25.2436 4.24807   6
 -10  -2   9 30.9419 3.74322   3
 -10   2   9 36.3506 3.47526   3
 -10  -2   9 27.9304 4.27879  14
 -10   2   9 31.7180 4.38575  14
 -10   2  10 21.4283 4.11750   6
 -10  -2  10 29.2166 4.00405   3
 -10   2  10 27.8896 3.33450   3
 -10   2  10 23.2583 4.04487  14
 -10  -2  10 22.7449 4.28706  14
 -10   2  11 261.472 9.53373   6
 -10  -2  11 239.768 8.52310   3
 -10   2  11 251.219 7.74498   3
 -10  -2  11 229.489 9.43632  14
 -10  -2  12 810.626 18.6779   3
 -10   2  12 809.557 17.6338   3
 -10   2  12 777.816 19.5697   6
 -10   2  13 102.289 5.08887   3
 -10  -2  13 102.381 5.70513   3
 -10   2  13 109.373 6.35089   6
 -10   2  14 11.5858 3.16649   3
 -10  -2  14 12.3499 3.58337   3
 -10   2  14 6.51360 3.60648   6
 -10   2  15 60.8938 5.50457   6
 -10  -2  15 71.1885 5.05485   3
 -10   2  15 64.6988 4.31602   3
 -10  -2  15 51.3988 5.73403  14
 -10   2  15 56.5768 5.27162  14
 -10   2  16 224.254 9.15334   6
 -10   2  16 240.066 7.69983   3
 -10  -2  16 244.316 8.50326   3
 -10   2  16 228.590 9.45885  14
 -10  -2  16 226.996 9.72167  14
 -10   2  17 10.3769 4.05615   6
 -10   2  17 16.6346 3.40741   3
 -10  -2  17 14.1125 3.65194   3
 -10   2  17 11.2726 3.95416  14
 -10  -2  17 10.4477 3.85535  14
 -10   2  18 51.4411 5.27317   6
 -10  -2  18 54.8559 4.70695   3
 -10   2  18 51.0355 4.05129   3
 -10   2  18 56.1660 5.42288  14
 -10  -2  18 55.5864 5.51621  14
 -10  -2  19 3.25092 3.83246   6
 -10   2  19 2.31953 3.72387   6
 -10   2  19 8.42179 3.02852   3
 -10  -2  19 8.14551 3.54485   3
 -10   2  19 8.82156 4.05429  14
 -10  -2  19 14.1730 4.58206  14
 -10  -2  20 19.7938 4.35930   6
 -10   2  20 16.0022 4.51044   6
 -10   2  20 15.7862 3.30839   3
 -10  -2  20 17.7708 4.00520   3
 -10   2  20 6.89663 3.97898  14
 -10  -2  20 7.97863 4.48552  14
 -10  -2  21 68.3966 5.92084   6
 -10   2  21 68.8609 6.03480   6
 -10  -2  21 72.7337 5.58595   3
 -10   2  21 68.5683 4.67114   3
 -10  -2  21 56.7503 5.95501  14
 -10   2  21 61.9287 6.01838  14
 -10  -2  22 436.880 13.6896   6
 -10   2  22 441.953 13.6017   6
 -10   2  22 435.750 11.4578   3
 -10  -2  22 442.026 12.5961   3
 -10   2  22 412.803 13.8380  14
 -10  -2  22 401.756 13.8409  14
 -10   2  23 60.4187 5.86559   6
 -10  -2  23 52.0323 5.58185   6
 -10  -2  23 55.0342 5.17170   3
 -10   2  23 50.3097 4.41733   3
 -10   2  23 56.6220 5.97469  14
 -10  -2  23 54.6913 6.10923  14
 -10  -2  24 16.0195 4.66570   6
 -10   2  24 16.0372 4.71286   6
 -10  -2  24 20.0995 4.27108   3
 -10   2  24 13.7075 5.08390  14
 -10  -2  24 6.74063 4.84029  14
 -10   2  25 54.9453 5.91962   6
 -10  -2  25 59.2293 5.97823   6
 -10  -2  25 47.5541 5.22573   3
 -10   2  25 51.9406 6.17090  14
 -10  -2  25 44.5315 6.09499  14
 -10  -2  26 340.743 11.9636   6
 -10   2  26 301.366 11.4244   6
 -10  -2  26 280.597 11.7283  14
 -10   2  26 296.440 11.7229  14
 -10  -2  26 321.099 10.7072   3
 -10  -2  27 4.61724 4.92248  14
 -10   2  27 2.77625 4.36332  14
 -10  -2  27-0.20128 4.02994   3
 -10  -2  28 65.7717 5.63676   3
 -10  -2  29 22.8768 4.75892   3
 -10  -2  30 62.6942 5.79778   3
 -10  -3 -27 22.2576 5.04915  15
 -10  -3 -26 338.229 11.6287  15
 -10  -3 -25 2.24053 4.63003  15
 -10  -3 -24 13.4936 4.23079  15
 -10  -3 -23 56.5934 5.57899  15
 -10   3 -23 59.2624 6.27869   4
 -10  -3 -22 14.3014 3.92637  15
 -10  -3 -22 16.5915 5.19511   3
 -10   3 -22 20.5500 4.67876   4
 -10  -3 -21 80.3340 5.95592  15
 -10  -3 -21 114.674 7.67424   3
 -10   3 -21 97.8380 7.18510   4
 -10  -3 -20 87.8389 5.90458  15
 -10  -3 -20 89.5253 6.72120   3
 -10   3 -20 91.4708 6.92237   4
 -10  -3 -19 62.3946 5.85761   3
 -10   3 -19 54.4667 5.64075   4
 -10  -3 -18 15.9429 4.59483   3
 -10   3 -18 17.7933 4.69686   4
 -10   3 -17 73.9171 3.89480  14
 -10  -3 -17 98.8615 6.79969   3
 -10   3 -17 93.6172 6.82422   4
 -10   3 -16 350.818 9.23787  14
 -10   3 -16 391.025 12.6208   4
 -10  -3 -16 400.958 12.5137   3
 -10   3 -15 27.2431 3.07103  14
 -10  -3 -15 34.0987 5.10138   3
 -10   3 -15 33.2125 4.99888   4
 -10   3 -14 79.0902 4.42302  14
 -10  -3 -14 94.0116 6.27472   3
 -10   3 -14 95.9469 6.50521   4
 -10   3 -13 80.4018 4.45116  14
 -10  -3 -13 84.1068 6.03578   3
 -10   3 -13 77.1760 5.43464   3
 -10   3 -13 91.8216 6.22992   4
 -10   3 -12 15.2508 2.96326  14
 -10   3 -12 16.6624 3.88375   3
 -10  -3 -12 12.4733 4.08379   3
 -10   3 -12 20.7329 4.35415   4
 -10   3 -11 0.67508 2.60290  14
 -10   3 -11 7.71577 4.14027   4
 -10  -3 -11 6.10328 3.68571   3
 -10   3 -11 0.36708 3.17017   3
 -10   3 -10 436.185 11.7220  14
 -10   3 -10 485.250 12.9241   3
 -10   3 -10 456.068 13.7762   4
 -10  -3 -10 482.712 13.6460   3
 -10   3  -9 1.30944 2.97689  14
 -10  -3  -9 2.63781 3.38555   3
 -10   3  -9-0.34507 3.21610   3
 -10   3  -9-2.44162 3.82677   4
 -10   3  -8 88.0951 5.23569  14
 -10   3  -8 100.558 6.45374   4
 -10  -3  -8 103.508 6.06154   3
 -10   3  -8 89.5991 5.32120   3
 -10   3  -7 158.721 6.58933  14
 -10  -3  -7 169.407 7.55804   3
 -10   3  -7 169.673 7.93592   4
 -10   3  -7 169.801 6.87477   3
 -10  -3  -6 784.680 18.5703  14
 -10  -3  -6 823.089 19.5254   3
 -10   3  -6 831.313 18.6353   3
 -10   3  -6 835.393 20.1966   4
 -10  -3  -5 18.1782 3.40116  14
 -10  -3  -5 15.7476 3.77607   3
 -10   3  -5 18.0566 3.33850   3
 -10   3  -5 19.8199 4.21618   4
 -10  -3  -5 17.6339 4.05121   4
 -10  -3  -4 3.80817 3.16788  14
 -10  -3  -4 1.87128 3.42462   3
 -10   3  -4 2.11196 3.68578   4
 -10  -3  -4-1.29225 3.68040   4
 -10   3  -4 0.44651 2.88104   3
 -10  -3  -3 52.0821 4.54419  14
 -10  -3  -3 57.4311 4.75723   3
 -10   3  -3 62.0636 5.26683   4
 -10  -3  -3 60.6423 5.14672   4
 -10   3  -3 62.1088 4.40835   3
 -10  -3  -2 138.636 6.43880  14
 -10  -3  -2 142.051 6.70071   3
 -10   3  -2 136.776 5.86028   3
 -10  -3  -2 144.908 7.03618   4
 -10   3  -2 145.058 7.23581   4
 -10  -3  -1 29.8413 3.93091  14
 -10  -3  -1 39.2517 4.51293   3
 -10   3  -1 35.5771 4.75737   4
 -10  -3  -1 33.7925 4.29692   4
 -10   3  -1 34.3965 3.44012   3
 -10  -3   0 310.430 10.3107  14
 -10  -3   0 335.565 10.3647   3
 -10  -3   0 341.008 10.9388   4
 -10   3   0 341.609 11.0277   4
 -10   3   0 325.770 9.35455   3
 -10   3   1 9.94533 3.73588   6
 -10  -3   1 13.3073 3.42683   6
 -10  -3   1 11.5250 3.41936  14
 -10  -3   1 9.31522 3.47681   3
 -10   3   1 7.63616 2.77900   3
 -10  -3   1 11.0155 3.53037   4
 -10   3   1 10.5818 3.82479   4
 -10  -3   2 1.44933 3.06959   4
 -10  -3   2 1.38010 0.68050  17
 -10  -3   2 0.40970 3.02981   6
 -10   3   2 4.66354 3.41486   6
 -10  -3   2-0.59900 3.46661  14
 -10  -3   2 4.81275 3.28755   3
 -10   3   2 1.67890 2.81213   3
 -10  -3   3 44.8797 4.45918   6
 -10   3   3 39.3598 4.57867   6
 -10  -3   3 39.3361 4.33638  14
 -10  -3   3 38.0320 4.10654   3
 -10   3   3 41.1134 3.56990   3
 -10  -3   3 46.5675 4.55190   4
 -10   3   4 755.727 18.5030   6
 -10  -3   4 744.422 18.3704   6
 -10  -3   4 704.134 18.1768  14
 -10  -3   4 752.979 17.8380   3
 -10   3   4 737.578 16.3559   3
 -10  -3   4 752.570 18.4430   4
 -10  -3   5 145.647 7.26334  14
 -10   3   5 141.994 5.68733   3
 -10  -3   5 157.193 6.76668   3
 -10  -3   5 151.310 7.09265   6
 -10   3   5 144.973 7.12484   6
 -10  -3   6 23.8330 4.18232  14
 -10   3   6 21.6663 3.05173   3
 -10  -3   6 24.7691 4.00888   3
 -10   3   6 20.4453 4.17487   6
 -10  -3   6 22.6779 3.96460   6
 -10  -3   7 25.3028 4.08137  14
 -10   3   7 30.8358 3.28424   3
 -10  -3   7 27.2098 3.84547   3
 -10  -3   7 30.4139 4.17139   6
 -10   3   7 29.1131 4.39708   6
 -10  -3   8 66.1358 5.45147  14
 -10  -3   8 72.0594 5.10422   3
 -10   3   8 71.8135 4.12894   3
 -10   3   8 72.9896 5.59225   6
 -10  -3   8 63.7788 5.20338   6
 -10  -3   9 150.897 7.40703  14
 -10  -3   9 151.528 6.86247   3
 -10   3   9 137.217 5.54334   3
 -10   3   9 145.095 7.21022   6
 -10  -3   9 136.123 6.93156   6
 -10  -3  10 313.788 11.1871  14
 -10  -3  10 320.933 10.1894   3
 -10   3  10 323.297 8.83780   3
 -10   3  10 309.932 10.5900   6
 -10  -3  10 311.487 10.6355   6
 -10  -3  11 80.5939 6.02135  14
 -10  -3  11 90.0805 5.60243   3
 -10   3  11 83.0395 4.48130   3
 -10  -3  11 83.2590 5.63187   6
 -10   3  11 89.2191 5.93064   6
 -10   3  12 45.3442 3.73211   3
 -10  -3  12 44.1106 4.50297   3
 -10   3  12 36.1129 4.58922   6
 -10  -3  12 40.6408 4.62021   6
 -10   3  13 101.178 4.92375   3
 -10  -3  13 117.992 6.36220   3
 -10   3  13 113.794 6.74103   6
 -10  -3  13 110.145 6.59913   6
 -10  -3  14 716.243 17.2013   3
 -10   3  14 689.555 15.4604   3
 -10  -3  14 689.675 17.7434   6
 -10   3  14 687.895 17.9049   6
 -10   3  15 45.9493 5.19528  14
 -10   3  15 51.7371 3.88956   3
 -10  -3  15 54.0105 4.89920   3
 -10   3  15 62.9011 5.57166   6
 -10  -3  15 54.1013 5.15214   6
 -10  -3  16 78.5332 6.33298  14
 -10   3  16 65.2895 5.74298  14
 -10   3  16 80.1211 4.41766   3
 -10  -3  16 82.5307 5.38733   3
 -10  -3  16 75.0385 5.57956   6
 -10   3  16 73.7216 5.98933   6
 -10   3  17 45.3570 5.09440  14
 -10  -3  17 41.4509 5.32436  14
 -10   3  17 39.2942 3.70159   3
 -10  -3  17 44.6728 4.39962   3
 -10  -3  17 44.6852 4.93068   6
 -10   3  17 44.0921 5.13137   6
 -10  -3  18 83.2244 6.56202  14
 -10   3  18 83.3730 6.25098  14
 -10   3  18 94.4683 4.77506   3
 -10  -3  18 95.3195 5.89186   3
 -10   3  18 101.212 6.45107   6
 -10  -3  18 96.4492 6.29562   6
 -10  -3  19 9.64301 4.50779  14
 -10   3  19 12.6128 4.34653  14
 -10  -3  19 16.2164 4.05752   3
 -10   3  19 11.2223 3.01344   3
 -10  -3  19 12.2693 4.11431   6
 -10   3  19 13.1744 4.24173   6
 -10   3  20 336.750 12.0235  14
 -10  -3  20 336.149 12.5457  14
 -10  -3  20 379.578 11.4836   3
 -10   3  20 379.849 10.0059   3
 -10   3  20 346.605 11.8272   6
 -10  -3  20 353.506 11.8320   6
 -10  -3  21 62.3615 6.22739  14
 -10   3  21 57.7500 5.89346  14
 -10  -3  21 71.7750 5.58617   3
 -10   3  21 65.0495 5.70585   6
 -10  -3  21 60.0278 5.66241   6
 -10   3  22 34.8652 5.09809  14
 -10  -3  22 20.5708 5.17307  14
 -10  -3  22 35.4644 4.83765   3
 -10  -3  22 36.2793 4.90601   6
 -10   3  22 36.0805 5.29654   6
 -10  -3  23 155.125 8.79348  14
 -10   3  23 148.463 8.43222  14
 -10  -3  23 164.903 7.76279   3
 -10   3  23 162.197 8.18955   6
 -10  -3  23 162.377 8.06225   6
 -10  -3  24 354.647 13.0514  14
 -10   3  24 352.921 12.7764  14
 -10  -3  24 374.516 11.7963   3
 -10  -3  24 385.609 12.7874   6
 -10   3  24 387.696 12.7934   6
 -10  -3  25 104.493 7.65838  14
 -10   3  25 105.977 7.46680  14
 -10  -3  25 115.027 6.99169   3
 -10   3  25 106.437 7.17504   6
 -10  -3  25 123.666 7.35488   6
 -10   3  26 21.3448 5.21224  14
 -10  -3  26 28.1111 5.58887  14
 -10  -3  26 26.3260 4.85321   3
 -10  -3  26 25.6748 4.88577   6
 -10   3  26 32.4391 5.48683   6
 -10  -3  27-1.05849 4.24397   3
 -10  -3  28 70.5246 5.97865   3
 -10  -3  29 61.5545 5.78441   3
 -10  -4 -25 44.3902 5.50093  15
 -10  -4 -24 190.158 8.49996  15
 -10  -4 -23 85.1444 5.92671  15
 -10   4 -23 104.418 7.39337   4
 -10  -4 -22 57.8084 5.06158  15
 -10  -4 -22 55.7278 6.08283   3
 -10   4 -22 54.4257 6.19649   4
 -10  -4 -21 24.3078 4.39702  15
 -10  -4 -21 27.8257 5.31780   3
 -10   4 -21 27.5892 5.32067   4
 -10  -4 -20 18.4231 3.83378  15
 -10   4 -20 25.8682 5.32516   4
 -10  -4 -20 22.0248 5.07066   3
 -10  -4 -20 21.8448 5.19824   4
 -10  -4 -19 18.9515 3.84700  15
 -10   4 -19 16.3109 4.70996   4
 -10  -4 -19 18.7977 4.86417   3
 -10  -4 -19 15.5113 5.02016   4
 -10  -4 -18 355.403 10.8872  15
 -10   4 -18 381.838 12.7463   4
 -10  -4 -18 401.541 13.2930   4
 -10  -4 -18 399.944 13.1041   3
 -10   4 -17 10.9936 2.54789  14
 -10  -4 -17 11.5559 3.46575  15
 -10  -4 -17 8.14736 4.39728   4
 -10   4 -17 12.1241 4.77291   4
 -10  -4 -17 10.7054 4.60682   3
 -10   4 -16 37.2382 3.35410  14
 -10  -4 -16 39.6177 4.14535  15
 -10   4 -16 47.8135 5.52547   4
 -10  -4 -16 47.0986 5.32974   4
 -10  -4 -16 46.1266 5.22054   3
 -10  -4 -15 8.28348 3.18671  15
 -10   4 -15 12.5047 2.86386  14
 -10  -4 -15 7.92491 4.27616   3
 -10   4 -15 14.9031 4.40274   4
 -10  -4 -15 9.92125 4.12719   4
 -10   4 -14 194.313 6.66890  14
 -10  -4 -14 184.547 6.97463  15
 -10  -4 -14 220.588 9.11265   3
 -10   4 -14 210.947 9.07156   4
 -10  -4 -14 213.385 9.17866   4
 -10  -4 -13 16.2395 3.07058  15
 -10   4 -13 18.5395 3.03623  14
 -10  -4 -13 16.2225 4.18732   4
 -10   4 -13 14.4164 4.06800   4
 -10  -4 -13 17.4927 4.44622   3
 -10  -4 -12 159.618 6.06973  15
 -10   4 -12 155.819 6.06746  14
 -10  -4 -12 180.565 8.30413   4
 -10  -4 -12 164.065 7.93723   3
 -10   4 -12 173.250 8.07009   4
 -10  -4 -11 63.6490 3.89178  15
 -10   4 -11 77.0600 5.29631   3
 -10  -4 -11 77.2803 5.69921   3
 -10  -4 -11 80.3194 5.98828   4
 -10   4 -11 64.5637 5.54556   4
 -10  -4 -10 97.9801 4.56232  15
 -10   4 -10 108.006 5.81086   3
 -10  -4 -10 120.855 6.84276   3
 -10   4 -10 118.030 6.85628   4
 -10  -4 -10 127.186 6.93041   4
 -10  -4  -9 44.2733 3.27127  15
 -10   4  -9 39.6504 4.23649   3
 -10   4  -9 40.0931 5.01798   4
 -10  -4  -9 51.3567 5.07383   4
 -10  -4  -9 41.1940 4.89671   3
 -10  -4  -8 486.768 13.7623   3
 -10  -4  -8 435.609 10.7090  15
 -10   4  -8 486.370 13.9609   4
 -10   4  -8 497.764 12.8371   3
 -10  -4  -8 499.078 14.2263   4
 -10  -4  -7 40.9093 4.71884   3
 -10  -4  -7 40.2742 2.86366  15
 -10   4  -7 45.4363 4.88836   4
 -10  -4  -7 41.1733 4.76145   4
 -10   4  -7 42.0587 3.97821   3
 -10  -4  -6 49.3429 4.65296   3
 -10  -4  -6 39.8433 2.78836  15
 -10   4  -6 47.4190 4.90945   4
 -10  -4  -6 41.3482 4.61913   4
 -10   4  -6 48.0305 4.12353   3
 -10  -4  -5 8.26133 3.91592   3
 -10  -4  -5 10.3850 2.01439  15
 -10  -4  -5 7.64215 3.59881   4
 -10   4  -5 11.8621 3.88012   4
 -10   4  -5 9.72498 3.04572   3
 -10  -4  -4 218.612 8.34798   3
 -10  -4  -4 174.876 5.03756  15
 -10   4  -4 220.193 8.70160   4
 -10  -4  -4 221.824 8.72616   4
 -10   4  -4 222.471 7.36762   3
 -10  -4  -3 11.3929 3.75914   3
 -10  -4  -3 10.2648 3.55399   4
 -10   4  -3 14.3904 4.00266   4
 -10   4  -3 12.6939 3.03453   3
 -10  -4  -2 128.543 6.69865   3
 -10   4  -2 130.038 6.92870   4
 -10  -4  -2 140.441 6.80888   4
 -10   4  -2 133.667 5.61814   3
 -10  -4  -1 205.993 7.83184  14
 -10   4  -1 184.675 6.52105   3
 -10   4  -1 206.998 8.32223   4
 -10  -4  -1 201.359 8.08372   4
 -10  -4  -1 158.115 3.78930  17
 -10  -4  -1 211.918 8.04871   3
 -10  -4   0 62.0484 4.83160  14
 -10   4   0 69.2361 5.31049   4
 -10  -4   0 67.2337 5.34592   4
 -10   4   0 67.4430 4.12668   3
 -10  -4   0 57.8107 2.14701  17
 -10  -4   0 66.9507 5.12946   3
 -10  -4   1 63.4654 2.46190  17
 -10   4   1 81.7075 5.81867   4
 -10   4   1 69.7728 4.13909   3
 -10  -4   1 88.4897 5.79938   4
 -10  -4   1 74.8912 5.37984  14
 -10  -4   1 76.1386 5.46349   3
 -10   4   1 72.9655 5.32844   6
 -10   4   2 939.128 22.1107   4
 -10   4   2 960.642 19.9703   3
 -10  -4   2 945.909 22.0991   4
 -10  -4   2 940.177 21.9726  14
 -10  -4   2 930.269 21.5738   3
 -10   4   2 963.738 22.1138   6
 -10  -4   2 963.128 22.1643   6
 -10  -4   3 225.264 8.73044   4
 -10   4   3 205.605 6.82839   3
 -10  -4   3 204.545 8.47910  14
 -10  -4   3 210.694 8.26610   3
 -10   4   3 211.214 8.57984   6
 -10  -4   3 228.938 8.66611   6
 -10  -4   4 241.444 8.86525   4
 -10  -4   4 200.417 8.45150  14
 -10   4   4 223.354 7.01224   3
 -10  -4   4 224.898 8.39812   3
 -10  -4   4 228.553 8.73645   6
 -10   4   4 211.945 8.66797   6
 -10  -4   5 34.4289 4.38669   4
 -10  -4   5 34.6981 4.40859  14
 -10  -4   5 34.3794 4.32625   3
 -10   4   5 34.9348 3.25760   3
 -10  -4   5 30.3142 4.13653   6
 -10   4   5 34.8774 4.47743   6
 -10  -4   6 186.950 8.33529  14
 -10   4   6 186.669 6.29906   3
 -10  -4   6 206.026 7.98510   3
 -10  -4   6 185.264 8.01300   6
 -10   4   6 198.690 8.27385   6
 -10  -4   7 36.8724 4.40231  14
 -10   4   7 38.0600 3.25856   3
 -10  -4   7 43.1530 4.58016   3
 -10   4   7 40.8592 4.68314   6
 -10  -4   7 36.3105 4.39133   6
 -10  -4   8 55.2092 5.24710  14
 -10  -4   8 51.3540 4.68052   3
 -10   4   8 46.5954 3.38127   3
 -10   4   8 52.0958 5.05133   6
 -10  -4   8 48.9804 4.76274   6
 -10  -4   9 83.2169 5.92061  14
 -10  -4   9 83.7070 5.51416   3
 -10   4   9 79.8514 4.12791   3
 -10   4   9 87.2302 5.88331   6
 -10  -4   9 84.2089 5.62272   6
 -10  -4  10 23.2560 4.41732  14
 -10   4  10 31.1079 3.09405   3
 -10  -4  10 30.1415 4.20321   3
 -10  -4  10 30.4707 4.16973   6
 -10   4  10 25.4428 4.27911   6
 -10  -4  11 94.4070 6.46400  14
 -10  -4  11 103.335 6.01743   3
 -10   4  11 103.785 4.55503   3
 -10   4  11 102.888 6.24501   6
 -10  -4  11 108.725 6.23504   6
 -10   4  12 576.366 13.1020   3
 -10  -4  12 593.206 15.1987   3
 -10  -4  12 581.730 15.7007   6
 -10   4  12 577.766 15.6376   6
 -10  -4  13 28.6989 4.09291   3
 -10   4  13 23.0502 2.96237   3
 -10  -4  13 24.9499 4.48173   6
 -10   4  13 26.4834 4.42368   6
 -10  -4  14 51.8907 5.00011   3
 -10   4  14 59.2333 3.75327   3
 -10   4  14 57.7792 5.55609   6
 -10  -4  14 57.7295 5.23683   6
 -10  -4  15 30.3214 4.56259   3
 -10   4  15 25.1171 3.04325   3
 -10  -4  15 24.9739 4.11360   6
 -10   4  15 24.4357 4.39050   6
 -10  -4  16 373.794 12.9863  14
 -10  -4  16 411.898 12.1419   3
 -10   4  16 401.428 10.0692   3
 -10   4  16 392.529 12.5299   6
 -10  -4  16 410.356 12.5664   6
 -10  -4  17 2.12203 4.52472  14
 -10  -4  17 5.29410 3.61094   3
 -10   4  17 1.53539 2.39624   3
 -10   4  17-1.12026 3.87655   6
 -10  -4  17 5.16304 3.52072   6
 -10  -4  18 20.1522 4.78200  14
 -10  -4  18 19.0438 4.38092   3
 -10  -4  18 20.7087 4.21173   6
 -10   4  18 22.4854 4.65462   6
 -10  -4  19 41.7279 5.47967  14
 -10   4  19 40.7345 5.05756  14
 -10  -4  19 46.7548 4.97112   3
 -10   4  19 40.2961 4.81856   6
 -10  -4  19 41.7385 5.04532   6
 -10  -4  20 20.6912 5.17262  14
 -10   4  20 24.0943 4.75048  14
 -10  -4  20 22.5374 4.40380   3
 -10  -4  20 24.0591 4.46825   6
 -10   4  20 21.7393 4.34175   6
 -10  -4  21 7.82535 4.86205  14
 -10   4  21 4.66871 4.27207  14
 -10  -4  21 6.57496 4.27349   3
 -10  -4  21 7.34209 3.96102   6
 -10   4  21 9.25702 4.22162   6
 -10  -4  22 440.977 14.6781  14
 -10   4  22 418.606 14.0529  14
 -10  -4  22 450.115 13.2224   3
 -10   4  22 446.725 13.8847   6
 -10  -4  22 461.310 13.9108   6
 -10  -4  23 13.1289 4.97584  14
 -10   4  23 7.70277 4.54267  14
 -10  -4  23 12.0034 4.55362   3
 -10  -4  23 15.1209 4.59089   6
 -10   4  23 7.58148 4.47260   6
 -10  -4  24 11.8090 5.07645  14
 -10   4  24 11.8128 4.79615  14
 -10  -4  24 16.4370 4.63508   3
 -10   4  24 19.8633 4.95868   6
 -10  -4  24 17.3325 4.52495   6
 -10   4  25 59.3484 6.27601  14
 -10  -4  25 65.8808 6.71569  14
 -10  -4  25 62.5694 5.92937   3
 -10   4  25 58.4629 6.00580   6
 -10  -4  25 62.5313 5.87450   6
 -10   4  26 264.846 11.0433  14
 -10  -4  26 279.780 10.2898   3
 -10  -4  27 52.1047 5.67270   3
 -10   5 -23 6.11759 5.12074   4
 -10   5 -22 205.645 9.69692   4
 -10   5 -21 22.5229 5.36897   4
 -10  -5 -21 22.5299 5.02083   3
 -10  -5 -21 20.0152 5.09941   4
 -10  -5 -20 228.747 10.1924   4
 -10   5 -20 237.778 10.1898   4
 -10  -5 -20 235.557 10.2941   3
 -10  -5 -19 9.82281 4.38178   4
 -10   5 -19 10.0509 4.48557   4
 -10  -5 -19 11.5841 4.59520   3
 -10   5 -18 83.7527 6.59710   4
 -10  -5 -18 91.9136 6.81227   3
 -10  -5 -18 96.7368 6.91680   4
 -10  -5 -18 73.9982 5.04000  15
 -10   5 -17 1.21987 4.19159   4
 -10  -5 -17 2.46430 4.27113   3
 -10  -5 -17 2.89939 4.06290   4
 -10  -5 -17 0.46665 3.12269  15
 -10   5 -17 3.80829 2.50351  14
 -10   5 -16 196.899 8.86196   4
 -10  -5 -16 197.247 8.90315   3
 -10  -5 -16 206.028 9.25493   4
 -10  -5 -16 178.822 6.99764  15
 -10   5 -16 177.798 6.29749  14
 -10  -5 -15 97.2180 6.56707   3
 -10   5 -15 95.3873 6.60550   4
 -10  -5 -15 96.8782 6.72537   4
 -10  -5 -15 85.7645 4.90242  15
 -10   5 -15 89.4451 4.52082  14
 -10  -5 -14 45.7269 5.33642   3
 -10  -5 -14 43.9152 5.11325   4
 -10   5 -14 40.3842 5.00876   4
 -10  -5 -14 39.3674 3.60714  15
 -10  -5 -13 2.47121 3.79269   4
 -10  -5 -13 5.50421 4.17782   3
 -10   5 -13 0.91981 3.95099   4
 -10  -5 -13 4.86412 2.74321  15
 -10   5 -12 106.602 6.62215   4
 -10  -5 -12 106.574 6.45560   4
 -10  -5 -12 112.033 6.79274   3
 -10  -5 -12 81.0408 4.38173  15
 -10  -5 -11 45.9344 5.22102   3
 -10  -5 -11 46.0459 4.95528   4
 -10   5 -11 51.6631 5.41431   4
 -10   5 -10 411.857 12.9757   4
 -10  -5 -10 439.187 13.3548   4
 -10  -5 -10 433.881 13.0485   3
 -10  -5  -9 33.6199 4.57551   3
 -10  -5  -9 40.7168 4.82219   4
 -10   5  -9 25.9825 4.70407   4
 -10  -5  -8 45.4493 5.13654   3
 -10  -5  -8 50.3590 5.15434   4
 -10   5  -8 46.4474 5.10466   4
 -10   5  -8 42.4742 3.98300   3
 -10  -5  -7 39.4952 4.74452   3
 -10  -5  -7 39.2263 4.74712   4
 -10   5  -7 29.0437 4.80257   4
 -10   5  -7 31.1993 3.79534   3
 -10  -5  -6 558.109 15.0068   3
 -10   5  -6 534.907 15.0556   4
 -10   5  -6 537.025 13.4610   3
 -10  -5  -6 548.713 15.1849   4
 -10  -5  -5 34.8178 4.50324   3
 -10   5  -5 31.4540 3.53931   3
 -10  -5  -5 35.9376 4.53021   4
 -10   5  -5 30.9099 4.75648   4
 -10  -5  -4 99.4085 6.18163   3
 -10   5  -4 92.8089 4.82615   3
 -10  -5  -4 88.6889 5.98746   4
 -10   5  -4 84.7141 6.07814   4
 -10   5  -3 43.1140 4.80767   4
 -10  -5  -3 35.1302 4.50483   4
 -10   5  -3 39.8137 3.72876   3
 -10  -5  -3 33.5124 2.09359  17
 -10   5  -3 28.7728 1.76738   7
 -10  -5  -3 37.3717 4.55226   3
 -10   5  -2 257.080 9.27973   4
 -10  -5  -2 258.658 9.21938   4
 -10   5  -2 249.607 7.54054   3
 -10  -5  -2 210.595 5.34618  17
 -10   5  -2 221.112 5.06156   7
 -10  -5  -2 244.109 9.05853   3
 -10  -5  -1 1.68435 3.23133   4
 -10   5  -1 3.66537 2.79822   3
 -10   5  -1 10.7087 3.74549   4
 -10  -5  -1 3.62110 1.66597  17
 -10   5  -1 1.73817 1.37318   7
 -10  -5  -1 3.75411 3.78736   3
 -10   5   0 317.965 8.69787   3
 -10  -5   0 325.351 10.6160   4
 -10   5   0 352.794 10.9399   4
 -10   5   0 295.446 6.62320   7
 -10  -5   0 299.748 6.98945  17
 -10  -5   0 340.820 10.6133   3
 -10   5   1 64.2063 5.15940   6
 -10   5   1 55.0649 2.45744   7
 -10  -5   1 54.3772 4.92999   4
 -10   5   1 63.6520 5.27449   4
 -10   5   1 54.3465 3.68725   3
 -10  -5   1 62.2426 5.28549   3
 -10   5   2 29.6487 4.17862   6
 -10  -5   2 26.2619 3.79220   6
 -10   5   2 26.8313 2.00861   7
 -10   5   2 30.8868 3.12642   3
 -10  -5   2 29.5476 4.48103   4
 -10   5   2 30.0843 4.45390   4
 -10  -5   2 33.3652 4.45464   3
 -10  -5   3 34.1947 4.59066   3
 -10  -5   3 35.3815 4.42249   4
 -10   5   3 29.7153 3.13903   3
 -10  -5   3 28.5636 4.08877   6
 -10   5   3 33.2548 4.34265   6
 -10  -5   4 753.467 18.1664   3
 -10   5   4 710.163 15.5976   3
 -10  -5   4 741.596 18.3023   4
 -10  -5   4 729.678 18.2077   6
 -10   5   4 736.354 18.1272   6
 -10  -5   5 41.3300 4.47804   3
 -10   5   5 32.6084 4.43567   6
 -10  -5   5 34.5141 4.22412   6
 -10   5   5 32.4193 3.17853   3
 -10  -5   5 31.2380 4.27100   4
 -10  -5   6 168.947 7.95653  14
 -10  -5   6 177.519 7.58946   3
 -10   5   6 169.980 7.64941   6
 -10  -5   6 160.462 7.43626   6
 -10  -5   6 176.945 7.78470   4
 -10   5   6 174.130 5.80756   3
 -10  -5   7 26.6696 4.40082  14
 -10   5   7 29.4905 2.93937   3
 -10  -5   7 35.3414 4.48883   3
 -10   5   7 32.8958 4.52045   6
 -10  -5   7 32.7094 4.21625   6
 -10  -5   8 15.6907 3.93174  14
 -10   5   8 21.4345 2.69424   3
 -10  -5   8 24.4096 4.22460   3
 -10   5   8 23.2481 4.08317   6
 -10  -5   8 22.1152 3.98373   6
 -10  -5   9 0.71497 3.65722  14
 -10   5   9 0.66080 2.15735   3
 -10  -5   9 2.13608 3.50347   3
 -10   5   9-0.82139 3.28825   6
 -10  -5   9 2.28328 3.39101   6
 -10  -5  10 336.710 11.7265  14
 -10   5  10 341.432 8.60279   3
 -10  -5  10 359.546 11.1730   3
 -10  -5  10 348.561 11.1875   6
 -10   5  10 333.604 11.0951   6
 -10  -5  11 0.49321 3.75939  14
 -10   5  11 6.12384 2.30243   3
 -10  -5  11 2.93769 3.85954   3
 -10   5  11-3.34507 4.01886   6
 -10  -5  11 6.53594 3.73009   6
 -10   5  12 57.7376 3.52980   3
 -10  -5  12 55.9158 4.89962   3
 -10  -5  12 56.7962 5.23788   6
 -10   5  12 58.8120 5.51784   6
 -10  -5  13 67.2760 5.46182   3
 -10   5  13 50.7800 3.47585   3
 -10   5  13 60.1286 5.41206   6
 -10  -5  13 58.2783 5.30891   6
 -10  -5  14 507.559 14.0416   3
 -10  -5  14 502.160 14.1578   6
 -10   5  14 479.321 14.0355   6
 -10  -5  15 7.25151 3.85704   3
 -10  -5  15 5.89353 3.75182   6
 -10   5  15 7.81671 4.04916   6
 -10  -5  16 15.9577 4.33828  14
 -10  -5  16 22.1561 4.31762   3
 -10  -5  16 17.1904 4.10686   6
 -10   5  16 15.3944 4.14725   6
 -10  -5  17 220.502 9.87648  14
 -10  -5  17 231.695 8.98666   3
 -10  -5  17 232.424 9.22062   6
 -10   5  17 216.381 9.16740   6
 -10  -5  18 192.882 8.27839   3
 -10   5  18 171.979 8.41012   6
 -10  -5  18 176.295 8.21814   6
 -10  -5  19-0.42025 3.97590   3
 -10   5  19 7.33116 4.19963   6
 -10  -5  19 4.35303 3.63912   6
 -10  -5  20 122.473 7.01754   3
 -10  -5  20 122.586 6.89672   6
 -10   5  20 118.330 7.05487   6
 -10  -5  21 8.81950 4.48525   3
 -10  -5  21 11.2929 4.58785   6
 -10   5  21 5.18826 4.19504   6
 -10  -5  22 112.094 6.83941   3
 -10   5  22 111.336 7.06678   6
 -10  -5  22 115.899 7.15802   6
 -10   5  23 32.2154 5.25729  14
 -10  -5  23 29.0475 5.26362   3
 -10  -5  23 34.5859 5.19319   6
 -10   5  23 40.3627 5.38390   6
 -10   5  24 570.967 17.1715  14
 -10  -5  24 604.472 16.4249   3
 -10  -5  24 586.166 16.7275   6
 -10   5  24 615.039 17.0098   6
 -10   5  25 13.8543 5.04370  14
 -10  -5  25 7.46153 4.55484   6
 -10   5  25 9.00913 4.61144   6
 -10  -5  25 10.1759 4.59507   3
 -10  -5  26 92.2324 6.76323   3
 -10   6 -23 22.9542 5.50879   4
 -10   6 -22 30.1337 5.58205   4
 -10   6 -21 98.3158 7.02139   4
 -10   6 -20 11.2851 4.55693   4
 -10  -6 -20 9.99424 4.66157   4
 -10  -6 -20 10.0732 4.92966   3
 -10  -6 -19 19.3948 5.16743   4
 -10  -6 -19 15.3824 5.18574   3
 -10   6 -19 12.6094 4.81988   4
 -10   6 -18 389.615 12.9430   4
 -10  -6 -18 385.248 13.0731   3
 -10  -6 -18 398.320 13.3660   4
 -10  -6 -17 33.8314 5.53060   3
 -10   6 -17 26.9395 4.88277   4
 -10  -6 -17 34.0765 5.18366   4
 -10  -6 -16 36.6251 5.32232   4
 -10   6 -16 32.4944 4.94416   4
 -10  -6 -16 37.0212 5.22178   3
 -10  -6 -15 2.04396 4.14136   4
 -10   6 -15 1.16989 4.09762   4
 -10  -6 -15 6.05920 4.12704   3
 -10  -6 -14 224.440 9.52528   4
 -10  -6 -14 206.095 9.19935   3
 -10   6 -14 198.690 8.88886   4
 -10   6 -13 16.8037 4.42677   4
 -10  -6 -13 27.9729 4.78917   4
 -10  -6 -13 28.1035 4.62060   3
 -10  -6 -12 116.161 6.92785   4
 -10   6 -12 112.275 6.93940   4
 -10  -6 -12 116.425 7.01531   3
 -10   6 -11 16.7356 4.19533   4
 -10  -6 -11 7.18532 3.77763   4
 -10  -6 -11 12.9775 4.33106   3
 -10  -6 -10 28.0261 4.44532   4
 -10   6 -10 23.0891 4.47890   4
 -10  -6 -10 26.9258 4.64662   3
 -10  -6  -9 30.5306 4.51861   4
 -10   6  -9 33.4389 4.62703   4
 -10  -6  -9 35.2010 4.78421   3
 -10   6  -8 232.994 9.12830   4
 -10  -6  -8 231.738 9.36312   4
 -10  -6  -8 239.347 9.36835   3
 -10  -6  -7 2.69263 3.42037   4
 -10   6  -7-2.11622 3.71223   4
 -10  -6  -7 4.51983 3.67135   3
 -10  -6  -6 76.7242 5.63998   4
 -10   6  -6 77.4545 5.72571   4
 -10  -6  -6 74.7110 5.79379   3
 -10   6  -5 171.514 7.93932   4
 -10  -6  -5 175.242 8.06825   4
 -10  -6  -5 172.428 7.94752   3
 -10   6  -4 373.342 9.94341   3
 -10  -6  -4 354.808 11.5738   4
 -10   6  -4 358.275 11.5986   4
 -10  -6  -4 356.099 11.7117   3
 -10   6  -3 136.985 5.55811   3
 -10  -6  -3 142.730 7.13346   4
 -10   6  -3 139.539 7.11068   4
 -10  -6  -3 138.402 7.14697   3
 -10   6  -2 68.4011 4.09033   3
 -10  -6  -2 69.0213 5.47732   4
 -10   6  -2 67.6874 5.50189   4
 -10  -6  -2 54.8119 5.34477   3
 -10   6  -1 65.3047 3.84829   3
 -10  -6  -1 62.9462 5.20804   4
 -10   6  -1 66.2919 5.46340   4
 -10  -6  -1 59.9593 5.24784   3
 -10  -6   0 98.6043 6.07578   4
 -10   6   0 103.404 6.21203   4
 -10   6   0 90.9928 4.37634   3
 -10  -6   0 101.896 6.29275   3
 -10  -6   1 456.144 13.0878   4
 -10   6   1 423.961 10.5756   3
 -10   6   1 461.745 13.1925   4
 -10  -6   1 445.585 13.0446   3
 -10   6   2 752.588 18.4392   6
 -10   6   2 747.202 15.9614   3
 -10   6   2 761.154 18.6808   4
 -10  -6   2 757.558 18.6910   4
 -10  -6   2 759.330 18.7401   3
 -10   6   3 100.995 6.10483   6
 -10  -6   3 91.0184 5.74545   6
 -10  -6   3 98.1089 5.98729   4
 -10   6   3 93.3376 4.15457   3
 -10  -6   3 89.9972 6.05476   3
 -10  -6   4 27.0194 4.23808   6
 -10   6   4 18.8917 4.19398   6
 -10  -6   4 26.7844 4.11366   4
 -10   6   4 23.7185 2.67328   3
 -10  -6   4 22.2274 4.52367   3
 -10  -6   5 128.998 6.70621   6
 -10   6   5 129.967 6.85314   6
 -10   6   5 142.169 4.89480   3
 -10  -6   5 150.489 7.12663   4
 -10  -6   5 145.845 7.09268   3
 -10   6   6 328.102 10.8464   6
 -10  -6   6 339.071 11.0881   6
 -10   6   6 340.200 8.46412   3
 -10  -6   6 361.806 11.2112   4
 -10  -6   6 348.608 11.1539   3
 -10  -6   7 149.423 7.03616   6
 -10   6   7 148.532 7.16459   6
 -10   6   7 143.161 4.87268   3
 -10  -6   7 152.640 7.06593   4
 -10  -6   7 143.098 7.17678   3
 -10   6   8 240.528 9.03842   6
 -10  -6   8 239.888 9.13677   6
 -10  -6   8 245.938 9.21780   3
 -10   6   9 15.0738 3.87930   6
 -10  -6   9 17.5668 4.01430   6
 -10  -6   9 12.5947 4.07529   3
 -10  -6  10 24.3090 4.21870   6
 -10   6  10 31.4398 4.37966   6
 -10  -6  10 27.3051 4.17509   3
 -10   6  11 32.8202 4.70879   6
 -10  -6  11 29.0924 4.22795   6
 -10  -6  11 29.7289 4.42540   3
 -10  -6  12 332.217 10.9429   6
 -10   6  12 322.534 11.0235   6
 -10  -6  12 345.734 11.0961   3
 -10   6  13 11.6239 4.23910   6
 -10  -6  13 7.03688 3.76839   6
 -10  -6  13 6.21112 3.91368   3
 -10  -6  14 44.0596 4.87759   6
 -10   6  14 43.3333 4.57694   6
 -10  -6  14 41.0764 4.86800   3
 -10   6  15 71.4269 5.79266   6
 -10  -6  15 73.5586 5.38801   6
 -10  -6  15 82.9596 5.83687   3
 -10   6  16 287.388 10.4413   6
 -10  -6  16 306.519 10.5536   6
 -10  -6  16 297.525 10.5085   3
 -10  -6  17 8.63508 3.74478   6
 -10   6  17 7.30626 4.27553   6
 -10  -6  17 6.22680 4.24432   3
 -10  -6  18 2.01598 3.92276   6
 -10   6  18 4.04429 4.09272   6
 -10  -6  18 1.51963 4.17880   3
 -10   6  19 94.9913 6.39487   6
 -10  -6  19 95.6001 6.38458   6
 -10  -6  19 107.765 6.69507   3
 -10   6  20 52.4217 5.29484   6
 -10  -6  20 53.8523 5.53852   6
 -10  -6  20 50.3537 5.55166   3
 -10   6  21 97.9095 6.78645   6
 -10  -6  21 96.9924 6.74866   6
 -10  -6  21 96.4951 6.73783   3
 -10   6  22 425.836 13.3995   6
 -10  -6  22 412.499 13.1098   6
 -10  -6  22 413.973 13.1601   3
 -10  -6  23 55.9991 5.80796   6
 -10   6  23 48.4797 5.80039   6
 -10  -6  23 43.1241 5.70883   3
 -10   6  24 27.8791 5.31741   6
 -10  -6  24 37.3447 5.34276   6
 -10  -6  24 30.1956 5.38331   3
 -10  -6  25 64.6555 6.12395   6
 -10  -6  25 73.1818 6.25859   3
 -10   7 -22 24.1734 5.14293   4
 -10   7 -21 23.1220 5.15907   4
 -10   7 -20 99.2444 7.05442   4
 -10  -7 -20 90.8656 7.21432   4
 -10  -7 -19 16.3541 4.96549   3
 -10   7 -19 21.3333 4.97181   4
 -10  -7 -19 22.3817 5.33830   4
 -10  -7 -18 91.6840 6.97924   3
 -10  -7 -18 90.7988 6.92271   4
 -10   7 -18 84.4115 6.55290   4
 -10   7 -17 48.6202 5.50910   4
 -10  -7 -17 49.3871 5.61597   4
 -10  -7 -17 52.4516 5.87566   3
 -10  -7 -16 723.338 19.2556   4
 -10  -7 -16 696.219 18.9770   3
 -10   7 -16 710.714 18.5863   4
 -10  -7 -15 38.2857 5.26679   3
 -10  -7 -15 39.6240 5.44153   4
 -10   7 -15 42.7801 5.29578   4
 -10  -7 -14 242.437 9.90793   4
 -10  -7 -14 259.687 10.2025   3
 -10   7 -14 250.869 9.78290   4
 -10  -7 -13 46.7473 5.32850   4
 -10   7 -13 61.5069 5.55628   4
 -10  -7 -13 61.8584 5.84770   3
 -10  -7 -12 92.0580 6.47766   3
 -10  -7 -12 82.1064 6.28946   4
 -10   7 -12 87.4289 6.11720   4
 -10  -7 -11 17.2766 4.57258   4
 -10   7 -11 14.1200 4.08078   4
 -10  -7 -11 11.4326 4.26336   3
 -10  -7 -10 219.183 9.16124   4
 -10   7 -10 226.000 8.85969   4
 -10  -7 -10 199.076 8.74774   3
 -10  -7  -9 15.3275 3.94027   4
 -10   7  -9 12.5502 3.85159   4
 -10  -7  -9 15.2679 4.45448   3
 -10  -7  -8 59.5440 5.27344   4
 -10   7  -8 54.4476 5.10592   4
 -10  -7  -8 52.5840 5.17658   3
 -10  -7  -7 4.69197 2.18597  17
 -10  -7  -7 2.91612 3.58529   4
 -10   7  -7 4.60544 3.72231   4
 -10  -7  -7 2.43904 3.78275   3
 -10  -7  -6 328.712 8.35817  17
 -10  -7  -6 384.137 11.8824   4
 -10   7  -6 352.173 11.3550   4
 -10  -7  -6 371.604 11.8003   3
 -10  -7  -5 27.4881 2.70162  17
 -10   7  -5 39.7908 4.80929   4
 -10  -7  -5 36.7945 4.61979   4
 -10  -7  -5 36.6812 4.92004   3
 -10  -7  -4 21.9701 2.65074  17
 -10  -7  -4 32.3102 4.16849   4
 -10   7  -4 24.1851 4.32044   4
 -10  -7  -4 34.5643 4.74410   3
 -10  -7  -3 55.3331 3.22041  17
 -10  -7  -3 65.6171 5.34721   4
 -10   7  -3 58.4156 5.08115   4
 -10  -7  -3 64.1022 5.59405   3
 -10  -7  -2 109.327 4.34963  17
 -10  -7  -2 130.152 6.86765   4
 -10   7  -2 132.977 6.85091   4
 -10  -7  -2 130.067 7.07675   3
 -10  -7  -1 49.7376 3.16534  17
 -10  -7  -1 59.7293 5.13145   4
 -10   7  -1 58.5662 5.17988   4
 -10  -7  -1 59.0768 5.26044   3
 -10   7   0 234.851 8.97495   4
 -10  -7   0 209.869 8.60690   4
 -10  -7   0 225.247 9.05876   3
 -10   7   1 56.6118 5.19809   4
 -10   7   1 46.4571 3.20701   3
 -10  -7   1 56.9379 5.02292   4
 -10  -7   1 54.9464 5.25166   3
 -10   7   2 34.5526 4.41684   4
 -10  -7   2 24.2267 4.15385   4
 -10  -7   2 24.7755 4.57402   3
 -10  -7   3 162.240 7.34669   4
 -10  -7   3 164.040 7.77830   3
 -10   7   3 161.866 7.54272   6
 -10  -7   4 536.684 14.5995   4
 -10  -7   4 536.257 14.8618   3
 -10  -7   4 534.946 14.5717   6
 -10   7   4 501.364 14.1425   6
 -10  -7   5-2.03097 3.42675   4
 -10  -7   5 2.51900 4.00041   3
 -10  -7   5 3.03337 3.31662   6
 -10   7   5 1.38186 3.68538   6
 -10  -7   6 80.6630 5.56110   4
 -10  -7   6 76.3016 5.89822   3
 -10   7   6 84.0229 5.77830   6
 -10  -7   6 78.2937 5.55949   6
 -10  -7   7 40.9795 4.53578   4
 -10  -7   7 45.8895 5.03572   3
 -10   7   7 40.3238 4.61653   6
 -10  -7   7 39.1663 4.56089   6
 -10  -7   8 68.1978 5.19910   4
 -10  -7   8 69.6993 5.59495   3
 -10   7   8 67.5795 5.37600   6
 -10  -7   8 69.0026 5.34740   6
 -10  -7   9 1.69600 4.01671   3
 -10   7   9-2.22367 3.67047   6
 -10  -7   9 0.20515 3.29850   6
 -10  -7  10 258.528 9.56341   3
 -10  -7  10 247.086 9.24900   6
 -10   7  10 236.785 9.07632   6
 -10  -7  11 9.41168 3.85101   3
 -10  -7  11 11.8292 3.84944   6
 -10   7  11 10.9046 3.85114   6
 -10  -7  12 85.6765 6.14626   3
 -10  -7  12 77.1795 5.66948   6
 -10   7  12 83.9682 5.76291   6
 -10  -7  13 34.9747 4.74439   3
 -10   7  13 32.7060 4.64461   6
 -10  -7  13 45.2214 4.80877   6
 -10  -7  14 270.042 10.0181   3
 -10   7  14 259.998 9.87585   6
 -10  -7  14 249.077 9.52886   6
 -10  -7  15 118.444 6.88209   3
 -10   7  15 120.842 7.01322   6
 -10  -7  15 122.625 6.60624   6
 -10  -7  16 57.7901 5.34026   3
 -10  -7  16 52.1259 5.14157   6
 -10   7  16 53.0715 5.44430   6
 -10  -7  17 84.3433 6.00112   3
 -10  -7  17 81.4603 5.88713   6
 -10   7  17 76.3855 6.19424   6
 -10  -7  18 449.566 13.5135   3
 -10   7  18 422.691 13.2627   6
 -10  -7  18 433.287 13.1366   6
 -10  -7  19 57.3690 5.72201   3
 -10  -7  19 56.0945 5.65313   6
 -10   7  19 59.8850 5.82226   6
 -10  -7  20 567.184 15.8332   3
 -10   7  20 528.730 15.3463   6
 -10  -7  20 533.642 15.2972   6
 -10  -7  21 65.7694 6.09669   3
 -10   7  21 51.3137 5.75059   6
 -10  -7  21 66.0660 6.04737   6
 -10  -7  22 19.5660 4.62717   3
 -10   7  22 21.8924 5.00623   6
 -10  -7  22 20.5289 4.89203   6
 -10  -7  23 167.896 8.62230   3
 -10  -7  23 171.315 8.42884   6
 -10   7  23 176.299 8.72839   6
 -10  -7  24 369.722 12.5196   6
 -10   7  24 374.745 12.6906   6
 -10   8 -22 22.5732 5.14032   4
 -10   8 -21 10.4226 4.77307   4
 -10   8 -20 27.0735 5.19700   4
 -10  -8 -19 74.4563 6.69980   4
 -10   8 -19 67.2099 6.15737   4
 -10   8 -18 348.234 12.2229   4
 -10  -8 -18 359.716 12.8123   4
 -10   8 -17 5.99832 4.42933   4
 -10  -8 -17 6.32431 4.66268   4
 -10   8 -16 54.2826 5.60599   4
 -10  -8 -16 55.7134 5.72018   4
 -10   8 -15 50.2233 5.49286   4
 -10  -8 -15 48.1792 5.62614   4
 -10  -8 -14 345.888 12.1219   3
 -10  -8 -14 356.025 12.2667   4
 -10   8 -14 340.380 11.5958   4
 -10   8 -13 40.8788 5.07396   4
 -10  -8 -13 35.0898 5.15461   4
 -10  -8 -13 30.3598 5.05846   3
 -10   8 -12 99.9794 6.45583   4
 -10  -8 -12 113.556 6.91991   4
 -10  -8 -12 107.647 6.97939   3
 -10  -8 -11 71.5852 5.91569   4
 -10   8 -11 74.0058 5.76556   4
 -10  -8 -11 79.5789 6.21598   3
 -10   8 -10 12.4494 4.04938   4
 -10  -8 -10 9.91652 4.03249   4
 -10  -8 -10 13.7227 4.55862   3
 -10   8  -9 3.16192 3.44804  12
 -10  -8  -9 5.34013 3.79359   4
 -10   8  -9 1.46435 3.57531   4
 -10  -8  -9 6.77657 4.29689   3
 -10   8  -8 160.294 7.45904   4
 -10  -8  -8 161.265 7.75264   4
 -10   8  -8 152.528 6.99862  12
 -10  -8  -8 154.848 7.85557   3
 -10  -8  -8 146.423 5.30559  17
 -10  -8  -7 162.383 7.58179   4
 -10   8  -7 156.284 7.44553   4
 -10   8  -7 148.355 7.02509  12
 -10  -8  -7 153.325 7.72346   3
 -10  -8  -7 141.921 5.25105  17
 -10   8  -6 9.61347 4.21927   4
 -10  -8  -6 12.6120 3.87124   4
 -10   8  -6 12.6206 3.86693  12
 -10  -8  -6 3.85198 4.01139   3
 -10  -8  -6 8.27709 2.57765  17
 -10  -8  -5 51.2380 4.85049   4
 -10   8  -5 43.5128 4.94597   4
 -10   8  -5 37.2825 4.52064  12
 -10  -8  -5 39.4873 5.26503   3
 -10  -8  -5 37.7711 3.28578  17
 -10  -8  -4 227.130 8.90969   4
 -10   8  -4 230.118 8.75321   4
 -10   8  -4 208.149 8.51749  12
 -10  -8  -4 231.042 9.32263   3
 -10  -8  -4 210.215 6.58991  17
 -10  -8  -3 16.8920 3.97725   4
 -10   8  -3 13.8741 3.92346   4
 -10   8  -3 22.1609 4.16489  12
 -10  -8  -3 10.4979 4.36226   3
 -10  -8  -3 16.4117 2.82867  17
 -10   8  -2 124.019 6.52726   4
 -10  -8  -2 126.275 6.74315   4
 -10   8  -2 111.169 6.47008  12
 -10  -8  -2 129.573 7.08821   3
 -10  -8  -2 110.378 4.75216  17
 -10  -8  -1 334.516 11.2317   3
 -10   8  -1 318.934 10.5708   4
 -10  -8  -1 331.796 10.8782   4
 -10   8  -1 318.214 10.7103  12
 -10  -8   0 24.6917 4.69439   3
 -10  -8   0 23.4649 4.21480   4
 -10   8   0 22.6241 4.25184   4
 -10   8   0 24.1696 4.23277  12
 -10  -8   1 81.2488 6.27183   3
 -10   8   1 85.7674 5.78376   4
 -10  -8   1 79.0687 5.50750   4
 -10   8   1 75.3326 5.94554  12
 -10  -8   2 632.698 16.8556   3
 -10   8   2 605.321 16.4836  12
 -10   8   2 631.276 16.2766   4
 -10  -8   2 651.048 16.5199   4
 -10   8   3 97.2563 5.92230   6
 -10  -8   3 107.023 6.75549   3
 -10   8   3 96.3269 6.28878  12
 -10  -8   3 101.983 6.03899   4
 -10   8   3 100.733 6.14783   4
 -10   8   4 66.4130 5.11468   6
 -10  -8   4 77.9311 5.78028   3
 -10   8   4 62.6681 5.27074  12
 -10  -8   4 81.6113 5.65194   4
 -10   8   5 91.7022 6.01614   6
 -10  -8   5 98.5581 6.01229   6
 -10  -8   5 95.5960 6.33890   3
 -10   8   5 90.2278 6.20504  12
 -10  -8   5 94.3353 5.93354   4
 -10  -8   6 340.093 10.9488   6
 -10   8   6 343.160 10.9371   6
 -10  -8   6 338.202 11.3342   3
 -10   8   6 319.958 11.2435  12
 -10  -8   6 348.083 11.0476   4
 -10   8   7 46.6170 4.81340   6
 -10  -8   7 42.2546 4.60603   6
 -10  -8   7 39.1872 5.04308   3
 -10   8   7 42.4681 4.85988  12
 -10  -8   7 28.4703 4.34995   4
 -10  -8   8 158.362 7.34970   4
 -10  -8   8 158.072 7.85377   3
 -10  -8   8 160.092 7.41792   6
 -10   8   8 155.452 7.35153   6
 -10  -8   9 267.344 9.51618   4
 -10  -8   9 266.505 10.0505   3
 -10  -8   9 262.678 9.58573   6
 -10   8   9 263.179 9.54095   6
 -10  -8  10 19.3285 4.12742   4
 -10  -8  10 14.1603 4.34967   3
 -10  -8  10 12.0571 3.81787   6
 -10   8  10 14.6693 3.84350   6
 -10  -8  11 29.5801 4.78858   3
 -10   8  11 25.5745 4.32945   6
 -10  -8  11 24.6764 4.24725   6
 -10  -8  12 138.514 7.40073   3
 -10   8  12 142.282 7.12065   6
 -10  -8  12 135.062 6.91315   6
 -10  -8  13 114.113 7.04683   3
 -10   8  13 102.414 6.17237   6
 -10  -8  13 113.097 6.36077   6
 -10  -8  14 1.58248 3.93848   3
 -10  -8  14-0.42153 3.60798   6
 -10   8  14 1.04933 3.78629   6
 -10  -8  15 32.6095 5.01236   3
 -10  -8  15 27.9068 4.53127   6
 -10   8  15 27.9976 4.71092   6
 -10  -8  16 291.396 10.7130   3
 -10   8  16 285.692 10.3473   6
 -10  -8  16 283.348 10.1058   6
 -10  -8  17 9.74892 4.70999   3
 -10   8  17 11.0778 4.34583   6
 -10  -8  17 6.51561 4.02692   6
 -10  -8  18 87.1742 6.60897   3
 -10  -8  18 71.4970 5.89826   6
 -10   8  18 70.2285 5.85938   6
 -10  -8  19 33.4180 5.10010   3
 -10  -8  19 31.2193 4.72559   6
 -10   8  19 34.8445 5.03299   6
 -10  -8  20 38.2971 5.49449   3
 -10   8  20 41.2379 5.38831   6
 -10  -8  20 38.0824 5.04985   6
 -10  -8  21 194.035 9.22306   3
 -10   8  21 204.742 9.05711   6
 -10  -8  21 216.545 8.91630   6
 -10   8  22 417.832 13.1340   6
 -10  -8  22 397.809 12.8615   6
 -10   8  23 15.1003 4.93935   6
 -10  -8  23 9.76140 4.52238   6
 -10   9 -21 2.58345 4.38470   4
 -10   9 -20 142.417 7.77847   4
 -10   9 -19 13.3236 4.64068   4
 -10  -9 -18 35.6263 5.59537   4
 -10   9 -18 36.8200 5.15290   4
 -10  -9 -17 71.7733 6.38757   4
 -10   9 -17 65.8136 5.95273   4
 -10   9 -16 134.543 7.42525   4
 -10  -9 -16 137.415 7.87139   4
 -10   9 -15 6.15241 4.35989   4
 -10  -9 -15 5.07711 4.49919   4
 -10   9 -14 142.349 7.59262   4
 -10  -9 -14 136.477 7.84407   4
 -10   9 -13 154.952 6.92942  12
 -10   9 -13 169.844 7.95667   4
 -10  -9 -13 187.827 8.68904   4
 -10   9 -12 224.134 8.32391  12
 -10  -9 -12 230.322 9.62973   4
 -10   9 -12 242.181 9.36723   4
 -10   9 -11 32.1789 4.45854  12
 -10  -9 -11 27.8530 4.76202   4
 -10   9 -11 28.5502 4.54345   4
 -10   9 -10 440.100 12.4592  12
 -10  -9 -10 467.479 13.8654   4
 -10   9 -10 453.347 13.2398   4
 -10  -9 -10 416.422 10.7398  17
 -10   9  -9 35.2064 4.76581   4
 -10  -9  -9 33.7685 4.91495   4
 -10   9  -9 32.0374 4.31439  12
 -10  -9  -9 29.7288 5.28375   3
 -10  -9  -9 31.4221 3.47835  17
 -10  -9  -8 108.375 6.49697   4
 -10   9  -8 103.941 6.17364   4
 -10   9  -8 90.0336 5.84209  12
 -10  -9  -8 100.115 6.68583   3
 -10  -9  -8 83.0080 4.57723  17
 -10  -9  -7 28.0516 4.62274   4
 -10   9  -7 24.2711 4.46785   4
 -10   9  -7 24.6452 4.11141  12
 -10  -9  -7 28.4116 4.81113   3
 -10  -9  -7 22.0763 3.34490  17
 -10   9  -6 174.141 7.71849   4
 -10  -9  -6 174.610 7.84842   4
 -10   9  -6 157.899 7.49717  12
 -10  -9  -6 171.543 8.17554   3
 -10  -9  -6 145.682 5.78800  17
 -10   9  -5 68.2632 5.36312   4
 -10  -9  -5 67.3321 5.55727   4
 -10   9  -5 58.9459 5.15474  12
 -10  -9  -5 65.5601 5.69076   3
 -10  -9  -5 59.1583 3.95652  17
 -10  -9  -4 13.0802 3.96413   4
 -10   9  -4 22.0753 4.15371   4
 -10   9  -4 17.3501 4.24222  12
 -10  -9  -4 19.0156 4.63267   3
 -10  -9  -4 12.6643 2.92890  17
 -10   9  -3 17.0447 4.02501   4
 -10  -9  -3 20.3538 4.10290   4
 -10   9  -3 20.1519 4.37063  12
 -10  -9  -3 14.7549 4.47213   3
 -10  -9  -3 14.9873 2.96436  17
 -10   9  -2 153.719 7.22472   4
 -10  -9  -2 157.957 7.45199   4
 -10   9  -2 143.202 7.20252  12
 -10  -9  -2 160.896 7.77871   3
 -10  -9  -2 134.706 5.57773  17
 -10  -9  -1 3.65710 4.00324   3
 -10  -9  -1 2.91699 3.65558   4
 -10   9  -1 8.28217 3.74780   4
 -10   9  -1 2.36082 3.75904  12
 -10  -9   0 265.254 10.0077   3
 -10   9   0 255.011 9.16977   4
 -10  -9   0 243.525 9.27389   4
 -10   9   0 232.202 9.34654  12
 -10  -9   1 22.1106 4.63448   3
 -10  -9   1 16.3370 3.80925   4
 -10   9   1 19.3744 4.10835   4
 -10   9   1 19.9021 4.14123  12
 -10  -9   2 58.0700 5.53756   3
 -10   9   2 58.6716 5.14221   4
 -10  -9   2 65.2939 5.28863   4
 -10   9   2 54.9633 5.47729  12
 -10  -9   3 34.0717 4.96951   3
 -10   9   3 41.6001 4.95155  12
 -10   9   3 41.6738 4.65537   4
 -10  -9   3 39.2821 4.53208   4
 -10   9   4 420.503 12.3774   6
 -10  -9   4 447.968 13.4175   3
 -10   9   4 401.097 12.9647  12
 -10  -9   4 425.951 12.5311   4
 -10   9   5 39.8337 4.52260   6
 -10  -9   5 41.4102 4.99851   3
 -10   9   5 39.4062 4.97341  12
 -10  -9   5 43.5768 4.58775   4
 -10   9   6 89.9746 5.76791   6
 -10  -9   6 90.0030 5.88637   6
 -10  -9   6 88.1543 6.33182   3
 -10   9   6 93.2306 6.28494  12
 -10  -9   6 88.0668 5.73696   4
 -10  -9   7 90.3565 5.90883   6
 -10   9   7 86.1730 5.70729   6
 -10  -9   7 99.4841 6.60879   3
 -10   9   7 87.7883 6.40760  12
 -10  -9   7 88.3851 5.78671   4
 -10   9   8 98.3957 6.01851   6
 -10  -9   8 100.893 6.15144   6
 -10  -9   8 110.597 6.76297   3
 -10   9   8 99.4308 6.72360  12
 -10  -9   8 108.505 6.24329   4
 -10   9   9 17.1091 4.06829   6
 -10  -9   9 11.0202 3.77345   6
 -10  -9   9 7.32437 4.09391   3
 -10   9   9 11.2561 4.51704  12
 -10  -9   9 9.68255 3.85635   4
 -10   9  10 53.4996 5.13348   6
 -10  -9  10 56.8476 4.92596   6
 -10  -9  10 60.3854 5.69272   3
 -10   9  10 52.7084 5.64347  12
 -10  -9  10 62.3722 5.05344   4
 -10  -9  11 31.9407 4.43013   4
 -10  -9  11 30.7013 4.69205   3
 -10  -9  11 24.7913 4.09570   6
 -10   9  11 34.6355 4.70781   6
 -10  -9  12 40.6110 4.56519   4
 -10  -9  12 47.6168 5.54454   3
 -10  -9  12 37.5864 4.63488   6
 -10   9  12 37.5653 4.78414   6
 -10  -9  13-1.16562 4.27299   3
 -10  -9  13 2.67783 3.90853   6
 -10   9  13 1.63527 3.81606   6
 -10  -9  14 514.949 14.7647   3
 -10   9  14 499.315 14.0928   6
 -10  -9  14 469.657 13.9621   6
 -10  -9  15 177.386 8.55396   3
 -10  -9  15 150.633 7.64917   6
 -10   9  15 160.774 7.86021   6
 -10  -9  16 241.722 9.87839   3
 -10  -9  16 235.843 9.22607   6
 -10   9  16 233.470 9.19571   6
 -10  -9  17 4.32632 4.42129   3
 -10   9  17 9.86663 4.34119   6
 -10  -9  17 9.84509 4.17391   6
 -10  -9  18 100.998 6.81459   3
 -10  -9  18 91.2426 6.19609   6
 -10   9  18 90.4963 6.31196   6
 -10  -9  19 71.8346 6.08137   3
 -10  -9  19 60.4171 5.61687   6
 -10   9  19 74.7824 5.97111   6
 -10   9  20 149.624 7.75217   6
 -10  -9  20 151.882 7.61022   6
 -10   9  21 9.05057 4.38543   6
 -10  -9  21 17.3604 4.51367   6
 -10  -9  22 66.8829 5.73522   6
 -10   9  22 64.2668 5.91165   6
 -10  -9  23 60.5930 5.92663   6
 -10  10 -17 2.16992 4.29929   4
 -10 -10 -17 5.70655 4.71015   4
 -10 -10 -16 68.7057 6.28600   4
 -10  10 -16 54.3036 5.58231   4
 -10  10 -15 27.0550 4.18727  12
 -10  10 -15 32.9408 4.80485   4
 -10 -10 -15 29.4265 5.24072   4
 -10  10 -14 164.041 7.15952  12
 -10  10 -14 156.045 7.58056   4
 -10 -10 -14 171.254 8.41462   4
 -10  10 -13 61.4463 5.17798  12
 -10  10 -13 60.8532 5.53820   4
 -10 -10 -13 60.4359 5.88058   4
 -10 -10 -13 60.0597 6.33967   3
 -10  10 -12 77.5170 5.46667  12
 -10  10 -12 84.2782 5.86401   4
 -10 -10 -12 78.6148 6.42782   4
 -10  10 -11 57.9081 5.14728  12
 -10  10 -11 71.7038 5.48236   4
 -10 -10 -11 67.3040 5.97095   4
 -10 -10 -11 54.5960 4.21787  17
 -10  10 -10 119.783 6.64952  12
 -10  10 -10 124.804 6.82425   4
 -10 -10 -10 130.266 7.28262   4
 -10 -10 -10 112.327 5.39692  17
 -10  10  -9 79.1517 5.78222  12
 -10 -10  -9 90.2519 6.35408   4
 -10  10  -9 76.1064 5.57397   4
 -10 -10  -9 78.2146 4.70320  17
 -10  10  -8 338.662 10.9497  12
 -10 -10  -8 359.180 11.6096   4
 -10  10  -8 338.254 10.8905   4
 -10 -10  -8 303.208 9.13249  17
 -10  10  -7 5.03367 4.01240  12
 -10 -10  -7 13.1433 4.40947   4
 -10  10  -7 6.90064 3.80280   4
 -10 -10  -7 7.90031 3.21460  17
 -10  10  -6 83.7852 5.98158  12
 -10 -10  -6 89.9930 6.07415   4
 -10  10  -6 85.6383 5.81030   4
 -10 -10  -6 81.7986 4.75554  17
 -10  10  -5 14.0039 4.14916  12
 -10 -10  -5 8.43570 4.05911   4
 -10  10  -5 8.60120 3.96250   4
 -10 -10  -5 6.71937 3.26596  17
 -10  10  -4 112.551 6.61664  12
 -10  10  -4 104.669 6.26883   4
 -10 -10  -4 110.200 6.59098   4
 -10 -10  -4 93.8676 5.06732  17
 -10  10  -3 175.382 7.59710   4
 -10 -10  -3 151.752 7.47629   4
 -10  10  -3 149.141 7.53086  12
 -10 -10  -3 156.034 8.29721   3
 -10 -10  -3 138.206 5.94139  17
 -10  10  -2 141.267 6.86159   4
 -10 -10  -2 139.251 6.91101   4
 -10  10  -2 125.436 7.13918  12
 -10 -10  -2 133.503 7.49507   3
 -10 -10  -2 110.699 5.44993  17
 -10 -10  -1 7.77647 4.26564   3
 -10 -10  -1 3.49223 3.76001   4
 -10  10  -1 4.83382 3.65335   4
 -10  10  -1 0.44590 3.96424  12
 -10 -10   0 37.1778 4.94844   3
 -10  10   0 38.3497 4.62877   4
 -10 -10   0 36.4398 4.64658   4
 -10  10   0 32.1104 4.90262  12
 -10 -10   1 186.838 8.54032   3
 -10  10   1 172.992 7.72558   4
 -10 -10   1 187.915 7.96716   4
 -10  10   1 171.009 8.24248  12
 -10 -10   2 291.678 10.7469   3
 -10 -10   2 281.223 9.73405   4
 -10  10   2 263.542 9.52586   4
 -10  10   2 267.302 10.3516  12
 -10 -10   3 27.2310 4.97008   3
 -10  10   3 29.7785 4.46632   4
 -10 -10   3 37.5442 4.55954   4
 -10  10   3 34.1118 4.79697  12
 -10 -10   4 16.1722 4.52712   3
 -10 -10   4 16.5803 3.95227   4
 -10  10   4 16.3591 4.06830   4
 -10  10   4 19.3019 4.54396  12
 -10 -10   5 115.878 7.07531   3
 -10  10   5 109.451 6.97254  12
 -10 -10   5 108.530 6.13728   4
 -10  10   6 247.603 9.07239   6
 -10 -10   6 257.754 10.0304   3
 -10  10   6 242.468 9.90899  12
 -10 -10   6 250.975 9.14332   4
 -10 -10   7 44.3878 4.63238   6
 -10  10   7 46.7325 4.69090   6
 -10 -10   7 48.4233 5.39998   3
 -10  10   7 41.7078 5.27905  12
 -10 -10   7 54.6219 5.03644   4
 -10  10   8 18.5048 4.05112   6
 -10 -10   8 11.7907 3.82902   6
 -10 -10   8 17.9362 4.55687   3
 -10  10   8 19.6946 4.52001  12
 -10 -10   8 12.0248 3.97727   4
 -10 -10   9 114.866 6.25297   6
 -10  10   9 110.123 6.26793   6
 -10 -10   9 123.828 7.28164   3
 -10  10   9 120.877 7.43109  12
 -10 -10   9 112.687 6.26038   4
 -10  10  10 161.994 7.36691   6
 -10 -10  10 160.654 7.35926   6
 -10 -10  10 172.377 8.46021   3
 -10  10  10 157.943 8.30138  12
 -10 -10  10 170.186 7.48423   4
 -10 -10  11 59.7455 5.31529   6
 -10  10  11 76.1446 5.59503   6
 -10 -10  11 72.1460 6.05278   3
 -10 -10  11 69.7188 5.36969   4
 -10 -10  12 383.111 11.9330   6
 -10  10  12 378.691 11.7836   6
 -10 -10  12 393.775 12.9670   3
 -10 -10  12 386.303 11.7259   4
 -10  10  13-1.00087 3.78210   6
 -10 -10  13 3.23523 3.83717   6
 -10 -10  13 7.72121 4.45733   3
 -10 -10  13 7.01826 3.74769   4
 -10  10  14 36.3071 4.66949   6
 -10 -10  14 33.4229 4.52634   6
 -10 -10  14 28.6163 4.89429   3
 -10  10  14 35.3672 5.52942  12
 -10 -10  14 31.6742 4.33156   4
 -10 -10  15 8.54333 4.28249   3
 -10 -10  15 2.05209 3.78550   6
 -10  10  15 4.31904 4.13457   6
 -10 -10  16 139.269 7.73008   3
 -10  10  16 136.211 7.31557   6
 -10 -10  16 138.785 7.14613   6
 -10 -10  17 26.1569 4.37598   6
 -10  10  17 29.3034 4.85991   6
 -10  10  18 112.510 6.67803   6
 -10 -10  18 105.652 6.54523   6
 -10 -10  19 1.71229 4.00805   6
 -10  10  19 4.32484 4.10932   6
 -10 -10  20 52.1081 5.31996   6
 -10  10  20 66.0960 5.80399   6
 -10  10  21 62.2919 5.83796   6
 -10 -10  21 58.5055 5.48101   6
 -10 -10  22 130.737 7.35119   6
 -10  11 -15 103.622 6.06176  12
 -10 -11 -15 118.417 7.35242   4
 -10  11 -14 83.9120 5.76884  12
 -10 -11 -14 99.3736 6.84152   4
 -10  11 -13 53.5963 5.11018  12
 -10 -11 -13 52.8404 5.59638   4
 -10  11 -12 73.7677 5.71810  12
 -10 -11 -12 79.9645 6.40455   4
 -10  11 -11 85.5998 5.94986  12
 -10  11 -11 94.0506 6.16782   4
 -10 -11 -11 93.5301 6.53405   4
 -10 -11 -10 150.125 7.69513   4
 -10  11 -10 148.572 7.06728   4
 -10  11 -10 137.239 7.17617  12
 -10 -11 -10 147.983 8.02878   3
 -10 -11 -10 136.167 6.29120  17
 -10 -11  -9 118.748 6.93479   4
 -10  11  -9 127.335 6.67482   4
 -10  11  -9 114.131 6.92958  12
 -10 -11  -9 108.698 7.01685   3
 -10 -11  -9 105.702 5.69534  17
 -10  11  -8 47.0555 4.88384   4
 -10 -11  -8 45.6419 5.18793   4
 -10  11  -8 34.3704 5.02369  12
 -10 -11  -8 44.6363 5.48281   3
 -10 -11  -8 31.4116 3.98468  17
 -10  11  -7 31.0619 5.03107  12
 -10 -11  -7 30.9387 4.77572   4
 -10  11  -7 28.8224 4.53817   4
 -10 -11  -7 24.0151 4.01563  17
 -10  11  -6 455.265 13.6914  12
 -10 -11  -6 503.765 14.0643   4
 -10  11  -6 472.424 13.2713   4
 -10 -11  -6 438.669 11.9419  17
 -10  11  -5 72.6179 5.91315  12
 -10 -11  -5 70.6608 5.84338   4
 -10  11  -5 72.2495 5.60445   4
 -10 -11  -5 72.6576 4.89994  17
 -10  11  -4 154.270 7.69460  12
 -10 -11  -4 149.762 7.38303   4
 -10  11  -4 151.224 7.21259   4
 -10 -11  -4 139.984 6.30857  17
 -10  11  -3 2.24459 3.92418  12
 -10  11  -3 1.51174 3.63245   4
 -10 -11  -3 9.94094 3.98101   4
 -10 -11  -3-0.58126 3.33444  17
 -10  11  -2 80.0767 5.70385   4
 -10 -11  -2 87.4670 5.97479   4
 -10  11  -2 80.6111 6.00210  12
 -10 -11  -1 2.81859 3.57484   4
 -10  11  -1 9.26041 3.84396   4
 -10  11  -1 6.69795 4.16148  12
 -10  11   0 131.680 6.70669   4
 -10 -11   0 126.776 6.65478   4
 -10  11   0 144.166 7.61904  12
 -10  11   1 11.9449 3.81043   4
 -10 -11   1 11.4653 3.93096   4
 -10  11   1 8.77215 4.15583  12
 -10 -11   2 1.37331 3.49397   4
 -10  11   2 2.85629 3.53374   4
 -10  11   2 4.57004 4.07341  12
 -10  11   3 5.93146 3.64218   4
 -10 -11   3 4.28675 3.68755   4
 -10  11   3 5.83800 4.23877  12
 -10 -11   4 110.922 7.10354   3
 -10 -11   4 113.490 6.37154   4
 -10  11   4 126.764 6.59791   4
 -10  11   4 112.165 7.19856  12
 -10 -11   5 17.1562 4.90713   3
 -10  11   5 20.4184 4.16646   4
 -10 -11   5 10.1671 3.73736   4
 -10  11   5 13.2092 4.40138  12
 -10 -11   6 22.9768 4.75881   3
 -10  11   6 17.8824 4.54219  12
 -10 -11   6 19.4662 3.94877   4
 -10  11   7 181.476 7.71121   6
 -10 -11   7 196.184 8.94336   3
 -10  11   7 185.033 8.86652  12
 -10 -11   7 180.309 7.72580   4
 -10  11   8 233.247 8.86925   6
 -10 -11   8 277.577 10.5446   3
 -10  11   8 242.972 10.2860  12
 -10 -11   8 253.729 9.06208   4
 -10 -11   9 33.3153 4.54033   6
 -10  11   9 35.9083 4.60331   6
 -10 -11   9 51.0448 5.62898   3
 -10  11   9 39.9685 5.61156  12
 -10 -11   9 44.4479 4.74970   4
 -10  11  10 344.501 11.0811   6
 -10 -11  10 346.742 11.0557   6
 -10 -11  10 368.460 12.4353   3
 -10  11  10 332.631 12.2269  12
 -10 -11  10 371.844 11.2175   4
 -10  11  11 59.7873 5.26136   6
 -10 -11  11 62.1162 5.23950   6
 -10 -11  11 66.2350 6.38750   3
 -10 -11  11 63.0642 5.24531   4
 -10  11  12-2.51076 3.70174   6
 -10 -11  12-0.78294 3.69230   6
 -10 -11  12 1.23832 4.24726   3
 -10 -11  12-0.94043 3.77555   4
 -10  11  13 197.004 8.28685   6
 -10 -11  13 194.766 8.22876   6
 -10 -11  13 201.539 9.25154   3
 -10 -11  13 201.845 8.13175   4
 -10  11  14 169.633 7.77428   6
 -10 -11  14 174.868 7.73011   6
 -10 -11  14 180.593 7.61950   4
 -10  11  15 15.6067 4.28698   6
 -10 -11  15 15.0324 4.13983   6
 -10 -11  15 15.1628 3.90607   4
 -10 -11  16 80.8593 5.67069   6
 -10  11  16 90.7722 6.22334   6
 -10 -11  16 100.457 5.91045   4
 -10 -11  17 95.9288 6.22134   6
 -10  11  17 87.3080 6.17878   6
 -10 -11  18 106.515 6.51911   6
 -10  11  18 109.937 6.69171   6
 -10 -11  19 45.9158 5.29989   6
 -10  11  19 63.1434 5.74921   6
 -10 -11  20 185.567 8.27214   6
 -10  11  20 193.765 8.49239   6
 -10 -11  21 21.4586 4.44834   6
 -10  12 -14 80.7064 5.87329  12
 -10 -12 -14 82.9966 6.55953   4
 -10  12 -13 9.60124 4.17326  12
 -10 -12 -13 17.4112 4.66659   4
 -10  12 -12 141.819 7.24690  12
 -10 -12 -12 156.020 7.87425   4
 -10  12 -11 131.014 7.13634  12
 -10 -12 -11 121.125 7.16007   4
 -10  12 -10 43.3241 5.17619  12
 -10 -12 -10 58.1877 5.64809   4
 -10  12  -9 34.3448 5.16702  12
 -10 -12  -9 27.8245 4.71770   4
 -10 -12  -9 28.2267 4.36631  17
 -10  12  -8 192.376 8.56634  12
 -10 -12  -8 204.794 8.69594   4
 -10 -12  -8 169.972 7.22483  17
 -10  12  -7 8.53621 4.41928  12
 -10 -12  -7 11.7957 4.13706   4
 -10 -12  -7 8.10124 3.71060  17
 -10 -12  -6 94.7615 6.15395   4
 -10  12  -6 77.2005 6.18620  12
 -10 -12  -6 94.0162 6.88632   3
 -10 -12  -6 81.0631 5.40174  17
 -10 -12  -5 2.91693 3.91293   4
 -10  12  -5-3.84391 4.37066  12
 -10 -12  -5 2.75421 4.25546   3
 -10 -12  -5-1.10480 3.66062  17
 -10 -12  -4 180.381 7.95183   4
 -10  12  -4 173.788 8.34632  12
 -10 -12  -4 177.279 8.75292   3
 -10 -12  -4 164.290 7.14932  17
 -10 -12  -3 9.33482 3.87094   4
 -10  12  -3 10.9492 4.48094  12
 -10 -12  -3 8.48225 4.56157   3
 -10 -12  -3 10.6631 3.85319  17
 -10 -12  -2 305.112 11.1739   3
 -10  12  -2 273.289 10.6036  12
 -10  12  -2 273.435 9.59005   4
 -10 -12  -2 300.450 10.1069   4
 -10  12  -1 128.244 7.59046  12
 -10 -12  -1 138.572 6.94113   4
 -10  12  -1 124.163 6.46279   4
 -10  12   0 58.9894 5.95028  12
 -10 -12   0 74.4638 5.46870   4
 -10  12   0 73.9305 5.43089   4
 -10  12   1 18.9142 4.72224  12
 -10  12   1 14.3327 4.07107   4
 -10 -12   1 14.3817 3.94711   4
 -10  12   2 97.6589 7.04259  12
 -10 -12   2 102.686 5.93725   4
 -10  12   2 99.4176 6.10006   4
 -10  12   3 54.2646 5.67841  12
 -10  12   3 49.8399 4.90614   4
 -10 -12   3 59.3789 4.95186   4
 -10  12   4 8.64194 4.77818  12
 -10 -12   4 13.6640 3.89726   4
 -10  12   4 13.4876 3.74179   4
 -10  12   5 1.79754 4.43498  12
 -10 -12   5-1.86015 3.86265   4
 -10  12   5 1.89190 3.57931   4
 -10  12   6 245.433 10.4757  12
 -10  12   6 269.755 9.35001   4
 -10 -12   6 267.834 9.28121   4
 -10  12   7 10.7502 4.50932  12
 -10 -12   7 13.2009 3.76183   4
 -10  12   8 202.441 9.44345  12
 -10 -12   8 211.953 8.14310   4
 -10  12   9 127.976 7.80171  12
 -10 -12   9 153.831 6.90318   4
 -10 -12  10 110.951 6.15884   4
 -10 -12  11 81.2755 5.52855   6
 -10 -12  11 75.5540 5.41495   4
 -10 -12  12 202.135 8.16993   6
 -10 -12  12 216.191 8.19990   4
 -10 -12  13 7.45065 3.85129   6
 -10 -12  13 5.41115 3.53185   4
 -10 -12  14 41.1152 4.63214   6
 -10 -12  14 39.8805 4.46919   4
 -10 -12  15 7.74685 3.73100   6
 -10 -12  15 10.3003 3.77827   4
 -10 -12  16 191.788 8.04021   6
 -10 -12  17-1.37966 3.94095   6
 -10 -12  18 119.071 6.54968   6
 -10 -12  19 31.6986 4.71607   6
 -10 -12  20 14.5684 4.32448   6
 -10  13 -13 94.2282 6.27722  12
 -10 -13 -13 107.160 6.84718   4
 -10  13 -12 49.4060 5.33670  12
 -10 -13 -12 49.5433 5.56979   4
 -10  13 -11 55.1528 5.56492  12
 -10 -13 -11 68.1914 5.84290   4
 -10 -13 -10 158.729 7.84140   4
 -10  13 -10 148.556 7.85051  12
 -10 -13  -9 27.8764 4.86882   4
 -10  13  -9 27.0279 5.09342  12
 -10 -13  -8 45.8127 5.24346   4
 -10  13  -8 39.1871 5.44106  12
 -10 -13  -7 80.2833 5.88220   4
 -10 -13  -7 75.8505 5.51582  17
 -10  13  -7 87.9976 6.62101  12
 -10 -13  -6 318.977 10.6644   4
 -10 -13  -6 292.796 9.88647  17
 -10  13  -6 308.798 11.1814  12
 -10 -13  -5 45.9143 4.99581   4
 -10 -13  -5 34.4132 4.67332  17
 -10  13  -5 34.1253 5.41246  12
 -10 -13  -4 159.815 7.42846   4
 -10 -13  -4 135.069 6.76828  17
 -10  13  -4 144.876 8.06620  12
 -10 -13  -3 133.809 6.87643   4
 -10 -13  -3 116.015 6.35747  17
 -10  13  -3 128.328 7.70191  12
 -10 -13  -2 50.1998 5.03269   4
 -10  13  -2 54.2142 5.90964  12
 -10 -13  -1 36.3851 4.66237   4
 -10  13  -1 32.7829 5.32647  12
 -10 -13   0 82.7080 5.60538   4
 -10  13   0 80.1384 6.29779  12
 -10 -13   1 1.66754 3.33745   4
 -10  13   1 1.01585 4.40922  12
 -10 -13   2 6.77873 3.45766   4
 -10  13   2 5.39295 4.44431  12
 -10 -13   3 0.54121 3.40316   4
 -10  13   3 2.07467 4.62581  12
 -10 -13   4 50.8406 4.75440   4
 -10 -13   5 92.9639 5.61587   4
 -10 -13   6 25.6790 4.05135   4
 -10 -13   7 41.0868 4.58268   4
 -10 -14  -5 7.35248 4.19828  17
 -10 -14  -4 84.8318 6.05830  17
 -10 -14  -3 40.1222 5.05489  17
 -10 -14  -2 113.756 6.63021  17
 -10 -15  -2 143.744 7.45525  17
  -9   0 -29 0.19077 3.69266   2
  -9   0 -28 77.7141 5.55026   2
  -9   0 -27-2.30349 4.85828   4
  -9   0 -26 106.632 7.41533   4
  -9   0 -25 7.20732 4.94607   4
  -9   0 -24 595.039 17.3667   4
  -9   0 -23 4.80215 4.58401   4
  -9   0 -22 248.098 10.3584   4
  -9   0 -21-0.51379 4.33439   4
  -9   0 -20 3.27249 3.97333   4
  -9   0 -19-1.59763 4.04418   3
  -9   0 -19-0.24707 3.94009   4
  -9   0 -18 29.0710 4.82316   4
  -9   0 -18 27.0393 4.49751   3
  -9   0 -17 1.07871 4.02766   3
  -9   0 -17 1.42460 3.60287   4
  -9   0 -16 53.1175 5.24218   4
  -9   0 -16 43.1826 4.90218   3
  -9   0 -15 1.33185 2.09143  14
  -9   0 -15 0.81216 3.50679   3
  -9   0 -15 5.25766 3.80707   4
  -9   0 -14 806.805 16.9840  14
  -9   0 -14 848.663 19.9027   3
  -9   0 -14 835.505 20.4420   4
  -9   0 -13-2.17959 2.40038  14
  -9   0 -13-0.57423 3.34624   3
  -9   0 -13-1.09646 3.46109   4
  -9   0 -12 44.2576 3.47408  14
  -9   0 -12 57.5462 4.90963   3
  -9   0 -12 54.8633 4.99127   4
  -9   0 -11-0.23039 2.34215  14
  -9   0 -11-0.63096 3.29838   4
  -9   0 -11 2.16733 3.00785   3
  -9   0 -10 462.382 11.5696  14
  -9   0 -10 477.952 13.7344   4
  -9   0 -10 500.863 13.1063   3
  -9   0  -9 0.25018 2.26402  14
  -9   0  -9 0.34268 3.24635   3
  -9   0  -9-1.22514 3.26299   4
  -9   0  -8 618.578 14.5028  14
  -9   0  -8 635.979 16.3647   4
  -9   0  -8 651.932 15.7341   3
  -9   0  -7 0.97603 2.86337   3
  -9   0  -7 2.68394 2.55023  14
  -9   0  -7 2.17784 3.16404   4
  -9   0  -6 846.022 18.9171  14
  -9   0  -6 896.941 19.6632   3
  -9   0  -6 879.778 20.5796   4
  -9   0  -5 2.02017 2.85733   3
  -9   0  -5 1.85466 2.53656  14
  -9   0  -5 1.54537 3.33636   4
  -9   0  -4 586.951 14.1909   3
  -9   0  -4 550.047 13.7846  14
  -9   0  -4 574.769 15.0168   4
  -9   0  -3 1.48696 2.70417   3
  -9   0  -3-0.90482 2.74683  14
  -9   0  -3 1.70216 3.04087   4
  -9   0  -2 99.2403 4.86754   3
  -9   0  -2 93.8223 5.47705   4
  -9   0  -2 85.0048 4.84856  14
  -9   0  -1-3.30198 2.96136   6
  -9   0  -1-1.86355 2.59867   3
  -9   0  -1 1.86462 2.67059   4
  -9   0  -1 2.54036 2.65909  14
  -9   0   0 297.474 9.66070   6
  -9   0   0 302.842 8.90632   3
  -9   0   0 307.612 9.84819   4
  -9   0   0 271.428 8.99958  14
  -9   0   1-1.82521 2.88064   6
  -9   0   1 1.82031 2.57050   3
  -9   0   1 0.74159 2.93833   4
  -9   0   1 0.66543 2.51282  14
  -9   0   2 452.498 12.2612  14
  -9   0   2 445.985 12.5620   6
  -9   0   2 465.482 11.7621   3
  -9   0   3-0.69619 2.58640  14
  -9   0   3-1.64530 2.80533   6
  -9   0   3 1.51030 2.66877   3
  -9   0   4 224.789 8.28142  14
  -9   0   4 248.094 8.62741   6
  -9   0   4 249.559 7.75821   3
  -9   0   5 1.08979 2.94385  14
  -9   0   5-2.75049 3.05948   6
  -9   0   5 0.94962 2.47876   3
  -9   0   6 813.827 16.6200   3
  -9   0   6 774.263 16.3986  11
  -9   0   6 786.885 17.8142   6
  -9   0   6 763.675 17.6770  14
  -9   0   7 2.15365 2.53539   3
  -9   0   7 1.04049 2.51404  11
  -9   0   7-1.11398 3.26233   6
  -9   0   7 0.48381 1.31836  17
  -9   0   7-1.70202 2.88910  14
  -9   0   8 524.582 12.1839   3
  -9   0   8 467.016 11.6037  11
  -9   0   8 508.580 13.2899   6
  -9   0   8 450.572 9.40054  17
  -9   0   8 482.784 13.2805  14
  -9   0   8 452.539 10.1753  15
  -9   0   9 3.11210 2.80648   3
  -9   0   9 3.08211 2.48134  11
  -9   0   9 2.44246 3.15260   6
  -9   0   9 1.92853 1.56103  17
  -9   0   9 0.14737 1.92948  15
  -9   0  10 751.178 16.3706   3
  -9   0  10 712.341 15.7446  11
  -9   0  10 729.936 17.5818   6
  -9   0  10 706.382 14.0723  17
  -9   0  10 699.783 14.5027  15
  -9   0  11 1.09325 2.58165   3
  -9   0  11 1.96938 2.34348  11
  -9   0  11-3.05565 3.35571   6
  -9   0  11 0.93730 1.73140  17
  -9   0  11 0.37747 1.86646  15
  -9   0  12 780.728 17.0589   3
  -9   0  12 737.207 16.1415  11
  -9   0  12 754.472 18.3243   6
  -9   0  12 752.797 15.1204  17
  -9   0  12 744.701 15.2242  15
  -9   0  13-2.21895 2.98957   3
  -9   0  13 0.53927 2.26667  11
  -9   0  13 2.54354 3.38508   6
  -9   0  13 1.66379 1.93683  17
  -9   0  13-0.42366 3.56749  14
  -9   0  14 449.943 11.3419   3
  -9   0  14 394.346 10.0370  11
  -9   0  14 411.877 9.66475  17
  -9   0  14 443.598 12.6228   6
  -9   0  14 400.165 12.4740  14
  -9   0  15 2.01109 3.56974   6
  -9   0  15 4.38683 3.59057  14
  -9   0  15 1.84689 2.95757   3
  -9   0  16 674.316 17.0907   6
  -9   0  16 633.476 17.2796  14
  -9   0  16 681.290 15.6473   3
  -9   0  17 0.41488 3.23239   6
  -9   0  17 0.22708 3.46919  14
  -9   0  17 1.60955 2.89882   3
  -9   0  18 631.277 16.5130   6
  -9   0  18 587.557 16.5781  14
  -9   0  18 631.885 14.9345   3
  -9   0  19 2.57621 3.56219   6
  -9   0  19 7.98310 3.79836  14
  -9   0  19 0.60437 3.03733   3
  -9   0  20 15.9623 4.22264   6
  -9   0  20 11.9428 3.84121  14
  -9   0  20 16.7671 3.29226   3
  -9   0  21-2.00665 3.87099   6
  -9   0  21-2.66718 3.56897  14
  -9   0  21-0.31341 3.14571   3
  -9   0  22 120.723 6.99308   6
  -9   0  22 118.056 6.97529  14
  -9   0  22 110.330 5.67027   3
  -9   0  23-1.39216 3.83494   6
  -9   0  23 4.24443 3.74533  14
  -9   0  23 1.95132 3.18704   3
  -9   0  24 116.509 6.92148   6
  -9   0  24 111.447 7.13150  14
  -9   0  24 125.487 6.04712   3
  -9   0  25 8.42580 4.49437   6
  -9   0  25 0.25666 4.21776  14
  -9   0  25 0.16836 3.24990   3
  -9   0  26 558.826 15.9729   6
  -9   0  26 532.361 16.1235  14
  -9   0  26 561.805 14.3932   3
  -9   0  27-0.49937 4.12677   6
  -9   0  27 0.78812 4.40803  14
  -9   0  27 3.67115 3.64778   3
  -9   0  28 30.7573 5.03505   6
  -9   0  28 16.1810 4.79841  14
  -9   0  28 29.8753 4.21934   3
  -9   0  29 0.77534 4.21397   6
  -9   0  29-1.80750 3.82122   3
  -9   0  29-5.88841 5.05653  14
  -9   0  30 114.303 6.36220   3
  -9   0  30 111.834 7.53692  14
  -9   0  31-1.49086 3.85564   3
  -9   0  31 2.44474 4.42016  14
  -9   0  32 103.339 6.32688   3
  -9   1 -30 58.7671 5.34578   2
  -9   1 -29 11.6291 3.86498   2
  -9  -1 -28 18.6468 3.97572   2
  -9   1 -28 17.3036 4.26903   2
  -9   1 -27 35.0130 5.66356   4
  -9   1 -26 208.944 9.78185   4
  -9  -1 -26 216.618 10.1276   4
  -9   1 -25 91.3036 7.22074   4
  -9  -1 -25 93.2829 7.23491   4
  -9   1 -24 166.475 8.57888   4
  -9  -1 -24 160.279 8.69083   4
  -9  -1 -23 57.0575 6.20043   4
  -9   1 -23 45.9733 5.88175   4
  -9   1 -22 98.8254 6.82988   4
  -9  -1 -22 91.1584 6.76918   4
  -9  -1 -21 17.3724 4.75832   4
  -9  -1 -21 15.0389 4.53436   3
  -9   1 -21 9.41329 4.33812   4
  -9  -1 -20 162.174 8.32075   4
  -9   1 -20 180.044 8.75540   4
  -9  -1 -20 176.307 8.36021   3
  -9   1 -19 61.1673 5.72913   4
  -9  -1 -19 77.9270 6.11891   4
  -9  -1 -19 67.4558 5.92040   3
  -9  -1 -18 51.5287 5.37025   4
  -9   1 -18 44.6417 5.06421   4
  -9   1 -18 39.2963 4.74598   3
  -9  -1 -18 51.6996 5.28827   3
  -9  -1 -17 22.0466 4.15923   3
  -9   1 -17 18.7258 4.38131   3
  -9   1 -17 29.1968 4.77827   4
  -9  -1 -17 20.0990 4.43604   4
  -9   1 -16 414.893 13.1007   4
  -9  -1 -16 424.443 12.7863   3
  -9  -1 -16 409.815 13.0073   4
  -9   1 -16 408.599 12.4743   3
  -9   1 -15 10.1291 2.25043  14
  -9  -1 -15 14.2319 3.96902   3
  -9  -1 -15 10.8215 4.07740   4
  -9   1 -15 13.8408 4.14370   4
  -9   1 -15 8.62067 3.90145   3
  -9   1 -14 38.2315 3.06486  14
  -9   1 -14 56.1883 5.27518   4
  -9  -1 -14 47.2349 4.88364   3
  -9  -1 -14 54.3899 5.27346   4
  -9   1 -14 49.9041 4.56376   3
  -9   1 -13 78.4431 4.06796  14
  -9   1 -13 92.7330 5.84169   3
  -9  -1 -13 96.1760 5.98804   3
  -9  -1 -13 94.6266 6.23812   4
  -9   1 -13 101.434 6.38485   4
  -9  -1 -12 1114.37 23.5131  14
  -9   1 -12 1154.74 23.5794  14
  -9   1 -12 1224.32 25.8557   3
  -9   1 -12 1217.43 26.7082   4
  -9  -1 -12 1277.85 26.9330   4
  -9  -1 -12 1225.97 26.1010   3
  -9   1 -11 220.333 6.96854  14
  -9  -1 -11 203.795 6.85699  14
  -9  -1 -11 237.562 8.62813   3
  -9   1 -11 234.912 8.42402   3
  -9   1 -11 250.856 9.15291   4
  -9  -1 -11 238.646 9.04118   4
  -9  -1 -10 63.4850 3.92556  14
  -9   1 -10 61.7879 3.86048  14
  -9  -1 -10 71.3371 4.81219   3
  -9   1 -10 68.8699 4.60318   3
  -9  -1 -10 61.9164 5.10183   4
  -9   1 -10 75.5730 5.38302   4
  -9   1  -9 137.812 5.49726  14
  -9  -1  -9 144.556 5.55265  14
  -9   1  -9 147.690 6.91632   4
  -9  -1  -9 153.519 6.55469   3
  -9   1  -9 148.423 6.42205   3
  -9  -1  -9 146.028 7.00466   4
  -9  -1  -8 24.4202 3.59047   3
  -9  -1  -8 27.1475 3.13550  14
  -9   1  -8 24.6548 2.95767  14
  -9  -1  -8 26.2795 4.00315   4
  -9   1  -8 29.5620 4.11137   4
  -9   1  -8 26.4212 3.70541   3
  -9   1  -7 68.9466 4.18085  14
  -9  -1  -7 60.2164 4.00355  14
  -9  -1  -7 72.4050 5.31937   4
  -9   1  -7 74.0969 5.15148   4
  -9  -1  -7 76.5145 4.90406   3
  -9   1  -7 65.9187 4.48701   3
  -9  -1  -6 434.509 11.9610   3
  -9  -1  -6 427.545 11.3326  14
  -9   1  -6 421.011 11.2040  14
  -9  -1  -6 426.542 12.6071   4
  -9   1  -6 442.861 12.7147   4
  -9   1  -6 457.702 11.7958   3
  -9  -1  -5 208.237 7.39005   3
  -9  -1  -5 182.392 6.84426  14
  -9   1  -5 178.077 6.67571  14
  -9   1  -5 201.451 7.14185   3
  -9   1  -5 203.922 7.98432   4
  -9  -1  -5 185.632 7.65028   4
  -9  -1  -4 610.666 14.8236   3
  -9  -1  -4 596.715 14.5501  14
  -9   1  -4 595.785 14.4889  14
  -9   1  -4 625.962 14.6040   3
  -9   1  -4 609.255 15.5537   4
  -9  -1  -4 580.505 15.5610   4
  -9  -1  -3 52.5057 3.91773   3
  -9   1  -3 57.6650 4.02652   3
  -9   1  -3 45.2609 3.80533  14
  -9  -1  -3 45.5930 3.81868  14
  -9  -1  -3 52.3079 4.60423   4
  -9   1  -3 43.5821 4.18038   4
  -9   1  -2 254.645 7.93949   3
  -9  -1  -2 246.725 8.13554   3
  -9  -1  -2 222.265 8.47415   4
  -9   1  -2 236.738 8.62375   4
  -9  -1  -2 250.420 8.28850  14
  -9   1  -2 235.799 8.04795  14
  -9  -1  -1 8.26547 3.14231   6
  -9   1  -1 7.87052 3.03469   6
  -9  -1  -1 7.40215 2.84946   3
  -9   1  -1 4.76595 2.43757   3
  -9   1  -1 11.1741 3.06991   4
  -9   1  -1 11.2629 2.93854  14
  -9  -1  -1 13.4799 3.03982  14
  -9  -1   0 175.207 7.43595   6
  -9   1   0 204.353 7.79375   6
  -9   1   0 202.690 6.89589   3
  -9  -1   0 212.765 7.32515   3
  -9   1   0 219.781 8.08657   4
  -9  -1   0 210.411 7.55277  14
  -9   1   0 190.440 7.21618  14
  -9  -1   1 7.57642 2.94937  14
  -9   1   1 8.14928 2.93323  14
  -9  -1   1 2.92212 2.87742   6
  -9   1   1 3.46088 2.78386   6
  -9  -1   1 2.06236 2.38415   3
  -9   1   1 5.02814 2.44538   3
  -9   1   2 50.4363 3.96281  14
  -9  -1   2 54.2932 4.14104  14
  -9   1   2 50.9726 4.15142   6
  -9   1   2 50.9458 3.72564   3
  -9  -1   2 53.9703 3.87440   3
  -9  -1   3 6.16949 2.76480  14
  -9   1   3 1.90939 2.62832  14
  -9   1   3-2.00723 2.86208   6
  -9   1   3 3.61996 2.51687   3
  -9  -1   3 4.65615 2.66321   3
  -9   1   4 565.114 13.8198  14
  -9  -1   4 580.204 13.9057  14
  -9   1   4 603.407 14.1193   6
  -9   1   4 617.052 12.8496   3
  -9  -1   4 626.616 13.3418   3
  -9  -1   5 50.3481 4.20135  14
  -9   1   5 46.8356 4.21074  14
  -9  -1   5 42.9926 1.76432  17
  -9  -1   5 50.4741 3.84911   3
  -9   1   5 51.8095 3.76416   3
  -9   1   5 48.3273 4.11846   6
  -9  -1   6 6.97309 2.54559  11
  -9   1   6 8.62539 2.61385   3
  -9  -1   6 7.16098 2.68404   3
  -9  -1   6 5.62605 3.05366  14
  -9   1   6 3.13664 2.87722  14
  -9   1   6 6.80717 2.77481   6
  -9   1   7 65.7409 4.14763  11
  -9  -1   7 61.0677 3.99096  11
  -9  -1   7 67.7688 4.94411  14
  -9   1   7 64.2139 4.83266  14
  -9  -1   7 59.5729 2.70949  15
  -9   1   7 59.1361 4.68877   6
  -9  -1   7 60.8987 4.05531   3
  -9   1   7 63.0794 4.01985   3
  -9   1   8 1128.82 22.2885   3
  -9  -1   8 1116.23 22.7418   3
  -9   1   8 1100.55 22.2789  11
  -9  -1   8 1088.02 22.1406  11
  -9   1   8 1161.68 24.1625   6
  -9   1   8 1031.82 19.5672  17
  -9  -1   8 1067.90 23.9539  14
  -9  -1   8 1049.38 20.0953  15
  -9   1   8 1049.73 23.8760  14
  -9   1   9 61.6027 3.78733   3
  -9  -1   9 59.4132 4.03839   3
  -9  -1   9 56.6285 3.79038  11
  -9   1   9 46.6510 3.65422  11
  -9   1   9 56.2419 4.64074   6
  -9   1   9 48.8113 2.34638  17
  -9  -1   9 48.7992 2.49164  15
  -9  -1   9 50.9514 4.60752  14
  -9  -1  10 3.76418 2.67496   3
  -9   1  10 4.30500 2.43454   3
  -9  -1  10 4.21412 2.25406  11
  -9   1  10 3.93897 2.50673  11
  -9   1  10 5.85441 3.26794   6
  -9   1  10 3.69748 1.51662  17
  -9   1  10 5.48519 1.94644  15
  -9  -1  10 1.66417 1.56007  15
  -9   1  11 122.928 5.15991   3
  -9  -1  11 110.358 5.32940   3
  -9  -1  11 110.500 4.71605  11
  -9   1  11 106.646 4.78751  11
  -9   1  11 111.772 6.10533   6
  -9   1  11 111.315 3.75086  17
  -9  -1  11 107.051 3.55504  15
  -9   1  11 110.143 4.29170  15
  -9   1  12 55.6874 3.80187   3
  -9  -1  12 51.1385 4.09647   3
  -9  -1  12 41.7020 3.16620  11
  -9   1  12 49.9838 3.51028  11
  -9   1  12 47.6565 4.52343   6
  -9   1  12 45.0209 2.76806  17
  -9   1  12 48.8139 3.11553  15
  -9  -1  13 166.401 6.68803   3
  -9   1  13 177.838 6.35718   3
  -9   1  13 165.830 5.83477  11
  -9  -1  13 163.415 5.58811  11
  -9   1  13 185.682 7.67155   6
  -9   1  13 163.516 5.04907  17
  -9   1  13 168.538 5.43853  15
  -9   1  13 160.529 7.45839  14
  -9  -1  14 979.359 20.8876   3
  -9   1  14 983.539 20.3944   3
  -9   1  14 946.234 19.6405  11
  -9  -1  14 920.026 19.3396  11
  -9   1  14 954.851 18.9337  17
  -9   1  14 993.581 22.2266   6
  -9   1  14 937.862 22.2996  14
  -9  -1  14 971.161 22.6015  14
  -9  -1  15 100.683 5.31475   3
  -9   1  15 94.9579 4.92884   3
  -9   1  15 92.6164 4.04778  17
  -9   1  15 95.5850 6.05616   6
  -9  -1  15 93.1965 6.05718  14
  -9   1  15 91.4844 6.02380  14
  -9  -1  16 686.634 16.3097   3
  -9   1  16 726.490 15.9694   3
  -9   1  16 672.336 14.7213  17
  -9   1  16 713.835 17.6809   6
  -9  -1  16 682.560 17.9506  14
  -9   1  16 687.205 17.8742  14
  -9  -1  17 64.1234 4.61859   3
  -9   1  17 71.7758 4.47104   3
  -9   1  17 62.9195 3.70558  17
  -9   1  17 65.3091 5.47172   6
  -9   1  17 66.0090 5.53204  14
  -9  -1  17 69.3431 5.55269  14
  -9   1  18 321.240 9.21082   3
  -9  -1  18 315.703 9.52815   3
  -9   1  18 298.555 8.23472  17
  -9   1  18 313.491 10.5468   6
  -9   1  18 287.894 10.6414  14
  -9  -1  18 297.724 10.7604  14
  -9   1  19 83.6399 5.95074   6
  -9  -1  19 81.2121 5.84915  14
  -9   1  19 72.2088 5.67804  14
  -9   1  19 81.9337 4.72662   3
  -9  -1  19 79.2595 4.90141   3
  -9   1  20 94.6640 6.15550   6
  -9   1  20 97.0117 6.38763  14
  -9  -1  20 105.460 6.60420  14
  -9   1  20 95.7758 5.00417   3
  -9  -1  20 96.2838 5.48522   3
  -9   1  21 23.4087 4.24965   6
  -9   1  21 23.5299 4.29495  14
  -9  -1  21 24.7977 4.53247  14
  -9   1  21 25.5619 3.55009   3
  -9  -1  21 21.7000 3.62925   3
  -9   1  22 8.63903 3.95559   6
  -9  -1  22 4.73800 3.93743  14
  -9   1  22 5.12115 3.43181  14
  -9  -1  22 8.15996 3.36990   3
  -9   1  22 7.60066 3.22562   3
  -9   1  23 38.9552 4.88233   6
  -9   1  23 46.0420 5.07460  14
  -9  -1  23 35.1749 4.88620  14
  -9  -1  23 43.8872 4.39962   3
  -9   1  23 39.6561 3.89233   3
  -9   1  24 354.511 11.7522   6
  -9  -1  24 308.142 11.6720  14
  -9   1  24 311.130 11.5286  14
  -9   1  24 332.341 9.81563   3
  -9  -1  24 326.477 10.2484   3
  -9   1  25 11.0674 4.34649   6
  -9  -1  25 8.82726 4.35393  14
  -9   1  25 17.0311 4.45699  14
  -9   1  25 12.4535 3.30482   3
  -9  -1  25 16.2920 3.93041   3
  -9   1  26 6.12927 4.19935   6
  -9   1  26 10.8081 4.36799  14
  -9  -1  26 8.13948 4.61570  14
  -9  -1  26 7.84452 3.76318   3
  -9   1  26 8.50799 3.30390   3
  -9   1  27 129.016 7.44971   6
  -9   1  27 116.117 7.43850  14
  -9  -1  27 118.405 7.69568  14
  -9  -1  27 120.926 6.46248   3
  -9   1  27 130.489 6.21349   3
  -9   1  28 521.558 15.4400   6
  -9   1  28 470.946 15.2891  14
  -9  -1  28 467.119 15.3231  14
  -9  -1  28 520.974 13.9704   3
  -9   1  28 521.838 13.5149   3
  -9   1  29 29.1867 5.19220   6
  -9  -1  29 33.9316 4.72507   3
  -9   1  29 32.6823 4.31210   3
  -9   1  29 28.6626 5.51696  14
  -9  -1  29 30.6365 5.48964  14
  -9   1  30 16.8701 3.82206   3
  -9  -1  30 15.1838 4.28780   3
  -9   1  30 11.5037 4.88699  14
  -9  -1  30 13.3769 4.76264  14
  -9  -1  31 16.5903 4.49081   3
  -9   1  31 16.1458 4.82410  14
  -9  -1  31 17.2753 4.70277  14
  -9  -1  32 6.60535 4.14785   3
  -9  -1  33 19.2425 4.80871   3
  -9   2 -31 16.1888 4.50700   2
  -9   2 -30 146.856 7.63243   2
  -9  -2 -29 20.8280 5.20338  15
  -9   2 -29 25.1154 4.80805   2
  -9  -2 -28 234.810 10.1308  15
  -9   2 -28 249.951 9.62330   2
  -9  -2 -27 21.4719 5.11294  15
  -9   2 -27 30.0623 5.71196   4
  -9   2 -27 20.4475 4.61505   2
  -9   2 -26 240.541 10.3423   4
  -9  -2 -26 235.749 10.6685   4
  -9   2 -25 11.9153 4.74107   4
  -9  -2 -25 18.6340 4.98439   4
  -9   2 -24 241.494 10.3097   4
  -9  -2 -24 240.317 10.4799   4
  -9  -2 -23 69.4626 6.48642   4
  -9   2 -23 57.1830 6.06918   4
  -9  -2 -22 22.8828 4.90891   3
  -9  -2 -22 26.1058 4.85895   4
  -9   2 -22 17.6917 4.45958   4
  -9  -2 -21 9.40505 4.57784   4
  -9   2 -21 9.81249 4.41649   4
  -9  -2 -21 9.59483 4.36970   3
  -9  -2 -20 68.6990 5.92719   3
  -9   2 -20 71.3053 6.13860   4
  -9  -2 -20 71.4359 6.18667   4
  -9   2 -20 69.5862 2.98678   7
  -9  -2 -19 18.4774 4.38914   3
  -9  -2 -19 23.5910 4.77084   4
  -9   2 -19 20.0955 4.55627   4
  -9   2 -19 15.0932 1.94112   7
  -9   2 -18 134.472 7.21702   4
  -9  -2 -18 127.722 7.37854   4
  -9  -2 -18 127.198 7.11411   3
  -9   2 -18 113.086 3.47407   7
  -9  -2 -17 52.1555 5.23843   3
  -9   2 -17 43.3733 4.98155   4
  -9  -2 -17 35.9534 5.01414   4
  -9   2 -17 34.3531 1.96233   7
  -9   2 -16 153.696 7.68303   4
  -9   2 -16 162.453 7.39662   3
  -9  -2 -16 154.628 7.56123   3
  -9  -2 -16 158.406 7.70194   4
  -9   2 -16 126.604 3.40087   7
  -9   2 -16 132.015 4.75142  14
  -9  -2 -15 12.9838 4.18675   4
  -9   2 -15 14.6112 4.26275   4
  -9   2 -15 14.6125 4.00874   3
  -9  -2 -15 10.4736 3.99589   3
  -9   2 -15 9.01725 1.14729   7
  -9   2 -15 13.1382 2.39332  14
  -9   2 -14 605.303 14.0965   4
  -9  -2 -14 599.323 13.6612   3
  -9   2 -14 614.260 13.4532   3
  -9  -2 -14 566.586 13.9996   4
  -9   2 -14 574.610 10.3179  14
  -9  -2 -13 73.6489 5.83602   4
  -9   2 -13 89.9976 5.94657   4
  -9   2 -13 83.9818 5.48299   3
  -9  -2 -13 87.1255 5.68594   3
  -9   2 -13 76.9198 4.01910  14
  -9  -2 -12 82.8259 5.43777   3
  -9   2 -12 79.5436 5.62850   4
  -9   2 -12 78.0251 5.10681   3
  -9   2 -12 73.9983 4.06244  14
  -9  -2 -11 23.3189 3.86967   3
  -9   2 -11 26.1609 4.20223   4
  -9   2 -11 24.7472 3.54922   3
  -9   2 -11 20.0732 2.81287  14
  -9   2 -10 96.7556 5.37906   3
  -9  -2 -10 92.4234 5.65908   3
  -9   2 -10 91.6730 5.86679   4
  -9  -2 -10 83.9826 4.40388  14
  -9   2 -10 84.3324 4.32949  14
  -9  -2  -9 24.4785 3.79443   3
  -9   2  -9 23.4126 3.88804   4
  -9   2  -9 25.6359 3.43610   3
  -9   2  -9 27.7207 3.01733  14
  -9  -2  -9 16.3874 2.62932  14
  -9   2  -8 248.953 9.10690   4
  -9  -2  -8 264.441 8.82668   3
  -9   2  -8 242.792 8.19069   3
  -9  -2  -8 242.637 7.67100  14
  -9   2  -8 231.469 7.41843  14
  -9  -2  -7 15.1270 3.03682   3
  -9   2  -7 12.2020 3.00515   3
  -9   2  -7 16.2678 3.74135   4
  -9   2  -7 13.6007 2.71021  14
  -9  -2  -7 8.46217 2.59099  14
  -9  -2  -6 121.481 5.86540   3
  -9   2  -6 122.778 6.30286   4
  -9   2  -6 119.733 5.39462   3
  -9  -2  -6 103.849 5.17464  14
  -9  -2  -5 76.6918 4.81365   3
  -9   2  -5 59.8521 4.94150   4
  -9   2  -5 68.5102 4.32554   3
  -9  -2  -5 58.8529 4.30889  14
  -9  -2  -4 1660.38 32.8698   3
  -9   2  -4 1591.18 32.0189   3
  -9   2  -4 1650.60 33.5175   4
  -9  -2  -4 1601.06 32.2886  14
  -9  -2  -3 266.534 8.74074   3
  -9   2  -3 256.419 8.11982   3
  -9   2  -3 284.113 9.35217   4
  -9  -2  -3 245.627 8.33166  14
  -9  -2  -2 423.273 11.4879   3
  -9  -2  -2 375.119 11.0193  14
  -9   2  -2 424.274 10.8263   3
  -9   2  -2 410.885 11.9124   4
  -9   2  -1 39.9743 4.00518   6
  -9  -2  -1 38.0031 3.83001   3
  -9   2  -1 38.5350 3.43363   3
  -9  -2  -1 35.8325 3.69004  14
  -9   2  -1 37.2002 3.89313   4
  -9   2   0 103.265 5.57695   6
  -9  -2   0 121.305 5.56550   3
  -9   2   0 119.225 5.01523   3
  -9  -2   0 98.9760 5.41634  14
  -9   2   0 121.112 6.12225   4
  -9   2   1 6.34852 2.61072   3
  -9  -2   1 8.53879 2.62820   3
  -9  -2   1 10.6443 2.94248  14
  -9   2   1 8.71712 2.86382   6
  -9   2   2 62.2084 3.78097   3
  -9  -2   2 64.0768 4.23865   3
  -9  -2   2 53.7652 4.28952  14
  -9   2   2 58.6383 4.39278   6
  -9  -2   3 113.794 5.39048   3
  -9   2   3 115.651 4.94054   3
  -9  -2   3 102.435 5.58508  14
  -9   2   3 103.541 5.62558   6
  -9  -2   4 181.328 6.81828   3
  -9   2   4 177.262 6.09676   3
  -9  -2   4 144.881 6.70764  14
  -9   2   4 173.974 7.07803   6
  -9  -2   5 15.6384 2.93375  11
  -9   2   5 9.96006 2.56725   3
  -9  -2   5 10.6289 3.23673   3
  -9  -2   5 7.54635 1.46987  15
  -9  -2   5 12.1806 3.35774  14
  -9   2   5 10.5839 3.22703   6
  -9  -2   6 1409.76 27.8451  11
  -9  -2   6 1509.96 28.6962   3
  -9   2   6 1497.96 27.5609   3
  -9  -2   6 1448.95 29.6720  14
  -9   2   6 1492.25 29.6188   6
  -9  -2   7 8.29120 2.71435  11
  -9  -2   7 11.5552 3.12044   3
  -9   2   7 10.3313 2.50147   3
  -9  -2   7 2.85542 1.25428  15
  -9  -2   7 7.81154 3.42725  14
  -9   2   7 11.2761 3.15489   6
  -9  -2   8 152.058 5.76776  11
  -9  -2   8 167.938 6.44231   3
  -9   2   8 158.874 5.59464   3
  -9  -2   8 160.140 7.09791  14
  -9  -2   8 140.326 3.55828  15
  -9   2   8 166.090 6.94971   6
  -9  -2   9 16.3911 2.75179  11
  -9   2   9 22.5126 2.86369   3
  -9  -2   9 24.7660 3.14033   3
  -9  -2   9 21.1198 3.78503  14
  -9   2   9 20.2127 3.54314   6
  -9  -2  10 141.775 5.49825  11
  -9   2  10 153.518 5.84638  11
  -9   2  10 155.812 6.93465   6
  -9   2  10 159.975 5.69635   3
  -9  -2  10 154.931 6.41690   3
  -9   2  11 44.8813 3.44461   3
  -9  -2  11 39.2220 3.77909   3
  -9   2  11 43.5473 3.45736  11
  -9  -2  11 39.7430 3.12734  11
  -9   2  11 40.5366 4.47669   6
  -9   2  11 39.1652 2.42056  17
  -9   2  11 38.7324 3.08556  15
  -9  -2  12 354.554 10.2115   3
  -9   2  12 351.753 9.23349   3
  -9  -2  12 329.305 8.78109  11
  -9   2  12 355.633 9.35241  11
  -9   2  12 351.021 10.8759   6
  -9   2  12 329.470 7.89411  17
  -9   2  12 342.936 8.81432  15
  -9  -2  13 2.51641 3.15802   3
  -9   2  13 6.33482 2.52205   3
  -9   2  13 5.82253 2.33965  11
  -9  -2  13 3.22771 2.14618  11
  -9   2  13 5.46236 3.31055   6
  -9   2  13 5.09688 1.95962  17
  -9   2  13 3.89411 2.23149  15
  -9   2  14 71.8047 4.06962   3
  -9  -2  14 80.6791 4.81938   3
  -9   2  14 77.7616 4.06956  11
  -9   2  14 67.7815 3.51323  17
  -9   2  14 73.1392 5.34462   6
  -9   2  14 72.4307 5.44238  14
  -9  -2  14 74.1889 5.56565  14
  -9  -2  15 9.82678 3.32402   3
  -9   2  15 10.0104 2.68558   3
  -9   2  15 7.03301 2.24250  17
  -9   2  15 8.02420 3.66268   6
  -9   2  15 8.26660 3.77317  14
  -9  -2  15 10.2045 3.84996  14
  -9  -2  16 969.228 20.9490   3
  -9   2  16 953.553 19.7820   3
  -9   2  16 918.003 18.8471  17
  -9   2  16 973.117 22.0536   6
  -9   2  16 912.258 22.0803  14
  -9  -2  16 881.854 22.2076  14
  -9   2  17 28.6662 3.34193   3
  -9  -2  17 22.5178 3.87084   3
  -9   2  17 22.2338 2.88562  17
  -9   2  17 21.5309 4.03161   6
  -9   2  17 19.1242 4.26801  14
  -9  -2  17 18.5275 4.30268  14
  -9  -2  18 92.4007 5.34088   3
  -9   2  18 91.4971 4.69724   3
  -9   2  18 91.3067 4.34991  17
  -9   2  18 92.5716 6.15563   6
  -9   2  18 88.9273 6.17428  14
  -9  -2  18 85.0929 6.29980  14
  -9  -2  19 13.3463 3.56051   3
  -9   2  19 12.2667 3.15917   3
  -9   2  19 10.2806 3.96893   6
  -9  -2  19 17.6858 4.20517  14
  -9   2  19 14.8531 3.89362  14
  -9  -2  20 155.244 6.81810   3
  -9   2  20 153.684 6.03475   3
  -9   2  20 132.654 7.23789   6
  -9  -2  20 146.297 7.80748  14
  -9   2  20 143.836 7.55997  14
  -9   2  21-2.02760 2.78312   3
  -9  -2  21 2.83332 3.38450   3
  -9  -2  21 4.67106 3.52538   6
  -9   2  21 3.55995 3.76103   6
  -9   2  21 2.39419 3.41165  14
  -9  -2  21 1.99623 3.71699  14
  -9   2  22 152.718 6.17174   3
  -9  -2  22 155.009 6.95941   3
  -9   2  22 154.289 7.75459   6
  -9  -2  22 144.694 7.46904   6
  -9   2  22 153.409 7.70320  14
  -9  -2  22 149.429 7.77592  14
  -9  -2  23 4.20520 3.61788   3
  -9   2  23 3.66340 2.84739   3
  -9   2  23 3.24205 3.81325   6
  -9  -2  23 6.00461 3.74372   6
  -9  -2  23 4.37074 4.04117  14
  -9   2  23 1.97071 3.63515  14
  -9   2  24 62.0879 4.31525   3
  -9  -2  24 56.9330 4.91820   3
  -9  -2  24 59.8413 5.41154   6
  -9   2  24 65.3369 5.72597   6
  -9  -2  24 63.1674 6.17981  14
  -9   2  24 64.1525 5.80665  14
  -9   2  25 13.1942 3.29958   3
  -9  -2  25 11.1650 3.88935   3
  -9   2  25 7.92898 4.28843   6
  -9  -2  25 7.91399 3.93601   6
  -9   2  25 4.29629 3.97469  14
  -9  -2  25 6.06931 4.18493  14
  -9   2  26 400.426 11.0296   3
  -9  -2  26 407.171 12.1209   3
  -9  -2  26 433.637 13.3873   6
  -9   2  26 406.634 13.1146   6
  -9  -2  26 388.447 13.4470  14
  -9   2  26 381.036 13.0918  14
  -9  -2  27 6.26819 4.12244   3
  -9   2  27 7.29139 3.41298   3
  -9   2  27 6.72283 4.30125   6
  -9  -2  27 6.21596 4.57945   6
  -9  -2  27 3.23483 4.54913  14
  -9   2  27 0.77590 4.22614  14
  -9   2  28 56.8872 4.47953   3
  -9  -2  28 61.2827 5.54141   3
  -9  -2  28 54.4117 5.92910   6
  -9   2  28 60.3260 5.82952   6
  -9  -2  28 32.8779 5.82285  14
  -9   2  28 50.9963 6.03986  14
  -9  -2  29 56.8100 5.47569   3
  -9   2  29 49.4764 5.61108   6
  -9  -2  29 47.5986 5.75509   6
  -9  -2  29 55.0941 6.30614  14
  -9   2  29 46.6611 6.01565  14
  -9  -2  30 232.345 9.11497   3
  -9   2  30 209.905 9.69398  14
  -9  -2  30 206.289 9.99281  14
  -9  -2  31 1.45660 4.46546   3
  -9  -2  31 0.27664 4.65044  14
  -9   2  31 2.94037 4.35835  14
  -9  -2  32 282.835 10.3862   3
  -9   3 -30 69.8306 6.02194   2
  -9   3 -29 0.91589 4.05057   2
  -9  -3 -29 2.26603 4.40912  15
  -9   3 -28 47.4672 5.40207   2
  -9  -3 -28 35.8637 5.58041  15
  -9   3 -27 0.45384 4.21747   2
  -9   3 -27 8.58207 4.78992   4
  -9  -3 -27 1.43457 4.41671  15
  -9   3 -26 226.212 10.1545   4
  -9  -3 -26 220.636 10.4049   4
  -9  -3 -26 208.765 9.04334  15
  -9   3 -25 18.9541 5.11936   4
  -9  -3 -25 18.4860 4.55413  15
  -9   3 -24 109.672 7.29346   4
  -9  -3 -24 84.1489 6.13320  15
  -9   3 -23 20.3517 4.84320   4
  -9  -3 -23 22.5909 5.07987   3
  -9  -3 -23 18.3900 4.08893  15
  -9  -3 -22 176.891 8.66107   3
  -9   3 -22 195.588 8.91060   4
  -9  -3 -22 158.381 7.55503  15
  -9  -3 -21 229.105 9.77673   3
  -9   3 -21 210.297 9.47664   4
  -9   3 -20 61.2838 3.15077   7
  -9   3 -20 78.7082 5.93305   4
  -9  -3 -20 71.6249 6.24228   3
  -9   3 -19 7.70633 1.98031   7
  -9  -3 -19 15.8522 4.31919   3
  -9   3 -19 9.57862 4.15320   4
  -9   3 -18 10.5663 1.92547   7
  -9  -3 -18 11.5019 4.18741   3
  -9   3 -18 10.3445 4.30636   4
  -9   3 -17 71.0854 2.94523   7
  -9  -3 -17 85.8440 6.23210   3
  -9   3 -17 85.8053 6.26673   4
  -9   3 -17 73.6987 3.49879  14
  -9   3 -16 538.301 11.1992   7
  -9  -3 -16 603.569 16.0628   3
  -9   3 -16 620.156 16.2583   4
  -9   3 -16 589.159 12.5074  14
  -9   3 -15 157.159 4.23159   7
  -9   3 -15 196.856 8.39032   4
  -9  -3 -15 176.210 8.00811   3
  -9   3 -15 173.686 5.62211  14
  -9   3 -14 330.642 7.14725   7
  -9   3 -14 377.254 11.1712   3
  -9  -3 -14 382.548 11.8169   3
  -9   3 -14 396.234 12.0036   4
  -9   3 -14 352.221 8.97719  14
  -9   3 -13 59.7201 2.16345   7
  -9   3 -13 82.1560 5.66841   4
  -9   3 -13 61.6977 4.96345   3
  -9  -3 -13 72.9638 5.40110   3
  -9   3 -13 70.1666 3.84178  14
  -9   3 -12 187.813 4.27103   7
  -9  -3 -12 250.943 8.93630   3
  -9   3 -12 233.023 8.20251   3
  -9   3 -12 229.933 8.77332   4
  -9   3 -12 211.326 6.68743  14
  -9   3 -11 107.107 6.20408   4
  -9  -3 -11 99.0036 5.95276   3
  -9   3 -11 92.3828 5.21678   3
  -9   3 -11 75.6719 2.01807   7
  -9  -3 -10 16.2080 3.69475   3
  -9   3 -10 14.4531 3.13595   3
  -9   3 -10 14.6239 3.70847   4
  -9   3  -9 38.2838 4.19112   4
  -9   3  -9 29.2333 3.56594   3
  -9  -3  -9 34.1840 4.01732   3
  -9  -3  -8 82.7897 5.27626   3
  -9   3  -8 79.5257 5.38404   4
  -9   3  -8 81.0661 4.80756   3
  -9  -3  -7 54.4231 4.47807   3
  -9  -3  -7 60.7138 4.11838  14
  -9   3  -7 55.1569 4.58403   4
  -9   3  -7 59.8576 4.27580   3
  -9  -3  -6 888.893 20.4673   3
  -9  -3  -6 888.520 19.6847  14
  -9   3  -6 932.725 21.1032   4
  -9   3  -6 907.307 19.6707   3
  -9  -3  -5 20.6096 3.47855   3
  -9  -3  -5 19.3765 3.19459  14
  -9   3  -5 19.1111 3.04982   3
  -9   3  -5 17.8960 3.55343   4
  -9  -3  -4 267.954 8.66759   3
  -9  -3  -4 241.772 8.09526  14
  -9  -3  -4 231.766 8.68255   4
  -9   3  -4 262.949 9.02240   4
  -9   3  -4 244.165 7.71717   3
  -9  -3  -3 103.201 5.47667   3
  -9  -3  -3 94.8948 5.15207  14
  -9   3  -3 110.038 4.98887   3
  -9   3  -3 105.529 5.90065   4
  -9  -3  -3 121.743 6.09786   4
  -9  -3  -2 452.802 12.3096   3
  -9   3  -2 452.001 11.2854   3
  -9  -3  -2 459.390 12.8427   4
  -9   3  -2 437.274 12.5149   4
  -9  -3  -2 448.737 12.1537  14
  -9  -3  -1 73.6206 2.18486  17
  -9  -3  -1 94.0831 5.22601   3
  -9  -3  -1 80.9482 4.91533  14
  -9  -3  -1 91.5239 5.48017   4
  -9   3  -1 94.4443 4.42828   3
  -9   3  -1 89.4288 5.36160   4
  -9  -3   0 57.9304 4.63466   4
  -9   3   0 51.1219 3.49923   3
  -9   3   0 51.8436 4.54519   4
  -9  -3   0 55.8490 4.36485   3
  -9   3   0 61.5421 4.67136   6
  -9  -3   0 50.0268 4.27589   6
  -9  -3   0 49.0996 1.86538  17
  -9  -3   0 53.3201 4.34234  14
  -9  -3   1 13.9221 3.28301   6
  -9   3   1 14.3059 3.40055   6
  -9  -3   1 14.2093 3.23295   3
  -9   3   1 18.4568 2.64476   3
  -9  -3   1 11.8297 3.00104  14
  -9  -3   1 16.4848 3.30845   4
  -9  -3   2 62.1366 4.73468   6
  -9   3   2 70.7377 4.89711   6
  -9   3   2 73.2174 3.89588   3
  -9  -3   2 71.9861 4.69153   3
  -9  -3   2 61.0109 4.41309  14
  -9  -3   2 65.1162 4.73649   4
  -9   3   3 7.52391 2.35834   3
  -9  -3   3 7.10957 3.18478   3
  -9  -3   3 3.35499 0.82088  15
  -9  -3   3 9.02371 3.09083  14
  -9  -3   3 3.83691 3.20580   6
  -9   3   3 4.71167 2.92046   6
  -9  -3   4 579.994 14.3083   3
  -9   3   4 576.944 13.0067   3
  -9  -3   4 545.404 14.6967  14
  -9  -3   4 555.535 14.7453   6
  -9   3   4 563.125 14.5890   6
  -9  -3   5 26.5412 3.14234  11
  -9   3   5 27.0038 3.00021   3
  -9  -3   5 30.1194 3.67343   3
  -9  -3   5 24.5169 3.69629  14
  -9  -3   5 31.5938 3.96113   6
  -9   3   5 27.4641 3.76517   6
  -9  -3   6 183.621 6.57080  11
  -9  -3   6 189.398 7.09607   3
  -9   3   6 186.797 6.17942   3
  -9  -3   6 186.435 7.68512  14
  -9   3   6 190.579 7.62718   6
  -9  -3   6 192.085 7.66146   6
  -9  -3   7 17.5277 2.98570  11
  -9   3   7 22.2711 2.78566   3
  -9  -3   7 29.3886 3.71613   3
  -9  -3   7 24.7565 3.74189  14
  -9   3   7 19.5215 3.68369   6
  -9  -3   7 26.6863 3.74515   6
  -9  -3   8 959.365 20.9069  11
  -9   3   8 1033.16 20.7042   3
  -9  -3   8 1049.32 22.2794   3
  -9  -3   8 998.945 23.1614  14
  -9   3   8 1027.56 22.8590   6
  -9  -3   8 1036.14 22.8328   6
  -9  -3   9 30.6360 3.04149  11
  -9   3   9 38.1505 3.28262   3
  -9  -3   9 43.0563 3.94786   3
  -9  -3   9 36.5560 4.25043  14
  -9   3   9 30.7913 3.99123   6
  -9  -3   9 35.5150 4.10475   6
  -9   3  10 345.226 8.96714   3
  -9  -3  10 340.857 10.2280   3
  -9  -3  10 335.693 9.02197  11
  -9  -3  10 337.895 10.6638   6
  -9   3  10 359.468 10.9437   6
  -9   3  11 133.650 5.14316   3
  -9  -3  11 140.925 6.27207   3
  -9  -3  11 127.426 4.99557  11
  -9   3  11 134.761 6.61579   6
  -9  -3  11 137.160 6.49750   6
  -9  -3  12 77.3763 3.87101  11
  -9   3  12 79.9409 4.29015  15
  -9  -3  12 83.9150 5.36014   6
  -9   3  12 86.8297 5.42175   6
  -9  -3  12 82.9165 5.03013   3
  -9   3  12 77.8609 4.02919   3
  -9  -3  13 110.949 5.62392   3
  -9   3  13 117.058 4.78909   3
  -9   3  13 104.245 4.86183  11
  -9   3  13 107.650 6.15062   6
  -9  -3  13 114.455 6.21449   6
  -9   3  13 100.834 3.83930  17
  -9   3  13 104.653 4.78229  15
  -9  -3  14 530.892 13.6669   3
  -9   3  14 526.036 12.1639   3
  -9   3  14 526.800 12.4458  11
  -9   3  14 508.136 11.3284  17
  -9  -3  14 517.717 14.1105   6
  -9   3  14 526.973 14.2929   6
  -9   3  14 515.896 12.3504  15
  -9  -3  14 495.639 14.6216  14
  -9  -3  15 67.5406 5.02234   3
  -9   3  15 77.1087 4.12798   3
  -9   3  15 67.5431 3.50373  17
  -9  -3  15 67.3782 4.90802   6
  -9   3  15 75.1802 5.49849   6
  -9  -3  15 67.2557 5.58788  14
  -9  -3  16 114.109 6.14082   3
  -9   3  16 122.942 5.07042   3
  -9   3  16 109.298 4.53049  17
  -9  -3  16 125.720 6.50521   6
  -9   3  16 123.710 6.54302   6
  -9  -3  16 98.3013 6.75282  14
  -9   3  17 181.504 6.30049   3
  -9  -3  17 172.577 7.40518   3
  -9   3  17 172.056 5.78976  17
  -9   3  17 192.896 8.18594   6
  -9  -3  17 184.216 7.81354   6
  -9  -3  17 168.633 8.12726  14
  -9   3  18 841.783 17.5729   3
  -9  -3  18 838.092 19.2668   3
  -9   3  18 797.987 17.1781  17
  -9  -3  18 820.882 19.9328   6
  -9   3  18 813.771 19.9451   6
  -9  -3  18 795.425 20.6011  14
  -9   3  19 50.8501 3.77607   3
  -9  -3  19 44.9979 4.66008   3
  -9   3  19 42.9514 5.01575   6
  -9  -3  19 45.0609 4.81856   6
  -9   3  19 46.0236 4.91090  14
  -9  -3  19 36.6430 4.75384  14
  -9  -3  20 30.8484 4.34728   3
  -9   3  20 32.2848 3.34469   3
  -9  -3  20 32.1831 4.61363   6
  -9   3  20 30.6939 4.51536   6
  -9  -3  20 26.1502 4.57682  14
  -9   3  20 41.3021 4.72019  14
  -9  -3  21 63.1174 5.17232   3
  -9   3  21 71.5060 4.29236   3
  -9   3  21 76.5755 5.67376   6
  -9  -3  21 70.2178 5.50644   6
  -9  -3  21 66.9978 5.62894  14
  -9   3  21 77.1212 5.87207  14
  -9  -3  22 129.632 6.49447   3
  -9   3  22 125.070 5.38161   3
  -9  -3  22 121.680 6.83185   6
  -9   3  22 111.588 6.95304   6
  -9  -3  22 118.776 7.08289  14
  -9   3  22 118.357 7.01443  14
  -9  -3  23 41.2299 4.70070   3
  -9   3  23 50.8825 3.91121   3
  -9   3  23 38.7823 5.14492   6
  -9  -3  23 39.3348 4.80936   6
  -9   3  23 42.1328 5.13144  14
  -9  -3  23 38.7008 5.40011  14
  -9   3  24 237.951 7.66964   3
  -9  -3  24 251.385 9.20616   3
  -9  -3  24 240.785 9.58476   6
  -9   3  24 242.465 9.66454   6
  -9  -3  24 223.370 9.91660  14
  -9   3  24 233.167 9.70060  14
  -9  -3  25 47.2556 4.93543   3
  -9   3  25 42.5873 3.77230   3
  -9  -3  25 38.6883 5.01089   6
  -9   3  25 42.6243 5.19448   6
  -9   3  25 45.4299 5.15592  14
  -9  -3  25 34.5534 5.21280  14
  -9  -3  26 117.693 6.61303   3
  -9  -3  26 103.512 6.65376   6
  -9   3  26 97.2749 6.81741   6
  -9  -3  26 83.3682 6.99573  14
  -9   3  26 96.3790 6.90670  14
  -9  -3  27 3.49950 4.12768   3
  -9  -3  27 6.18496 4.50707   6
  -9   3  27 4.46576 4.48404   6
  -9   3  27 11.0874 4.64523  14
  -9  -3  27 0.54569 4.72128  14
  -9  -3  28 483.717 13.8173   3
  -9  -3  28 482.048 14.5279   6
  -9   3  28 465.664 14.5821   6
  -9  -3  28 442.370 14.8249  14
  -9   3  28 430.078 14.2503  14
  -9  -3  29 9.76425 4.50759   3
  -9  -3  29 12.5390 4.76000   6
  -9   3  29 11.0386 4.81109   6
  -9  -3  29 13.2717 4.94412  14
  -9   3  29 13.1231 4.84483  14
  -9  -3  30 73.5801 6.04239   3
  -9   3  30 63.5593 6.13397  14
  -9  -3  30 61.3460 6.50679  14
  -9  -3  31 45.1624 5.52681   3
  -9   3  31 45.8021 5.83107  14
  -9   4 -29 14.6792 4.71674   2
  -9  -4 -29 15.2827 4.81135  15
  -9   4 -28 69.7523 6.14936   2
  -9  -4 -28 61.4909 5.93718  15
  -9   4 -27 72.3940 6.33538   2
  -9   4 -27 72.4365 6.58823   4
  -9  -4 -27 55.2218 5.70515  15
  -9   4 -26 112.323 7.67518   4
  -9  -4 -26 112.650 6.99348  15
  -9   4 -25 32.3898 5.52910   4
  -9  -4 -25 25.3804 4.72313  15
  -9  -4 -24 538.900 16.1394   3
  -9   4 -24 523.105 15.6840   4
  -9  -4 -24 492.833 14.3884  15
  -9  -4 -23 152.627 8.39676   3
  -9   4 -23 163.958 8.26777   4
  -9  -4 -23 143.686 7.31165  15
  -9  -4 -22 77.4498 6.41763   3
  -9   4 -22 74.1732 6.36942   4
  -9  -4 -22 64.0794 5.33412  15
  -9  -4 -21 22.6137 4.93251   3
  -9   4 -21 23.3001 5.07018   4
  -9  -4 -21 21.5566 4.13856  15
  -9   4 -20 76.4189 3.59566   7
  -9  -4 -20 76.7235 6.32779   3
  -9   4 -20 93.6799 6.48456   4
  -9  -4 -20 75.2980 5.20211  15
  -9   4 -19 8.31900 2.14517   7
  -9  -4 -19 12.6520 4.30255   3
  -9   4 -19 8.98235 3.71808   4
  -9  -4 -19 8.17974 3.49310  15
  -9   4 -18 102.155 3.84279   7
  -9  -4 -18 106.045 6.85363   3
  -9   4 -18 109.114 6.53590   4
  -9  -4 -18 106.544 6.85700   4
  -9  -4 -18 101.640 5.62454  15
  -9   4 -18 104.751 4.00682  14
  -9   4 -17 28.2524 2.45266   7
  -9   4 -17 29.1742 4.61404   4
  -9  -4 -17 27.7622 4.58906   3
  -9  -4 -17 27.8129 4.47866   4
  -9   4 -17 27.5570 2.69904  14
  -9  -4 -17 37.0260 3.96960  15
  -9   4 -16 135.416 4.18618   7
  -9   4 -16 147.845 7.47850   4
  -9  -4 -16 149.755 7.44824   3
  -9  -4 -16 152.397 7.66101   4
  -9  -4 -16 133.412 6.04229  15
  -9   4 -16 133.902 5.00505  14
  -9   4 -15 31.4319 2.28503   7
  -9   4 -15 44.4888 4.74151   4
  -9  -4 -15 43.1446 4.97965   4
  -9  -4 -15 42.7952 4.97966   3
  -9  -4 -15 41.4887 3.96550  15
  -9   4 -14 352.546 11.3724   4
  -9  -4 -14 361.986 11.5940   3
  -9  -4 -14 357.864 11.7523   4
  -9  -4 -14 323.476 9.58875  15
  -9  -4 -13 21.0052 4.23958   3
  -9  -4 -13 17.7968 3.83300   4
  -9   4 -13 29.4644 4.36387   4
  -9  -4 -13 20.9151 3.11217  15
  -9  -4 -12 176.450 7.90700   3
  -9  -4 -12 176.362 7.96735   4
  -9   4 -12 190.964 8.07175   4
  -9  -4 -11 104.851 6.21915   4
  -9  -4 -11 117.876 6.49952   3
  -9   4 -11 106.482 6.15090   4
  -9   4 -11 112.360 5.72128   3
  -9  -4 -10 37.4917 4.36430   4
  -9   4 -10 37.2446 4.46345   4
  -9   4 -10 42.6707 4.06248   3
  -9  -4 -10 39.2012 4.44886   3
  -9   4  -9 104.856 6.19467   4
  -9  -4  -9 101.104 6.03904   4
  -9   4  -9 92.2016 5.12638   3
  -9  -4  -9 104.056 5.99776   3
  -9   4  -8 427.896 8.74639   7
  -9  -4  -8 486.795 13.3843   4
  -9   4  -8 478.435 13.1706   4
  -9   4  -8 482.881 12.1054   3
  -9  -4  -8 498.075 13.2121   3
  -9   4  -7 15.8263 1.41056   7
  -9  -4  -7 17.9906 3.62315   4
  -9   4  -7 17.2268 3.77867   4
  -9   4  -7 16.5870 2.95428   3
  -9  -4  -7 24.7968 3.87670   3
  -9   4  -6 39.7809 1.81075   7
  -9   4  -6 50.7608 3.79084   3
  -9  -4  -6 52.3883 4.64686   4
  -9   4  -6 53.9726 4.55899   4
  -9  -4  -6 53.9624 4.50200   3
  -9   4  -5 137.471 3.46689   7
  -9  -4  -5 157.568 6.82039   3
  -9   4  -5 151.468 5.78011   3
  -9  -4  -5 152.485 6.97669   4
  -9   4  -5 150.488 6.82129   4
  -9   4  -4 968.229 19.3040   3
  -9  -4  -4 984.423 21.1838   4
  -9   4  -4 985.054 21.0176   4
  -9  -4  -4 832.539 17.0473  15
  -9   4  -4 851.961 16.1750   7
  -9  -4  -4 987.121 20.8244   3
  -9  -4  -4 889.420 16.5273  17
  -9  -4  -3 2.68177 3.11715   4
  -9   4  -3 1.86638 2.99484   4
  -9   4  -3 3.35497 2.43209   3
  -9  -4  -3 2.75506 1.38078  15
  -9   4  -3 1.56811 1.21591   7
  -9  -4  -3-0.70590 2.78534   3
  -9  -4  -3 0.17316 1.42705  17
  -9  -4  -2 135.145 6.48736   4
  -9   4  -2 135.706 5.26545   3
  -9   4  -2 148.766 6.58062   4
  -9  -4  -2 114.652 3.40813  15
  -9  -4  -2 137.703 6.11309  14
  -9   4  -2 127.460 3.33393   7
  -9  -4  -2 144.290 6.30666   3
  -9  -4  -2 121.581 3.52888  17
  -9  -4  -1 86.3108 5.29297   4
  -9   4  -1 89.1226 4.30617   3
  -9   4  -1 80.2752 5.05556   4
  -9  -4  -1 85.4195 4.97916  14
  -9  -4  -1 72.4973 2.40370  15
  -9   4  -1 81.2013 2.60065   7
  -9  -4  -1 78.8047 2.86105  17
  -9  -4  -1 92.4711 5.15609   3
  -9   4   0 284.622 9.11633   4
  -9  -4   0 271.795 8.94164   4
  -9   4   0 276.662 7.40161   3
  -9  -4   0 278.376 8.70686   3
  -9  -4   0 287.036 8.80768  14
  -9   4   0 261.115 5.35517   7
  -9  -4   0 270.024 8.94729   6
  -9   4   0 287.990 8.95961   6
  -9  -4   1 65.0296 4.76071   4
  -9   4   1 62.8996 3.61987   3
  -9  -4   1 62.1576 4.58539   3
  -9  -4   1 58.7512 4.47243  14
  -9   4   1 60.4142 2.39989   7
  -9   4   1 64.4625 4.64089   6
  -9  -4   1 60.9242 4.70790   6
  -9   4   2 379.837 9.57275   3
  -9  -4   2 394.195 11.4071   4
  -9  -4   2 394.764 11.0799   3
  -9  -4   2 378.642 11.2245  14
  -9   4   2 370.680 7.98960   7
  -9   4   2 377.723 11.2368   6
  -9  -4   2 380.226 11.3597   6
  -9  -4   3 54.1656 4.51790   4
  -9   4   3 49.7152 3.28929   3
  -9  -4   3 48.6419 4.13508   3
  -9   4   3 44.4608 2.24540   7
  -9  -4   3 47.1937 4.40710  14
  -9  -4   3 39.2299 4.26449   6
  -9   4   3 43.4412 4.21057   6
  -9  -4   4 565.034 14.1622   3
  -9   4   4 534.437 12.3046   3
  -9  -4   4 567.054 14.7043  14
  -9   4   4 560.539 14.3892   6
  -9   4   4 530.330 11.0477   7
  -9  -4   4 560.764 14.4691   6
  -9  -4   5 178.271 7.12320   3
  -9   4   5 181.420 5.82527   3
  -9  -4   5 163.487 7.25431  14
  -9  -4   5 177.253 7.37204   6
  -9   4   5 173.653 7.25979   6
  -9  -4   6 577.984 14.0597  11
  -9   4   6 626.237 13.3696   3
  -9  -4   6 621.629 15.1593   3
  -9  -4   6 576.565 15.6126  14
  -9  -4   6 611.930 15.4847   6
  -9   4   6 600.588 15.3943   6
  -9  -4   7 23.2618 3.08779  11
  -9   4   7 23.9814 2.67772   3
  -9  -4   7 28.4417 3.79031   3
  -9  -4   7 14.9955 3.53746  14
  -9   4   7 19.4367 3.59470   6
  -9  -4   7 24.2097 3.52766   6
  -9  -4   8 385.364 10.2138  11
  -9  -4   8 417.113 11.4410   3
  -9   4   8 401.211 9.68497   3
  -9  -4   8 382.092 12.0666  14
  -9   4   8 404.257 11.7259   6
  -9  -4   8 391.982 11.6053   6
  -9  -4   9 150.544 5.74834  11
  -9  -4   9 176.142 7.07303   3
  -9   4   9 171.918 5.54627   3
  -9  -4   9 160.865 7.50161  14
  -9  -4   9 171.196 7.20713   6
  -9   4   9 164.431 7.19714   6
  -9  -4  10 161.191 6.69002   3
  -9   4  10 163.239 5.38583   3
  -9  -4  10 146.129 5.51115  11
  -9   4  10 149.173 7.02201   6
  -9  -4  10 152.147 6.96424   6
  -9   4  11 94.6173 4.15749   3
  -9  -4  11 103.666 5.63990   3
  -9  -4  11 88.2553 4.24495  11
  -9   4  11 98.7288 5.86288   6
  -9  -4  11 99.3435 5.72380   6
  -9  -4  12 391.401 11.6042   3
  -9   4  12 403.889 9.77690   3
  -9  -4  12 425.744 12.1430   6
  -9   4  12 407.010 12.0192   6
  -9  -4  13 17.9270 3.63604   3
  -9   4  13 13.3935 2.46508   3
  -9  -4  13 13.4280 3.42290   6
  -9   4  13 15.7197 3.80140   6
  -9  -4  14 8.17436 3.35486   3
  -9   4  14 7.74151 2.38884   3
  -9   4  14 5.70090 3.64474   6
  -9  -4  14 11.8509 3.38384   6
  -9  -4  14 5.13664 3.83904  14
  -9  -4  15 102.274 5.78100   3
  -9   4  15 97.9101 4.35129   3
  -9  -4  15 107.257 6.04275   6
  -9   4  15 101.118 6.29473   6
  -9  -4  15 99.8992 6.54856  14
  -9  -4  16 786.829 18.7330   3
  -9   4  16 791.018 16.5246   3
  -9  -4  16 804.277 19.2598   6
  -9   4  16 780.319 19.0728   6
  -9  -4  16 749.494 19.7812  14
  -9  -4  17 6.27029 3.53516   3
  -9   4  17 3.07578 2.33196   3
  -9   4  17 3.94273 2.48070  17
  -9   4  17 6.79198 3.81961   6
  -9  -4  17-1.44194 3.31246   6
  -9  -4  17 3.91434 3.76298  14
  -9  -4  18 24.1371 3.94468   3
  -9   4  18 28.0548 2.91425   3
  -9  -4  18 22.1749 4.07608   6
  -9   4  18 18.6337 4.10179   6
  -9  -4  18 24.1483 4.70058  14
  -9  -4  19 10.4581 3.95990   3
  -9   4  19 8.07053 2.58743   3
  -9   4  19 5.11529 3.70879   6
  -9  -4  19 4.46854 3.64466   6
  -9  -4  19 7.06863 4.04432  14
  -9  -4  20 200.830 8.12180   3
  -9   4  20 189.023 6.26594   3
  -9   4  20 197.589 8.44160   6
  -9  -4  20 209.927 8.57401   6
  -9  -4  20 177.346 8.65292  14
  -9  -4  21 11.9732 3.95957   3
  -9   4  21 10.7499 2.77623   3
  -9  -4  21 12.1088 3.67795   6
  -9   4  21 11.5038 3.93078   6
  -9  -4  21 6.74580 4.02959  14
  -9   4  22 111.024 4.86223   3
  -9  -4  22 107.149 6.39593   3
  -9  -4  22 109.200 6.53909   6
  -9   4  22 108.348 6.67089   6
  -9  -4  22 110.143 7.09704  14
  -9  -4  23 82.5057 5.87107   3
  -9  -4  23 81.6038 5.69917   6
  -9   4  23 83.8346 6.19297   6
  -9   4  23 76.7980 6.21944  14
  -9  -4  23 72.8387 6.22010  14
  -9  -4  24 78.1005 5.83568   3
  -9   4  24 75.2135 5.91178   6
  -9  -4  24 75.8416 6.02889   6
  -9  -4  24 69.0659 6.19041  14
  -9   4  24 88.2496 6.47305  14
  -9  -4  25 37.0085 4.90820   3
  -9   4  25 34.0862 4.96640   6
  -9  -4  25 36.9640 5.04911   6
  -9   4  25 33.3801 5.34671  14
  -9  -4  25 29.0037 5.43738  14
  -9  -4  26 623.353 16.3833   3
  -9  -4  26 621.852 17.0327   6
  -9   4  26 608.084 17.0221   6
  -9   4  26 567.669 16.8659  14
  -9  -4  27 93.5423 6.65133   3
  -9  -4  27 93.1316 6.79476   6
  -9   4  27 81.4661 6.67829   6
  -9   4  27 77.4232 6.75363  14
  -9  -4  28 207.284 9.03707   3
  -9  -4  28 214.547 9.37394   6
  -9   4  28 203.620 9.31410   6
  -9   4  28 193.033 9.49271  14
  -9  -4  29 14.8641 4.59104   3
  -9  -4  29 11.6773 4.71700   6
  -9   4  29 17.0525 5.04859  14
  -9   4  30 69.4065 6.12152  14
  -9  -4  30 68.5616 6.22333   3
  -9  -5 -29 44.5936 5.71584  15
  -9  -5 -28 7.31985 4.79042  15
  -9   5 -27 0.99871 4.63306   2
  -9  -5 -27 0.91821 4.27255  15
  -9   5 -26 215.765 9.60282   4
  -9   5 -26 218.353 9.45992   2
  -9  -5 -26 178.868 8.47045  15
  -9  -5 -25 2.80839 3.96135  15
  -9   5 -25 13.4717 4.98800   4
  -9  -5 -25 6.58773 4.76242   4
  -9  -5 -24 90.3049 7.15023   4
  -9   5 -24 109.826 7.21450   4
  -9  -5 -24 86.0334 5.99699  15
  -9  -5 -24 100.716 7.26129   3
  -9  -5 -23 29.1005 4.56124  15
  -9  -5 -23 33.3463 5.37231   4
  -9   5 -23 28.2058 5.13118   4
  -9  -5 -23 25.6891 5.15740   3
  -9  -5 -22 394.619 13.4567   4
  -9  -5 -22 362.637 11.5985  15
  -9   5 -22 383.870 12.8231   4
  -9  -5 -22 399.033 13.2916   3
  -9  -5 -21 7.13157 3.74359  15
  -9  -5 -21 5.56588 3.99509   4
  -9  -5 -21 5.06702 4.23594   3
  -9   5 -21 0.96531 4.21238   4
  -9  -5 -20 252.141 8.94254  15
  -9   5 -20 268.624 10.2504   4
  -9  -5 -20 284.716 10.7601   3
  -9  -5 -20 287.133 10.9757   4
  -9   5 -20 250.307 7.12226   7
  -9   5 -19 21.3128 2.66723   7
  -9  -5 -19 33.4044 4.93886   3
  -9  -5 -19 19.1397 4.56309   4
  -9   5 -19 19.8065 4.62233   4
  -9  -5 -19 31.1632 3.85367  15
  -9   5 -19 23.9038 2.51675  14
  -9  -5 -18 69.3932 5.94404   3
  -9  -5 -18 70.2597 5.82497   4
  -9   5 -18 67.0960 5.72088   4
  -9   5 -18 66.1712 3.49015  14
  -9  -5 -18 61.0901 4.63726  15
  -9   5 -17 0.67541 3.88155   4
  -9  -5 -17 1.22479 3.92260   4
  -9  -5 -17-0.46315 4.14426   3
  -9  -5 -17 3.79851 3.08504  15
  -9   5 -16 258.177 9.74312   4
  -9  -5 -16 261.629 9.86224   3
  -9  -5 -16 254.600 9.89789   4
  -9  -5 -16 226.780 7.91753  15
  -9   5 -15 36.0898 4.70307   4
  -9  -5 -15 42.1378 4.97501   3
  -9  -5 -15 37.3984 4.71497   4
  -9  -5 -15 34.8977 3.55940  15
  -9  -5 -14 118.809 6.84782   3
  -9  -5 -14 123.624 7.01887   4
  -9   5 -14 114.329 6.39038   4
  -9  -5 -14 97.6862 4.92969  15
  -9   5 -13 24.2985 4.36922   4
  -9  -5 -13 23.5865 4.34873   4
  -9  -5 -13 18.7200 4.13848   3
  -9  -5 -13 18.4879 2.98390  15
  -9   5 -12 361.952 11.4275   4
  -9  -5 -12 365.853 11.5401   4
  -9  -5 -12 355.182 11.3517   3
  -9  -5 -12 320.083 9.08463  15
  -9  -5 -11 5.57963 2.41576  15
  -9   5 -11 3.02817 3.33166   4
  -9  -5 -11 8.49119 3.44489   4
  -9  -5 -11 7.19039 3.86525   3
  -9  -5 -10 419.680 12.3641   3
  -9   5 -10 419.941 12.2599   4
  -9  -5 -10 426.602 12.5388   4
  -9  -5 -10 367.868 9.65598  15
  -9  -5  -9 245.319 7.10553  15
  -9   5  -9 271.770 9.54455   4
  -9  -5  -9 282.794 9.78019   4
  -9  -5  -9 288.636 9.74549   3
  -9  -5  -8 127.669 4.60193  15
  -9  -5  -8 141.067 6.86208   4
  -9   5  -8 157.392 6.16630   3
  -9   5  -8 143.633 6.92118   4
  -9  -5  -8 151.805 6.96002   3
  -9  -5  -7 23.0543 2.28029  15
  -9  -5  -7 22.7956 4.00965   3
  -9  -5  -7 27.7820 3.82045   4
  -9   5  -7 24.0610 3.33618   3
  -9   5  -7 29.1906 4.11457   4
  -9  -5  -6 158.306 7.09795   4
  -9   5  -6 159.814 6.89511   4
  -9   5  -6 153.601 5.97685   3
  -9  -5  -6 143.689 4.48193  15
  -9   5  -6 148.885 4.07931   7
  -9  -5  -6 169.593 7.35697   3
  -9  -5  -6 144.825 4.34677  17
  -9   5  -5 10.3652 3.27756   4
  -9  -5  -5 10.4404 3.44317   4
  -9   5  -5 12.0910 2.65192   3
  -9  -5  -5 13.5082 1.74734  15
  -9   5  -5 10.3372 1.58412   7
  -9  -5  -5 13.1239 3.65435   3
  -9  -5  -5 9.74873 1.79097  17
  -9  -5  -4 112.607 6.02932   4
  -9   5  -4 108.684 5.72711   4
  -9   5  -4 112.043 4.82468   3
  -9  -5  -4 93.0737 3.08576  15
  -9   5  -4 102.334 3.27291   7
  -9  -5  -4 118.081 6.19708   3
  -9  -5  -4 89.0042 3.43180  17
  -9  -5  -3 50.5343 4.61821   4
  -9   5  -3 51.2850 3.56294   3
  -9   5  -3 43.4005 4.31518   4
  -9  -5  -3 47.2864 1.99411  15
  -9   5  -3 46.7002 2.35189   7
  -9  -5  -3 45.0168 4.61799   3
  -9  -5  -3 47.2638 2.59428  17
  -9   5  -2 1043.84 21.3060   3
  -9  -5  -2 1084.04 23.5842   4
  -9   5  -2 1078.96 23.2947   4
  -9  -5  -2 1067.54 23.3171   3
  -9   5  -2 1011.35 19.4402   7
  -9  -5  -1 17.2935 3.56742   4
  -9   5  -1 16.3712 3.43523   4
  -9   5  -1 15.0718 2.48675   3
  -9  -5  -1 20.6215 3.82094   3
  -9   5  -1 16.1089 1.78553   7
  -9   5   0 129.702 3.93220   7
  -9  -5   0 124.848 6.30695   3
  -9   5   0 128.547 6.31546   6
  -9  -5   0 138.482 6.43692   4
  -9   5   0 143.279 5.15960   3
  -9   5   0 137.611 6.40945   4
  -9  -5   1 52.0924 4.56261   3
  -9  -5   1 50.6803 4.42033   6
  -9   5   1 58.8906 4.72123   6
  -9  -5   1 60.6353 4.57208   4
  -9   5   1 55.1284 3.35599   3
  -9  -5   2 0.35710 3.26249   3
  -9   5   2-1.78760 3.46022   6
  -9  -5   2-1.64096 2.96694   6
  -9   5   2-0.88195 2.09574   3
  -9  -5   2 0.18434 2.75237   4
  -9  -5   3 63.8776 4.97563   3
  -9  -5   3 78.7354 5.04296   4
  -9   5   3 78.1878 3.74418   3
  -9  -5   3 69.7555 4.81176   6
  -9   5   3 70.3459 5.02330   6
  -9  -5   4 1048.73 24.2473  14
  -9  -5   4 1121.37 24.0688   3
  -9   5   4 1078.49 23.9432   6
  -9  -5   4 1130.77 24.1750   6
  -9   5   4 1087.77 21.5788   3
  -9  -5   4 1109.91 24.1808   4
  -9   5   5 9.19224 3.24346   6
  -9  -5   5 6.59169 3.05738   6
  -9   5   5 6.24629 1.87348   7
  -9  -5   5 9.72616 3.42084  14
  -9  -5   5 6.72949 3.20742   3
  -9   5   5 5.93425 2.21461   3
  -9  -5   6 894.205 20.3104   6
  -9   5   6 891.915 20.2372   6
  -9   5   6 854.780 17.2770   7
  -9  -5   6 890.836 20.2186   3
  -9   5   6 888.788 17.7222   3
  -9  -5   6 835.876 20.5788  14
  -9  -5   7 3.10479 2.51465  11
  -9  -5   7 1.47730 3.20244  14
  -9  -5   7 3.87035 3.02858   6
  -9   5   7-1.63958 2.93505   6
  -9   5   7 0.23690 1.98057   7
  -9   5   7-0.43022 2.17776   3
  -9  -5   7 5.15889 3.19915   3
  -9  -5   8 141.003 6.60869   6
  -9   5   8 148.915 6.89350   6
  -9  -5   8 130.158 6.88277  14
  -9  -5   8 155.934 6.92335   3
  -9   5   8 146.495 4.86495   3
  -9   5   8 137.272 4.70877   7
  -9  -5   9 201.946 8.38138  14
  -9   5   9 205.598 7.97236   6
  -9   5   9 188.228 5.84796   7
  -9  -5   9 212.516 8.02389   6
  -9   5   9 207.017 5.92333   3
  -9  -5   9 199.361 7.73227   3
  -9   5  10 67.9529 5.10248   6
  -9  -5  10 74.5513 5.16248   6
  -9  -5  10 78.4652 5.15197   3
  -9   5  10 72.3077 3.47491   3
  -9   5  11 6.21550 3.07288   6
  -9  -5  11 8.36312 3.20291   6
  -9   5  11 5.57638 2.03937   3
  -9  -5  11 6.89222 3.34688   3
  -9   5  12 64.7850 4.76625   6
  -9  -5  12 69.4165 4.95277   6
  -9   5  12 68.3133 3.38693   3
  -9  -5  12 65.2944 5.09960   3
  -9   5  13 26.4642 4.11821   6
  -9  -5  13 24.8226 3.78631   6
  -9   5  13 27.1922 2.60699   3
  -9  -5  13 26.9730 4.19552   3
  -9  -5  14 641.138 18.0717  14
  -9   5  14 720.785 17.5276   6
  -9  -5  14 688.708 17.3652   6
  -9   5  14 709.710 14.6157   3
  -9  -5  14 720.758 17.4188   3
  -9  -5  15 40.3095 5.07755  14
  -9   5  15 35.3569 4.30165   6
  -9  -5  15 39.0481 4.44691   6
  -9  -5  15 40.0741 4.43163   3
  -9   5  15 36.6844 2.76439   3
  -9  -5  16 7.39172 3.80656  14
  -9  -5  16 0.80796 3.12079   6
  -9   5  16 3.02384 3.56657   6
  -9  -5  16 7.65011 3.66089   3
  -9   5  16 2.51272 1.90619   3
  -9  -5  17 49.2655 5.33542  14
  -9  -5  17 57.7609 4.92210   6
  -9   5  17 46.5600 4.83856   6
  -9   5  17 50.7599 3.25702   3
  -9  -5  17 55.0029 5.02363   3
  -9  -5  18 407.430 13.4691  14
  -9  -5  18 438.016 12.8896   6
  -9   5  18 447.057 13.0896   6
  -9   5  18 430.600 10.0873   3
  -9  -5  18 439.584 12.7446   3
  -9  -5  19 31.6000 4.87855  14
  -9  -5  19 43.3759 4.89401   6
  -9   5  19 34.1524 4.74024   6
  -9  -5  19 35.7248 4.76733   3
  -9  -5  20 106.943 6.46795   6
  -9   5  20 103.449 6.50109   6
  -9  -5  20 115.874 6.59752   3
  -9   5  21 45.3478 5.17250   6
  -9  -5  21 47.4434 4.87313   6
  -9  -5  21 41.5455 4.76193   3
  -9  -5  22 44.0610 5.07719   6
  -9   5  22 38.8011 5.09057   6
  -9  -5  22 45.6739 4.98012   3
  -9   5  23 82.5137 5.99543   6
  -9  -5  23 82.9643 5.95761   6
  -9  -5  23 81.8982 6.15574   3
  -9   5  24 703.550 18.6207   6
  -9  -5  24 739.417 18.7259   6
  -9  -5  24 710.425 18.2032   3
  -9   5  25 12.5742 4.56508   6
  -9  -5  25 11.5057 4.08920   6
  -9  -5  25 13.3034 4.64211   3
  -9   5  26 386.269 13.1609  14
  -9  -5  26 422.826 13.2534   6
  -9   5  26 391.464 12.8949   6
  -9  -5  26 416.400 12.8764   3
  -9   5  27 15.2687 4.92758  14
  -9   5  27 8.34198 4.75222   6
  -9  -5  27 7.29015 4.71338   6
  -9  -5  27 9.20674 4.73896   3
  -9   5  28 208.450 9.52302  14
  -9  -5  28 197.439 9.10672   6
  -9   5  28 194.964 9.28258   6
  -9  -5  28 221.225 9.38116   3
  -9  -5  29 66.2554 6.12046   3
  -9   5  29 50.1689 5.91535  14
  -9  -6 -28 58.5404 5.78114  15
  -9  -6 -27 10.6159 4.60767  15
  -9  -6 -26 46.2898 5.39935  15
  -9   6 -26 60.3246 6.20526   4
  -9   6 -26 67.5631 6.25365   2
  -9   6 -25 126.385 7.81547   4
  -9  -6 -25 104.652 6.70492  15
  -9   6 -24 327.704 11.9537   4
  -9  -6 -24 362.732 12.7875   4
  -9  -6 -24 317.776 10.8705  15
  -9  -6 -23 20.4399 5.14148   4
  -9   6 -23 15.9249 4.79075   4
  -9  -6 -23 15.4636 4.33601  15
  -9  -6 -22 128.946 7.85242   4
  -9   6 -22 118.057 7.28468   4
  -9  -6 -22 98.5718 6.03371  15
  -9  -6 -21 49.1094 5.68071   4
  -9   6 -21 43.6308 5.43238   4
  -9  -6 -21 41.4433 5.58345   3
  -9  -6 -21 41.7227 4.52758  15
  -9  -6 -20 177.656 8.67483   4
  -9  -6 -20 148.100 6.76163  15
  -9   6 -20 161.978 8.11346   4
  -9  -6 -20 176.879 8.73127   3
  -9  -6 -19 7.59796 3.25774  15
  -9  -6 -19 15.0746 4.45360   4
  -9   6 -19 8.24369 4.03985   4
  -9  -6 -19 4.41464 4.14058   3
  -9  -6 -18 221.561 8.00942  15
  -9  -6 -18 236.719 9.77375   3
  -9   6 -18 233.000 9.23957   4
  -9  -6 -18 251.304 10.0575   4
  -9  -6 -17 26.4211 3.57848  15
  -9   6 -17 25.0290 4.34157   4
  -9  -6 -17 33.1266 4.67855   4
  -9  -6 -17 23.4973 4.57769   3
  -9  -6 -16 75.9866 4.75128  15
  -9  -6 -16 97.0906 6.42326   4
  -9  -6 -16 89.3246 6.38131   3
  -9   6 -16 87.7885 6.01723   4
  -9  -6 -15 35.0253 3.59902  15
  -9   6 -15 20.5672 4.36243   4
  -9  -6 -15 40.1480 4.76560   4
  -9  -6 -15 31.2173 4.74007   3
  -9  -6 -14 240.998 7.72818  15
  -9   6 -14 256.341 9.67099   4
  -9  -6 -14 262.433 9.79979   3
  -9  -6 -14 270.017 10.1122   4
  -9  -6 -13 164.929 6.05898  15
  -9  -6 -13 177.752 8.13182   3
  -9   6 -13 186.923 8.10034   4
  -9  -6 -13 186.238 8.15378   4
  -9  -6 -12 198.838 6.60636  15
  -9  -6 -12 233.422 9.04487   4
  -9   6 -12 220.153 8.57785   4
  -9  -6 -12 226.212 8.90255   3
  -9  -6 -11 13.2978 3.86447   3
  -9  -6 -11 13.5518 2.41313  15
  -9   6 -11 16.1802 3.98587   4
  -9  -6 -11 15.3230 3.82140   4
  -9  -6 -10 16.8294 3.88674   3
  -9  -6 -10 14.0647 2.41278  15
  -9   6 -10 13.9988 3.74395   4
  -9  -6 -10 14.1741 3.78175   4
  -9  -6  -9 14.9146 3.88504   3
  -9  -6  -9 6.48326 2.04322  15
  -9   6  -9 5.26133 3.48462   4
  -9  -6  -9 12.8246 3.45783   4
  -9  -6  -8 124.675 6.59106   3
  -9  -6  -8 129.125 6.55621   4
  -9   6  -8 133.060 6.66570   4
  -9  -6  -8 116.950 4.17967  15
  -9   6  -7 304.186 9.11687  12
  -9  -6  -7 311.335 10.1474   3
  -9  -6  -7 317.836 10.3115   4
  -9   6  -7 314.119 10.1496   4
  -9  -6  -7 266.981 6.94210  15
  -9   6  -6 11.5459 3.33151  12
  -9  -6  -6 11.7685 3.91634   3
  -9  -6  -6 10.4166 3.22657   4
  -9   6  -6 10.5505 3.63668   4
  -9  -6  -6 11.6061 1.71994  15
  -9   6  -5 13.7759 3.29598  12
  -9  -6  -5 12.2680 3.99754   3
  -9  -6  -5 8.11236 3.37888   4
  -9   6  -5 4.48385 3.31993   4
  -9   6  -4 747.932 17.8656  12
  -9  -6  -4 752.624 18.6454   3
  -9  -6  -4 797.013 18.8209   4
  -9   6  -4 798.415 18.5349   4
  -9   6  -4 758.423 16.5996   3
  -9   6  -3 166.933 6.84854  12
  -9  -6  -3 153.623 7.13584   3
  -9  -6  -3 156.510 7.05940   4
  -9   6  -3 150.547 5.53826   3
  -9   6  -3 156.651 6.91949   4
  -9   6  -2 2.09371 3.02439  12
  -9  -6  -2 5.50506 3.29045   3
  -9  -6  -2 1.33255 3.16476   4
  -9   6  -2 2.56475 2.96381   4
  -9   6  -2 4.06482 2.14514   3
  -9   6  -1 124.564 6.12344  12
  -9  -6  -1 123.730 6.45823   3
  -9   6  -1 140.709 6.47652   4
  -9  -6  -1 124.851 6.30004   4
  -9   6  -1 117.580 4.71412   3
  -9   6   0 414.259 11.8607  12
  -9  -6   0 409.716 12.1713   3
  -9   6   0 429.549 12.0573   4
  -9  -6   0 415.141 12.0554   4
  -9   6   0 410.490 9.92591   3
  -9   6   1 266.409 7.27374   3
  -9  -6   1 275.915 9.37574   4
  -9  -6   1 285.684 9.56625   3
  -9   6   1 280.782 9.33340  12
  -9   6   1 263.359 6.75499   7
  -9   6   1 285.156 9.26385   6
  -9  -6   2 558.698 14.4483   4
  -9   6   2 527.616 11.9127   3
  -9  -6   2 560.600 14.5648   3
  -9   6   2 543.380 14.3963  12
  -9   6   2 537.561 11.5816   7
  -9  -6   2 539.324 14.2259   6
  -9   6   2 562.885 14.3336   6
  -9   6   3 295.002 7.63603   3
  -9  -6   3 320.122 10.0317   4
  -9  -6   3 319.721 10.1566   3
  -9   6   3 298.578 9.96350  12
  -9   6   3 287.648 7.40249   7
  -9  -6   3 309.413 9.78171   6
  -9   6   3 305.923 9.82273   6
  -9  -6   4 297.450 9.59568   4
  -9   6   4 269.801 7.13560   3
  -9  -6   4 289.853 9.71298   3
  -9   6   4 280.014 9.59102  12
  -9   6   4 280.430 7.20464   7
  -9  -6   4 290.465 9.48605   6
  -9   6   4 290.872 9.48975   6
  -9  -6   5 39.2941 4.28451   4
  -9   6   5 38.5673 2.68651   3
  -9  -6   5 32.8634 4.45782   3
  -9   6   5 34.6210 4.53451  12
  -9   6   5 29.1755 4.06387   6
  -9  -6   5 34.7962 4.00672   6
  -9   6   5 32.1402 2.75586   7
  -9   6   6 650.017 16.0237   6
  -9  -6   6 617.574 15.8600   6
  -9  -6   6 644.032 16.2198   3
  -9   6   6 631.818 13.2322   3
  -9   6   6 651.089 13.6235   7
  -9  -6   7 439.603 12.2548   6
  -9   6   7 425.677 12.0976   6
  -9  -6   7 440.128 12.4011   3
  -9   6   7 412.452 9.42518   3
  -9   6   7 411.540 9.82703   7
  -9   6   8 434.904 12.2462   6
  -9  -6   8 419.831 12.1068   6
  -9  -6   8 445.896 12.4140   3
  -9   6   8 410.467 9.34945   3
  -9   6   8 411.835 9.91597   7
  -9  -6   9 0.37209 3.05768   6
  -9   6   9 1.47304 3.07855   6
  -9   6   9 3.42908 2.27145   7
  -9   6   9 3.96453 1.86048   3
  -9  -6   9 8.64128 3.59069   3
  -9   6  10 99.9525 5.78071   6
  -9  -6  10 107.524 5.95254   6
  -9  -6  10 107.210 5.94357   3
  -9   6  10 101.118 3.65273   3
  -9   6  10 98.6481 4.34214   7
  -9   6  11 0.80796 1.80557   3
  -9  -6  11 4.37631 3.22222   3
  -9   6  11 4.31191 3.19214   6
  -9   6  11-1.94242 2.47950   7
  -9  -6  11 4.36169 3.09812   6
  -9   6  12 94.4048 3.63583   3
  -9  -6  12 104.051 5.86731   3
  -9   6  12 99.6366 5.74693   6
  -9  -6  12 103.602 5.76168   6
  -9  -6  13 79.0705 5.59995   3
  -9   6  13 74.9477 3.25504   3
  -9   6  13 79.4693 5.35513   6
  -9  -6  13 81.9719 5.19139   6
  -9  -6  14 4.50573 3.62483   3
  -9   6  14 2.78191 1.82615   3
  -9   6  14 3.31558 3.34547   6
  -9  -6  14 9.36751 3.12589   6
  -9  -6  15 12.6767 3.92444   3
  -9  -6  15 12.8478 3.60075   6
  -9   6  15 11.4686 3.66406   6
  -9  -6  16 514.682 14.2685   3
  -9  -6  16 509.611 14.1071   6
  -9   6  16 519.001 14.2653   6
  -9  -6  17 35.6974 4.73887   3
  -9  -6  17 41.9335 4.42996   6
  -9   6  17 34.6755 4.53580   6
  -9  -6  18-1.64539 3.90265   3
  -9  -6  18 4.54385 3.50406   6
  -9   6  18 2.28245 3.71947   6
  -9  -6  19 54.0495 5.41002   3
  -9  -6  19 56.2057 5.06341   6
  -9   6  19 57.8656 5.49841   6
  -9  -6  20 339.791 11.2764   3
  -9   6  20 345.097 11.4254   6
  -9  -6  20 330.656 11.0261   6
  -9  -6  21 1.28929 4.21169   3
  -9  -6  21 3.25211 3.47215   6
  -9   6  21 4.81062 4.07637   6
  -9  -6  22 359.076 11.6759   3
  -9  -6  22 335.305 11.4062   6
  -9   6  22 358.500 11.7914   6
  -9  -6  23 18.3111 4.69202   3
  -9  -6  23 17.4819 4.46447   6
  -9   6  23 22.6983 4.52700   6
  -9  -6  24 48.3344 5.23148   3
  -9   6  24 43.1895 5.30701   6
  -9  -6  24 48.8248 5.22840   6
  -9  -6  25 156.851 8.12678   3
  -9   6  25 164.202 8.23285   6
  -9  -6  25 157.144 8.02727   6
  -9  -6  26 477.609 14.3000   3
  -9   6  26 469.460 14.4332   6
  -9  -6  26 472.655 14.2761   6
  -9  -6  27 38.3015 5.62065   3
  -9  -6  27 36.2505 5.07514   6
  -9   6  27 39.9305 5.55200   6
  -9   6  28 137.772 8.01366  14
  -9  -6  28 125.788 7.73812   3
  -9  -6  28 132.781 7.62340   6
  -9   6  28 129.803 7.82887   6
  -9   7 -26 153.507 8.40166   4
  -9   7 -25 17.8565 4.98767   4
  -9  -7 -24 106.044 6.43365  15
  -9   7 -24 128.177 7.51514   4
  -9  -7 -23 13.6750 4.14179  15
  -9  -7 -23 16.5863 4.95301   4
  -9   7 -23 12.7084 4.70558   4
  -9  -7 -22 116.454 6.19876  15
  -9  -7 -22 127.906 7.99161   4
  -9   7 -22 130.139 7.50640   4
  -9  -7 -21 19.7022 4.00553  15
  -9   7 -21 18.3376 4.44228   4
  -9  -7 -21 20.2045 5.06979   4
  -9  -7 -20 138.296 6.54917  15
  -9  -7 -20 141.914 8.15118   4
  -9   7 -20 153.486 7.70321   4
  -9  -7 -19 55.7013 5.68592   4
  -9   7 -19 44.6948 5.10978   4
  -9  -7 -19 36.6242 4.16108  15
  -9  -7 -18 187.550 8.76639   4
  -9   7 -18 178.910 8.16934   4
  -9  -7 -18 159.497 6.81927  15
  -9   7 -17 4.34760 3.76122   4
  -9  -7 -17 5.16607 4.19645   4
  -9  -7 -17 1.04990 2.87104  15
  -9   7 -16 873.635 20.1458   4
  -9  -7 -16 858.680 20.6745   4
  -9   7 -15 81.5673 5.90359   4
  -9  -7 -15 84.1703 6.33070   3
  -9  -7 -15 92.0151 6.35869   4
  -9  -7 -15 69.7516 4.50452  15
  -9  -7 -14 260.145 9.90612   3
  -9  -7 -14 255.015 9.68763   4
  -9   7 -14 264.835 9.61661   4
  -9  -7 -14 230.280 7.47717  15
  -9   7 -13 48.4711 4.16695  12
  -9  -7 -13 56.6952 5.41372   3
  -9   7 -13 60.3765 5.20193   4
  -9  -7 -13 63.9240 5.43024   4
  -9  -7 -13 53.1449 3.73739  15
  -9   7 -12 165.107 6.56372  12
  -9  -7 -12 175.775 8.07745   3
  -9   7 -12 174.474 7.55193   4
  -9  -7 -12 180.584 7.90119   4
  -9  -7 -12 150.401 5.63625  15
  -9   7 -11 142.386 6.15518  12
  -9  -7 -11 152.227 7.31643   4
  -9  -7 -11 136.067 7.26446   3
  -9   7 -11 134.012 6.73799   4
  -9  -7 -11 133.588 4.98843  15
  -9   7 -10 39.7847 3.83072  12
  -9   7 -10 46.4416 4.52089   4
  -9  -7 -10 42.4350 4.58414   4
  -9  -7 -10 41.0155 4.88145   3
  -9   7  -9 41.7148 4.41945   4
  -9  -7  -9 36.5612 4.34176   4
  -9  -7  -9 35.2664 2.95997  17
  -9   7  -9 35.0535 3.65104  12
  -9  -7  -9 35.2975 4.47978   3
  -9  -7  -8-0.62148 3.04922   4
  -9   7  -8 1.71384 3.14131   4
  -9  -7  -8-0.09462 2.14930  17
  -9   7  -8 4.33423 2.78219  12
  -9  -7  -8 0.62124 3.44872   3
  -9  -7  -7 54.0718 4.88568   4
  -9   7  -7 49.2976 4.63560   4
  -9  -7  -7 50.4363 3.21305  17
  -9   7  -7 55.8900 4.25914  12
  -9  -7  -7 48.1182 4.89778   3
  -9  -7  -6 271.106 9.37534   4
  -9   7  -6 249.975 8.88608   4
  -9  -7  -6 227.250 6.77222  17
  -9   7  -6 252.312 8.51826  12
  -9  -7  -6 276.160 9.62677   3
  -9  -7  -5 54.9706 4.83252   4
  -9   7  -5 52.8813 4.82346   4
  -9  -7  -5 46.0549 3.15159  17
  -9   7  -5 51.1205 4.29340  12
  -9  -7  -5 48.6841 4.79324   3
  -9   7  -4 170.147 7.19446   4
  -9  -7  -4 184.418 7.54668   4
  -9  -7  -4 188.915 7.94874   3
  -9  -7  -4 167.266 5.54137  17
  -9   7  -4 160.221 6.90609  12
  -9  -7  -3 51.8349 4.63981   4
  -9   7  -3 52.1473 4.53361   4
  -9  -7  -3 45.6738 4.83361   3
  -9   7  -3 45.8110 2.88111   7
  -9  -7  -3 36.3982 3.02102  17
  -9   7  -3 45.1007 4.37871  12
  -9  -7  -2 449.957 12.8544   3
  -9   7  -2 452.434 12.4761   4
  -9  -7  -2 458.900 12.8103   4
  -9   7  -2 427.631 9.94637   7
  -9   7  -2 435.765 12.2920  12
  -9  -7  -1 75.1701 5.31784   3
  -9  -7  -1 84.9932 5.42084   4
  -9   7  -1 78.1276 5.14341   4
  -9   7  -1 73.0103 3.60400   7
  -9   7  -1 73.7181 5.15007  12
  -9  -7   0 289.202 9.85967   3
  -9   7   0 286.454 9.64331  12
  -9   7   0 266.600 7.19416   7
  -9  -7   0 280.409 9.49084   4
  -9   7   0 288.544 9.41308   4
  -9   7   1 156.396 6.86315   4
  -9   7   1 131.000 4.60956   3
  -9  -7   1 144.183 6.55728   4
  -9   7   1 139.777 4.75112   7
  -9  -7   1 139.832 7.03477   3
  -9   7   1 137.768 6.38772   6
  -9   7   1 141.717 6.81431  12
  -9   7   2 40.4014 2.78828   3
  -9  -7   2 40.2385 4.18475   4
  -9   7   2 44.0961 2.97286   7
  -9  -7   2 44.7402 4.71792   3
  -9   7   2 41.3062 4.25908   6
  -9   7   2 42.1298 4.44172  12
  -9  -7   3 48.0648 4.30245   4
  -9   7   3 45.3213 2.78706   3
  -9   7   3 50.4184 3.18725   7
  -9  -7   3 57.1927 5.06935   3
  -9   7   3 52.4378 4.41750   6
  -9  -7   3 47.3844 4.36662   6
  -9   7   3 55.5939 4.95113  12
  -9   7   4 725.851 15.2583   3
  -9  -7   4 787.100 18.4132   4
  -9   7   4 782.064 16.0039   7
  -9  -7   4 818.279 18.9528   3
  -9   7   4 808.316 18.4100   6
  -9  -7   4 786.918 18.4237   6
  -9   7   4 762.143 18.8107  12
  -9  -7   5 15.2618 3.51885   4
  -9   7   5 12.2035 1.94709   3
  -9   7   5 12.2699 2.41810   7
  -9  -7   5 11.4626 3.69827   3
  -9   7   5 13.9970 3.30005   6
  -9  -7   5 11.7708 3.41809   6
  -9   7   5 15.2301 3.62288  12
  -9  -7   6 112.563 5.95784   4
  -9   7   6 94.9854 3.48491   3
  -9   7   6 111.421 4.45013   7
  -9  -7   6 112.988 6.26573   3
  -9   7   6 114.087 5.81163   6
  -9  -7   6 102.198 5.80784   6
  -9   7   6 110.422 6.24120  12
  -9   7   7 95.5571 3.34643   3
  -9   7   7 100.059 4.31644   7
  -9  -7   7 99.2575 6.03347   3
  -9   7   7 102.591 5.71832   6
  -9  -7   7 91.9061 5.48602   6
  -9   7   7 97.6671 5.97761  12
  -9   7   8 311.074 7.16807   3
  -9   7   8 334.849 8.53621   7
  -9  -7   8 341.775 10.7578   3
  -9   7   8 339.932 10.4407   6
  -9  -7   8 335.354 10.3490   6
  -9   7   8 311.335 10.7653  12
  -9  -7   9 87.4917 5.68715   3
  -9   7   9 71.6196 3.91312   7
  -9   7   9 67.7925 2.74876   3
  -9  -7   9 78.1806 5.21097   6
  -9   7   9 80.4903 5.38468   6
  -9  -7  10 181.220 7.81614   3
  -9  -7  10 171.509 7.30580   6
  -9   7  10 170.093 7.42698   6
  -9  -7  11 126.403 6.77752   3
  -9   7  11 137.779 6.65977   6
  -9  -7  11 134.303 6.64524   6
  -9  -7  12 196.310 8.21333   3
  -9  -7  12 209.075 8.14761   6
  -9   7  12 198.111 8.02471   6
  -9  -7  13 6.08199 3.83186   3
  -9  -7  13 7.10031 3.76292   6
  -9   7  13 8.19428 3.79228   6
  -9  -7  14 163.955 7.64633   3
  -9   7  14 159.227 7.42575   6
  -9  -7  14 164.672 7.27045   6
  -9  -7  15 16.7696 4.30075   3
  -9   7  15 21.2167 4.23758   6
  -9  -7  15 18.6355 3.90471   6
  -9  -7  16 143.166 7.33888   3
  -9   7  16 132.840 6.74914   6
  -9  -7  16 139.133 6.77741   6
  -9  -7  17 0.84689 3.80788   3
  -9   7  17 5.47004 4.03531   6
  -9  -7  17 3.83144 3.68505   6
  -9  -7  18 822.749 20.1871   3
  -9  -7  18 826.248 19.9030   6
  -9   7  18 830.571 19.9679   6
  -9  -7  19 54.9608 5.66566   3
  -9   7  19 41.7364 5.13125   6
  -9  -7  19 49.8810 5.06387   6
  -9  -7  20 287.189 10.5256   3
  -9  -7  20 279.446 10.0608   6
  -9   7  20 285.730 10.3138   6
  -9  -7  21 81.1346 6.24395   3
  -9  -7  21 81.5044 5.90779   6
  -9   7  21 83.5758 6.30458   6
  -9  -7  22 47.8436 5.23839   3
  -9  -7  22 42.2984 5.14890   6
  -9   7  22 44.6369 5.31870   6
  -9  -7  23 51.4071 5.67189   3
  -9   7  23 48.8253 5.30983   6
  -9  -7  23 46.3304 5.35475   6
  -9  -7  24 353.972 11.8484   3
  -9  -7  24 343.289 11.5174   6
  -9   7  24 331.158 11.6730   6
  -9  -7  25 8.47571 4.72241   3
  -9   7  25 10.0180 4.20608   6
  -9  -7  25 8.69388 4.28675   6
  -9  -7  26 92.3726 6.93920   3
  -9   7  26 101.971 7.01096   6
  -9  -7  26 92.0851 6.58391   6
  -9   7  27 32.7646 5.34866   6
  -9  -7  27 42.7899 5.10891   6
  -9   8 -26 81.6103 6.81571   4
  -9   8 -25 1.44655 4.47380   4
  -9   8 -24 84.7780 6.65160   4
  -9   8 -23 42.3033 5.44025   4
  -9  -8 -23 39.9675 5.78070   4
  -9   8 -22 72.2426 6.10034   4
  -9  -8 -22 70.0839 6.49674   4
  -9  -8 -22 79.2040 6.49473   3
  -9  -8 -21 7.16406 4.75802   4
  -9  -8 -21 7.31871 4.52418   3
  -9   8 -21 9.05436 4.50429   4
  -9  -8 -20 190.813 9.09947   4
  -9   8 -20 177.679 8.36734   4
  -9  -8 -20 172.175 8.81025   3
  -9   8 -19 14.9360 4.25234   4
  -9  -8 -19 12.7504 4.53988   4
  -9  -8 -18 248.824 10.1714   4
  -9   8 -18 256.620 9.66031   4
  -9   8 -17 47.6713 5.15322   4
  -9  -8 -17 48.3735 5.35065   4
  -9  -8 -16 65.0624 5.56298   4
  -9   8 -16 59.5463 5.31829   4
  -9   8 -16 57.1303 4.14172  12
  -9   8 -15 73.9028 5.56454   4
  -9  -8 -15 82.5358 6.00644   4
  -9   8 -15 63.4391 4.47834  12
  -9   8 -14 327.520 10.7490   4
  -9  -8 -14 334.446 11.3068   4
  -9   8 -14 308.456 9.37129  12
  -9   8 -13 75.3080 5.43116   4
  -9  -8 -13 83.7055 6.00840   4
  -9   8 -13 70.6559 4.62221  12
  -9  -8 -12 116.899 6.59816   4
  -9   8 -12 114.037 6.39843   4
  -9   8 -12 117.286 5.66930  12
  -9  -8 -11 39.7942 3.38493  17
  -9   8 -11 40.1706 4.40194   4
  -9  -8 -11 39.5076 4.61862   4
  -9   8 -11 38.8127 4.06598  12
  -9  -8 -10 81.5733 4.36755  17
  -9   8 -10 88.0803 5.36014  12
  -9  -8 -10 94.1755 6.11870   4
  -9   8 -10 107.605 5.97121   4
  -9   8  -9 71.6608 5.05967   4
  -9  -8  -9 73.8421 5.44977   4
  -9  -8  -9 70.2329 4.06667  17
  -9   8  -9 75.3447 4.79878  12
  -9  -8  -9 73.3394 5.88684   3
  -9  -8  -8 127.954 6.71334   4
  -9   8  -8 103.642 6.00743   4
  -9  -8  -8 111.898 4.82517  17
  -9   8  -8 123.072 6.03567  12
  -9  -8  -8 114.601 6.60957   3
  -9  -8  -7 71.0950 5.35804   4
  -9   8  -7 68.2906 5.08260   4
  -9  -8  -7 57.3977 3.79165  17
  -9   8  -7 64.8531 4.76122  12
  -9  -8  -7 68.1288 5.49280   3
  -9  -8  -6 43.5913 4.29640   4
  -9   8  -6 50.1832 4.56664   4
  -9  -8  -6 43.2142 3.52925  17
  -9   8  -6 46.2845 4.42184  12
  -9  -8  -6 42.0803 5.06514   3
  -9   8  -5 276.737 9.28321   4
  -9  -8  -5 291.004 9.71282   4
  -9  -8  -5 246.662 7.53419  17
  -9   8  -5 267.826 9.13682  12
  -9  -8  -5 270.573 9.78682   3
  -9  -8  -4 398.533 11.6423   4
  -9   8  -4 381.899 11.1957   4
  -9  -8  -4 334.536 9.26421  17
  -9   8  -4 383.197 11.2234  12
  -9  -8  -4 362.551 11.5962   3
  -9   8  -3 70.8131 5.06725   4
  -9  -8  -3 71.4162 5.14050   4
  -9   8  -3 70.5037 5.05316  12
  -9  -8  -3 68.5630 5.49140   3
  -9  -8  -2 278.286 9.80731   3
  -9   8  -2 266.403 9.13394   4
  -9  -8  -2 280.577 9.41168   4
  -9   8  -2 253.161 7.13666   7
  -9   8  -2 274.012 9.37141  12
  -9  -8  -1 384.732 11.9255   3
  -9   8  -1 377.219 11.2690   4
  -9  -8  -1 377.756 11.4483   4
  -9   8  -1 370.131 9.22387   7
  -9   8  -1 391.963 11.7429  12
  -9  -8   0 121.771 6.65084   3
  -9   8   0 119.634 6.11104   4
  -9  -8   0 128.290 6.43958   4
  -9   8   0 120.923 4.68084   7
  -9   8   0 120.455 6.24283  12
  -9  -8   1 189.906 8.14319   3
  -9   8   1 188.195 7.94876  12
  -9   8   1 171.507 5.74050   7
  -9  -8   1 186.061 7.57350   4
  -9   8   1 188.664 7.50249   4
  -9  -8   2 343.788 10.5451   4
  -9   8   2 309.858 8.35169   7
  -9  -8   2 329.095 10.8487   3
  -9   8   2 325.694 10.0568   6
  -9   8   2 343.799 10.8028  12
  -9  -8   3 106.082 5.72743   4
  -9   8   3 107.218 4.50659   7
  -9  -8   3 111.288 6.40666   3
  -9   8   3 103.913 5.72709   6
  -9   8   3 106.999 6.18194  12
  -9  -8   4 122.595 6.16262   4
  -9   8   4 121.156 4.81322   7
  -9  -8   4 121.648 6.52823   3
  -9  -8   4 116.811 6.08204   6
  -9   8   4 115.684 5.99700   6
  -9   8   4 107.262 6.32251  12
  -9  -8   5 331.586 10.3292   4
  -9   8   5 319.404 8.54509   7
  -9  -8   5 339.583 10.9071   3
  -9  -8   5 324.625 10.2487   6
  -9   8   5 330.515 10.2221   6
  -9   8   5 333.562 10.9289  12
  -9  -8   6 651.172 16.9632   3
  -9   8   6 637.574 16.9750  12
  -9  -8   6 662.629 16.3288   6
  -9   8   6 666.567 16.3231   6
  -9  -8   6 669.047 16.3864   4
  -9  -8   7 12.6190 4.01309   3
  -9   8   7 12.3173 4.10862  12
  -9   8   7 9.38692 3.42641   6
  -9  -8   7 5.62002 3.22615   6
  -9  -8   7 4.50499 3.26453   4
  -9  -8   8 131.906 6.98649   3
  -9   8   8 113.015 6.51451  12
  -9  -8   8 122.858 6.11714   6
  -9   8   8 129.187 6.28001   6
  -9  -8   8 116.662 6.10082   4
  -9  -8   9 151.750 6.76285   6
  -9   8   9 157.941 6.85157   6
  -9  -8   9 148.033 7.37211   3
  -9  -8  10 80.5078 5.14848   6
  -9   8  10 82.1631 5.34563   6
  -9  -8  10 77.7493 5.71341   3
  -9   8  11 36.2037 4.03778   6
  -9  -8  11 33.1721 4.04609   6
  -9  -8  11 39.4785 4.82091   3
  -9   8  12 73.1400 5.16667   6
  -9  -8  12 77.8049 5.19234   6
  -9  -8  12 69.7696 5.54246   3
  -9   8  13 24.7629 4.06428   6
  -9  -8  13 22.0903 3.89946   6
  -9   8  13 22.1002 4.41474  12
  -9  -8  13 30.2075 4.59837   3
  -9  -8  14 76.1854 5.31942   6
  -9   8  14 72.7812 5.38686   6
  -9   8  14 68.9612 5.71847  12
  -9  -8  14 74.3757 5.63320   3
  -9  -8  15 47.0563 5.13505   3
  -9   8  15 40.0494 4.50688   6
  -9  -8  15 46.4596 4.71229   6
  -9  -8  16 458.363 13.6157   3
  -9   8  16 440.831 12.9128   6
  -9  -8  16 440.407 12.7846   6
  -9  -8  17 26.9135 4.98057   3
  -9   8  17 25.7198 4.34056   6
  -9  -8  17 26.9057 4.01590   6
  -9  -8  18 167.736 8.01335   3
  -9   8  18 158.914 7.59413   6
  -9  -8  18 161.240 7.43400   6
  -9  -8  19 38.3999 5.35435   3
  -9  -8  19 38.8297 4.62268   6
  -9   8  19 43.3869 4.88234   6
  -9  -8  20 292.697 10.7084   3
  -9  -8  20 281.875 9.94143   6
  -9   8  20 271.625 9.99225   6
  -9  -8  21 3.25020 4.03115   3
  -9   8  21 2.58015 4.04456   6
  -9  -8  21 6.13734 4.01034   6
  -9  -8  22 455.560 13.8803   3
  -9  -8  22 402.288 12.6450   6
  -9   8  22 439.425 13.2635   6
  -9  -8  23 113.803 7.27130   3
  -9  -8  23 122.444 7.00854   6
  -9   8  23 116.328 7.06930   6
  -9  -8  24 2.88963 4.55655   3
  -9   8  24 5.88351 4.07685   6
  -9  -8  24 5.54677 4.08020   6
  -9  -8  25 39.2238 5.47852   3
  -9  -8  25 32.4480 4.84216   6
  -9   8  25 37.7610 5.09530   6
  -9  -8  26 231.716 9.61362   6
  -9   8  26 247.299 9.91776   6
  -9  -8  27 54.0790 5.67474   6
  -9   9 -24 13.1030 4.40536   4
  -9   9 -23 9.29118 4.31527   4
  -9   9 -22 97.0391 6.54589   4
  -9  -9 -22 106.859 7.33543   4
  -9  -9 -21 95.6722 7.06176   4
  -9   9 -21 89.7857 6.36214   4
  -9  -9 -20 264.145 10.5387   3
  -9   9 -20 248.193 9.70192   4
  -9  -9 -20 253.446 10.4179   4
  -9   9 -19 27.4957 4.60775   4
  -9  -9 -19 36.4616 5.45644   3
  -9  -9 -19 35.5840 5.21734   4
  -9  -9 -18 8.96388 4.24998   4
  -9  -9 -18 4.76630 4.18840   3
  -9   9 -18 11.1360 4.02429   4
  -9   9 -18 10.0177 3.16177  12
  -9   9 -17 21.3082 4.33029   4
  -9  -9 -17 19.2522 4.77669   3
  -9  -9 -17 20.0481 4.81042   4
  -9   9 -17 19.7955 3.50294  12
  -9   9 -16 322.436 10.7796   4
  -9  -9 -16 335.822 11.5419   3
  -9  -9 -16 312.816 11.3178   4
  -9   9 -16 291.262 9.17774  12
  -9   9 -15 33.6067 4.64660   4
  -9  -9 -15 33.5469 5.15921   3
  -9  -9 -15 43.1337 5.19489   4
  -9   9 -15 31.7699 4.06928  12
  -9   9 -14 154.040 7.23945   4
  -9  -9 -14 158.723 7.72761   4
  -9   9 -14 126.683 6.02119  12
  -9  -9 -13 38.7422 4.86546   4
  -9   9 -13 43.9127 4.71291   4
  -9   9 -13 48.6832 4.27665  12
  -9   9 -12 378.494 11.4489   4
  -9  -9 -12 395.816 12.2135   4
  -9  -9 -12 351.393 9.77614  17
  -9   9 -12 344.661 10.5480  12
  -9  -9 -11 109.100 6.24835   4
  -9   9 -11 99.7318 5.95104   4
  -9  -9 -11 82.0925 4.69470  17
  -9   9 -11 97.3452 5.59200  12
  -9   9 -10 203.668 8.04762   4
  -9  -9 -10 214.657 8.59810   4
  -9  -9 -10 185.199 6.67614  17
  -9   9 -10 200.569 7.65138  12
  -9  -9  -9 17.0803 3.81451   4
  -9   9  -9 16.2876 3.73052   4
  -9  -9  -9 13.4731 3.10721  17
  -9   9  -9 19.6455 3.78737  12
  -9   9  -8 116.824 6.17613   4
  -9  -9  -8 118.062 6.48711   4
  -9  -9  -8 97.1084 4.98193  17
  -9   9  -8 111.622 6.04092  12
  -9  -9  -7 59.2591 4.90693   4
  -9   9  -7 48.7157 4.66608   4
  -9  -9  -7 45.3873 3.84852  17
  -9   9  -7 49.3783 4.55235  12
  -9   9  -6 127.678 6.27786   4
  -9  -9  -6 121.511 6.41758   4
  -9  -9  -6 113.350 5.21308  17
  -9   9  -6 117.227 6.18474  12
  -9  -9  -5 19.4404 3.79142   4
  -9   9  -5 15.8020 3.76313   4
  -9  -9  -5 16.0662 3.21437  17
  -9   9  -5 18.9441 3.89676  12
  -9  -9  -4 240.253 8.74171   4
  -9   9  -4 242.731 8.65301   4
  -9  -9  -4 229.606 7.39189  17
  -9   9  -4 230.552 8.69249  12
  -9  -9  -3-0.85276 3.99801   3
  -9   9  -3 3.10383 3.63254  12
  -9   9  -3 0.17751 3.33391   4
  -9  -9  -3 5.35175 3.28961   4
  -9  -9  -2 194.681 8.50280   3
  -9   9  -2 185.375 7.95882  12
  -9  -9  -2 194.615 7.83703   4
  -9   9  -2 201.563 7.77525   4
  -9  -9  -1 122.413 6.84632   3
  -9   9  -1 115.991 6.53067  12
  -9   9  -1 111.938 6.07440   4
  -9  -9  -1 124.175 6.30746   4
  -9  -9   0 456.714 13.3341   3
  -9   9   0 400.380 12.4623  12
  -9  -9   0 438.997 12.3738   4
  -9   9   0 435.062 12.2342   4
  -9  -9   1 166.321 7.95545   3
  -9   9   1 178.686 7.85166  12
  -9   9   1 172.962 7.27905   4
  -9  -9   1 179.973 7.42878   4
  -9  -9   2 22.4820 4.35841   3
  -9   9   2 29.8907 4.39893  12
  -9   9   2 27.2803 3.85972   4
  -9  -9   2 22.9002 3.81739   4
  -9  -9   3 43.6967 5.12852   3
  -9   9   3 38.7544 4.54590  12
  -9   9   3 38.7105 4.15527   6
  -9  -9   3 35.0401 4.10587   4
  -9  -9   4 622.483 16.3412   3
  -9   9   4 585.594 16.0822  12
  -9   9   4 601.794 15.1932   6
  -9  -9   4 619.588 15.4998   4
  -9  -9   5 4.84339 3.67644   3
  -9   9   5 5.00294 4.01301  12
  -9   9   5 6.70602 3.37151   6
  -9  -9   5 8.72755 3.12073   6
  -9  -9   5 4.28226 3.09409   4
  -9  -9   6-1.26720 3.60899   3
  -9   9   6 4.41333 3.89048  12
  -9  -9   6-1.43102 3.02361   6
  -9   9   6-0.17303 3.05065   6
  -9  -9   6-0.35572 2.98431   4
  -9  -9   7 47.0491 4.94714   3
  -9   9   7 48.4551 5.05815  12
  -9  -9   7 46.4486 4.35730   6
  -9   9   7 45.3884 4.30511   6
  -9  -9   7 47.2120 4.30624   4
  -9  -9   8 262.877 9.80061   3
  -9   9   8 243.911 9.75737  12
  -9  -9   8 258.476 8.92493   6
  -9   9   8 261.851 8.85665   6
  -9  -9   8 262.248 8.91641   4
  -9  -9   9 11.5616 4.26488   3
  -9  -9   9 10.5284 3.38661   6
  -9   9   9 15.2704 3.46877   6
  -9  -9   9 16.3743 3.34571   4
  -9  -9  10 90.1869 6.22336   3
  -9  -9  10 83.4721 5.51904   6
  -9   9  10 84.7723 5.33972   6
  -9  -9  10 92.7508 5.42996   4
  -9   9  11 110.564 6.05463   6
  -9  -9  11 117.356 6.21133   6
  -9  -9  11 124.026 6.91118   3
  -9   9  12 16.4234 3.58668   6
  -9  -9  12 19.3074 3.80286   6
  -9   9  12 17.0652 4.46309  12
  -9  -9  12 24.8546 4.60424   3
  -9   9  13 16.0603 3.77766   6
  -9  -9  13 14.8466 3.83530   6
  -9   9  13 24.1656 4.66239  12
  -9  -9  13 25.9397 4.66425   3
  -9   9  14 393.479 11.5536   6
  -9  -9  14 392.236 11.5963   6
  -9   9  14 351.524 12.3856  12
  -9  -9  14 375.674 12.2272   3
  -9   9  15 28.2217 4.19632   6
  -9  -9  15 28.4267 4.22116   6
  -9   9  15 22.9650 4.64496  12
  -9  -9  15 27.3655 4.70850   3
  -9  -9  16 272.067 9.58113   6
  -9   9  16 277.276 9.70884   6
  -9   9  16 264.443 10.5024  12
  -9  -9  16 278.217 10.3305   3
  -9  -9  17 43.5057 5.32290   3
  -9   9  17 41.0799 4.89551   6
  -9  -9  17 41.2943 4.66461   6
  -9  -9  18 281.318 10.5219   3
  -9   9  18 291.721 10.0241   6
  -9  -9  18 268.257 9.65018   6
  -9  -9  19 20.8277 4.65526   3
  -9   9  19 19.4973 4.33218   6
  -9  -9  19 20.6003 4.23849   6
  -9  -9  20 265.572 10.2742   3
  -9   9  20 258.587 9.65214   6
  -9  -9  20 258.167 9.62991   6
  -9  -9  21 132.069 7.88871   3
  -9  -9  21 119.556 6.86055   6
  -9   9  21 143.749 7.41888   6
  -9  -9  22 101.130 6.74281   3
  -9  -9  22 87.8860 6.06983   6
  -9   9  22 95.4681 6.49619   6
  -9  -9  23 45.7103 5.71575   3
  -9  -9  23 34.9520 4.98641   6
  -9   9  23 28.3468 5.03340   6
  -9   9  24 392.480 12.6039   6
  -9  -9  24 389.528 12.3579   6
  -9  -9  25 21.2044 4.51084   6
  -9   9  25 29.0270 4.99368   6
  -9  -9  26 17.4740 4.49471   6
  -9   9  26 16.5857 4.63920   6
  -9 -10 -21 143.943 8.09705   4
  -9  10 -20 5.62776 4.05392   4
  -9 -10 -20 12.1051 4.94544   4
  -9 -10 -19 49.1681 5.75606   3
  -9 -10 -19 60.8963 6.12381   4
  -9  10 -19 55.2926 5.18486   4
  -9 -10 -18 95.4151 6.95819   4
  -9  10 -18 96.5618 6.19818   4
  -9 -10 -18 103.517 6.98265   3
  -9  10 -18 86.6815 5.10320  12
  -9 -10 -17 87.6114 6.55241   4
  -9  10 -17 84.6512 5.92562   4
  -9 -10 -17 92.0221 6.64132   3
  -9  10 -17 80.6113 5.02543  12
  -9 -10 -16 2.14156 4.03039   4
  -9 -10 -16 6.17127 4.24915   3
  -9  10 -16 4.73693 3.80000   4
  -9  10 -16 6.39554 3.48093  12
  -9  10 -15 43.4579 4.79728   4
  -9 -10 -15 38.0144 5.14563   3
  -9 -10 -15 42.7792 5.28652   4
  -9  10 -15 33.2742 4.06798  12
  -9  10 -14 232.983 8.91625   4
  -9 -10 -14 257.615 9.77548   4
  -9 -10 -14 235.125 9.79978   3
  -9  10 -14 238.649 8.41054  12
  -9 -10 -13 75.8968 5.85045   4
  -9  10 -13 61.6343 5.11840   4
  -9 -10 -13 56.7447 5.36972   3
  -9 -10 -13 51.0009 4.38187  17
  -9  10 -13 61.1409 4.83061  12
  -9  10 -12 163.267 7.24010   4
  -9 -10 -12 152.031 7.76602   3
  -9 -10 -12 173.730 7.82566   4
  -9 -10 -12 142.354 6.29100  17
  -9  10 -12 144.016 6.77370  12
  -9 -10 -11 20.0463 4.36823   3
  -9 -10 -11 21.2399 4.00824   4
  -9  10 -11 16.8750 3.98145   4
  -9 -10 -11 13.6748 3.37697  17
  -9  10 -11 17.0411 3.86200  12
  -9 -10 -10 165.513 7.95873   3
  -9  10 -10 175.775 7.49715   4
  -9 -10 -10 179.948 7.96038   4
  -9 -10 -10 160.695 6.48972  17
  -9  10 -10 154.385 7.05144  12
  -9 -10  -9 18.6799 4.45826   3
  -9  10  -9 18.4324 4.02541   4
  -9 -10  -9 15.6839 3.89410   4
  -9 -10  -9 20.4464 3.45413  17
  -9  10  -9 21.8535 4.10324  12
  -9  10  -8 407.551 11.7495   4
  -9 -10  -8 423.587 12.4358   4
  -9 -10  -8 394.102 10.8525  17
  -9  10  -8 411.933 12.0578  12
  -9 -10  -7 136.584 6.73496   4
  -9  10  -7 135.340 6.35742   4
  -9 -10  -7 120.211 5.68250  17
  -9  10  -7 127.003 6.60081  12
  -9  10  -6 104.097 5.79287   4
  -9 -10  -6 119.388 6.30723   4
  -9 -10  -6 98.7128 5.21255  17
  -9  10  -6 96.2552 6.01498  12
  -9 -10  -5 12.5140 3.48125   4
  -9  10  -5 6.84736 3.34146   4
  -9 -10  -5 12.8096 3.37896  17
  -9  10  -5 11.8365 3.62070  12
  -9 -10  -4 142.012 6.83436   4
  -9  10  -4 132.325 6.35774   4
  -9 -10  -4 128.763 5.76830  17
  -9  10  -4 126.203 6.49049  12
  -9  10  -3 116.568 6.49855  12
  -9  10  -3 117.696 6.06505   4
  -9 -10  -3 125.271 6.33311   4
  -9  10  -2 163.080 7.63200  12
  -9 -10  -2 167.901 7.19635   4
  -9  10  -2 161.822 7.02074   4
  -9  10  -1 14.2383 4.23142  12
  -9  10  -1 13.5439 3.58706   4
  -9 -10  -1 13.6604 3.61568   4
  -9  10   0 83.9881 6.06771  12
  -9 -10   0 98.2274 5.62317   4
  -9  10   0 91.1692 5.55309   4
  -9  10   1 3.86669 3.98632  12
  -9  10   1 2.44161 3.17182   4
  -9 -10   1 0.72465 3.24223   4
  -9  10   2 407.877 12.7305  12
  -9 -10   2 420.454 11.9407   4
  -9  10   2 424.435 11.8936   4
  -9 -10   3 157.403 7.75868   3
  -9  10   3 150.641 7.27857  12
  -9  10   3 147.724 6.70508   4
  -9 -10   3 136.699 6.51166   4
  -9 -10   4 9.15812 4.06688   3
  -9  10   4 8.91988 3.71626  12
  -9  10   4 4.85629 3.17113   6
  -9 -10   4 10.0823 3.39298   4
  -9 -10   5 48.3121 5.08341   3
  -9  10   5 42.6250 5.02858  12
  -9  10   5 37.2599 4.16074   6
  -9 -10   5 44.6220 4.35993   4
  -9 -10   6 150.907 7.49193   3
  -9  10   6 154.404 7.61710  12
  -9  10   6 154.006 6.67342   6
  -9 -10   6 139.423 6.60602   6
  -9 -10   6 150.230 6.67541   4
  -9 -10   7 95.7853 6.30099   3
  -9  10   7 93.3277 6.36080  12
  -9 -10   7 95.9596 5.62908   6
  -9  10   7 100.704 5.60274   6
  -9 -10   7 98.5550 5.50216   4
  -9 -10   8 87.0933 5.99955   3
  -9  10   8 81.8185 6.18858  12
  -9 -10   8 82.0592 5.22049   6
  -9  10   8 83.1865 5.07863   6
  -9 -10   8 83.6085 5.18665   4
  -9 -10   9 0.22240 4.15813   3
  -9  10   9 1.56839 3.08802   6
  -9 -10   9 2.13888 3.13202   6
  -9 -10   9 2.43792 2.98644   4
  -9 -10  10 259.795 9.88691   3
  -9 -10  10 241.126 8.60449   6
  -9  10  10 241.842 8.69781   6
  -9 -10  10 236.746 8.38844   4
  -9 -10  11 61.9168 5.73400   3
  -9 -10  11 62.1803 4.86465   6
  -9  10  11 60.6548 4.91458   6
  -9 -10  11 67.5738 4.74342   4
  -9 -10  12 413.788 12.9508   3
  -9  10  12 371.845 12.8299  12
  -9 -10  12 399.099 11.7666   6
  -9  10  12 396.906 11.6811   6
  -9 -10  12 404.149 11.4864   4
  -9 -10  13 196.025 7.81656   6
  -9  10  13 185.998 7.69011   6
  -9  10  13 192.529 9.00943  12
  -9 -10  13 193.843 8.60043   3
  -9  10  14 53.3206 4.83654   6
  -9 -10  14 54.8234 4.79595   6
  -9  10  14 54.0628 5.59252  12
  -9 -10  14 56.8046 5.50159   3
  -9 -10  15 10.1937 3.71907   6
  -9  10  15 12.0964 3.81294   6
  -9  10  15 10.2957 4.40103  12
  -9 -10  15 8.82266 4.57235   3
  -9  10  16 261.116 9.38678   6
  -9 -10  16 271.060 9.39926   6
  -9  10  16 253.837 10.4893  12
  -9 -10  16 269.664 10.4803   3
  -9 -10  17 82.1768 5.75970   6
  -9  10  17 86.9709 5.86692   6
  -9  10  17 78.4451 6.67170  12
  -9 -10  17 96.7123 6.97148   3
  -9 -10  18 354.278 11.1613   6
  -9  10  18 344.412 11.0944   6
  -9  10  18 343.032 12.2801  12
  -9 -10  18 343.497 12.0673   3
  -9 -10  19 24.9213 5.03230   3
  -9 -10  19 27.7206 4.28730   6
  -9  10  19 26.0536 4.60052   6
  -9 -10  20 91.1998 6.54829   3
  -9  10  20 79.8791 6.10399   6
  -9 -10  20 83.3102 5.81408   6
  -9 -10  21 44.7828 5.58721   3
  -9  10  21 38.2083 5.03463   6
  -9 -10  21 44.9847 5.09304   6
  -9  10  22 188.862 8.37227   6
  -9 -10  22 180.451 8.09575   6
  -9 -10  23 30.8396 4.79182   6
  -9  10  23 43.1517 5.16714   6
  -9 -10  24 66.6072 5.72206   6
  -9  10  24 78.0415 6.23525   6
  -9 -10  25 54.5670 5.44519   6
  -9  10  25 58.1604 5.77538   6
  -9 -10  26 163.761 7.97057   6
  -9 -11 -20 62.9369 6.04096   4
  -9 -11 -19 280.401 10.8571   4
  -9 -11 -18 5.14677 4.58307   4
  -9 -11 -17 85.0153 6.41873   4
  -9 -11 -17 80.8062 6.58477   3
  -9  11 -17 67.0467 4.90249  12
  -9 -11 -16 282.763 10.4054   4
  -9 -11 -16 276.417 10.6847   3
  -9  11 -16 239.053 8.66217  12
  -9 -11 -15 36.2286 5.14790   4
  -9 -11 -15 33.1929 5.18599   3
  -9  11 -15 29.5418 4.16906  12
  -9 -11 -14 30.1869 5.19906   3
  -9  11 -14 24.0304 4.28283   4
  -9 -11 -14 25.8194 4.60660   4
  -9 -11 -14 23.3608 4.04261  17
  -9  11 -14 21.6058 4.13045  12
  -9  11 -13 126.786 6.50765   4
  -9 -11 -13 129.785 7.08325   4
  -9 -11 -13 134.354 7.65211   3
  -9 -11 -13 110.776 5.94883  17
  -9  11 -13 117.346 6.46125  12
  -9  11 -12 249.558 8.85246   4
  -9 -11 -12 240.219 9.80275   3
  -9 -11 -12 256.414 9.69400   4
  -9 -11 -12 227.823 8.21910  17
  -9  11 -12 230.945 8.80625  12
  -9 -11 -11 24.0644 4.72762   3
  -9  11 -11 20.8155 3.90225   4
  -9 -11 -11 18.4141 4.40667   4
  -9 -11 -11 21.0480 3.86911  17
  -9  11 -11 21.4032 4.15222  12
  -9 -11 -10 278.787 10.4053   3
  -9  11 -10 253.553 8.95837   4
  -9 -11 -10 258.745 9.59864   4
  -9 -11 -10 249.136 8.53177  17
  -9  11 -10 260.650 9.28944  12
  -9 -11  -9 119.727 7.01349   3
  -9  11  -9 115.325 6.14113   4
  -9 -11  -9 120.158 6.58586   4
  -9 -11  -9 115.289 5.86887  17
  -9  11  -9 113.959 6.52284  12
  -9 -11  -8 87.7650 6.19765   3
  -9  11  -8 83.2260 5.34380   4
  -9 -11  -8 87.6355 5.77196   4
  -9  11  -8 73.0329 6.21638  18
  -9 -11  -8 76.4227 5.10920  17
  -9  11  -8 73.2002 5.61204  12
  -9 -11  -7 9.44890 4.14055   3
  -9  11  -7 9.46842 3.66374   4
  -9 -11  -7 8.57407 3.65228   4
  -9 -11  -7 5.21262 3.42174  17
  -9  11  -7 11.4645 4.54947  18
  -9  11  -7 11.6499 4.09714  12
  -9 -11  -6 364.010 11.9694   3
  -9 -11  -6 385.932 11.4432   4
  -9  11  -6 363.710 10.8202   4
  -9 -11  -6 338.181 10.2269  17
  -9  11  -6 327.288 11.7038  18
  -9  11  -6 353.493 11.4047  12
  -9 -11  -5 50.2042 5.35009   3
  -9 -11  -5 56.9661 4.83299   4
  -9  11  -5 45.6716 4.40730   4
  -9 -11  -5 41.0113 4.29381  17
  -9  11  -5 48.3768 5.44207  18
  -9  11  -5 50.9867 5.17730  12
  -9 -11  -4 168.664 7.96376   3
  -9  11  -4 169.840 7.00231   4
  -9 -11  -4 156.535 7.06523   4
  -9 -11  -4 157.826 6.64715  17
  -9  11  -4 151.820 8.04830  18
  -9  11  -4 157.359 7.53741  12
  -9 -11  -3 14.2906 4.11897   3
  -9  11  -3 13.4411 3.92381  12
  -9  11  -3 10.5709 4.27185  18
  -9  11  -3 19.5271 3.78942   4
  -9 -11  -3 11.2189 3.61703   4
  -9  11  -2 35.0173 4.74264  12
  -9  11  -2 41.1345 5.25077  18
  -9 -11  -2 40.4456 4.21980   4
  -9  11  -2 38.3661 4.09340   4
  -9  11  -1 93.7271 6.24415  12
  -9  11  -1 87.6151 6.49957  18
  -9 -11  -1 95.3632 5.62271   4
  -9  11  -1 89.1204 5.30175   4
  -9  11   0 258.632 9.86051  12
  -9  11   0 263.523 10.0920  18
  -9  11   0 268.798 9.00336   4
  -9 -11   0 282.577 9.28806   4
  -9  11   1 112.464 6.80877  12
  -9  11   1 108.103 6.75778  18
  -9 -11   1 123.823 6.12962   4
  -9  11   1 121.156 6.09153   4
  -9  11   2 24.5225 4.40246  12
  -9  11   2 32.6369 4.48253  18
  -9  11   2 37.8720 4.16300   4
  -9 -11   2 39.0602 4.18016   4
  -9  11   3 14.9316 4.36408  12
  -9  11   3 11.1787 3.97302  18
  -9  11   3 10.8912 3.47240   4
  -9 -11   3 13.9514 3.47536   4
  -9 -11   4 90.0286 5.39706   4
  -9  11   4 97.4231 5.50910   4
  -9  11   4 87.3059 6.20256  12
  -9 -11   5 20.2701 3.59286   4
  -9  11   5 20.8944 4.59565  12
  -9  11   6 14.9376 4.51728  12
  -9 -11   6 21.0238 3.69076   4
  -9  11   6 19.9740 3.67570   6
  -9  11   7 0.95790 3.74777  12
  -9 -11   7 4.59078 3.17438   4
  -9  11   7 0.16633 3.22881   6
  -9  11   8 415.191 13.6861  12
  -9  11   8 459.054 12.4418   6
  -9 -11   8 441.029 12.3358   6
  -9 -11   8 470.301 12.4774   4
  -9 -11   9 74.5474 6.11949   3
  -9  11   9 69.7886 5.11213   6
  -9 -11   9 69.6327 5.03469   6
  -9 -11   9 82.9746 5.32356   4
  -9 -11  10 266.610 10.1408   3
  -9 -11  10 257.887 8.85638   6
  -9  11  10 245.952 8.74735   6
  -9 -11  10 247.176 8.57546   4
  -9 -11  11 77.0947 6.23331   3
  -9  11  11 75.2179 5.13238   6
  -9 -11  11 78.0555 5.30842   6
  -9 -11  11 76.5550 5.07029   4
  -9 -11  12 61.7100 5.71109   3
  -9  11  12 63.0087 6.29066  12
  -9 -11  12 63.2910 5.00989   6
  -9  11  12 69.9893 5.14672   6
  -9 -11  12 70.6619 5.04050   4
  -9 -11  13 147.284 7.79170   3
  -9  11  13 144.621 8.17266  12
  -9  11  13 146.576 6.87296   6
  -9 -11  13 151.237 6.92530   6
  -9 -11  13 155.660 6.78871   4
  -9 -11  14 470.912 14.1562   3
  -9  11  14 450.951 14.4168  12
  -9  11  14 457.972 12.9016   6
  -9 -11  14 433.932 12.6552   6
  -9 -11  14 479.423 12.6700   4
  -9  11  15 143.066 6.87391   6
  -9 -11  15 138.822 6.74055   6
  -9  11  15 134.594 7.81160  12
  -9 -11  15 136.891 7.67229   3
  -9 -11  16 185.647 7.67500   6
  -9  11  16 168.307 7.52369   6
  -9  11  16 165.080 8.56103  12
  -9 -11  16 197.745 9.03593   3
  -9  11  17 108.182 6.34008   6
  -9 -11  17 108.000 6.08025   6
  -9  11  17 101.530 7.27393  12
  -9 -11  17 103.904 7.19865   3
  -9 -11  18 81.4291 5.61173   6
  -9  11  18 82.7231 5.73445   6
  -9  11  18 82.6910 6.78365  12
  -9 -11  18 81.4737 6.60516   3
  -9  11  19 232.839 10.0988  12
  -9 -11  19 227.516 8.76467   6
  -9  11  19 244.465 9.07331   6
  -9 -11  20 191.361 8.16561   6
  -9  11  20 204.445 8.43367   6
  -9 -11  21 30.3509 4.40732   6
  -9  11  21 30.8311 4.65328   6
  -9 -11  22 43.5901 4.82529   6
  -9  11  22 44.1847 5.14381   6
  -9  11  23 18.5442 4.66131   6
  -9 -11  23 13.0256 4.19341   6
  -9 -11  24 38.3846 5.07792   6
  -9  11  24 41.7410 5.24088   6
  -9 -11  25 2.92931 3.99919   6
  -9 -12 -19 23.8732 4.87335   4
  -9 -12 -18 100.233 7.01694   4
  -9  12 -17 58.0630 5.14213  12
  -9 -12 -17 67.1506 5.89143   4
  -9  12 -16 7.96386 3.92760  12
  -9 -12 -16 10.2058 4.31333   4
  -9  12 -15 27.1150 4.35277  12
  -9 -12 -15 29.0797 4.84323   4
  -9 -12 -14 70.6368 5.39701  17
  -9 -12 -14 87.5606 6.14188   4
  -9  12 -14 69.6874 5.53024  12
  -9 -12 -14 71.4862 6.30321   3
  -9 -12 -13 3.45635 4.06587   3
  -9 -12 -13 3.73800 3.77365  17
  -9  12 -13 6.77139 4.22137  12
  -9 -12 -13 9.59992 4.21255   4
  -9 -12 -12 168.744 7.22955  17
  -9 -12 -12 162.272 7.71973   4
  -9 -12 -12 172.825 8.45293   3
  -9  12 -12 158.244 7.48863  12
  -9 -12 -11 53.3739 5.56059   3
  -9 -12 -11 44.9600 4.96637   4
  -9 -12 -11 36.1191 4.47722  17
  -9  12 -11 42.8678 5.03973  12
  -9 -12 -10 127.709 7.44418   3
  -9 -12 -10 121.956 6.65271   4
  -9 -12 -10 102.925 6.00296  17
  -9  12 -10 102.194 7.40226  18
  -9  12 -10 111.282 6.70360  12
  -9 -12  -9 17.6346 4.71758   3
  -9 -12  -9 13.5579 3.93337   4
  -9  12  -9 18.9589 5.01605  18
  -9 -12  -9 14.8781 4.01056  17
  -9  12  -9 23.2759 4.64240  12
  -9 -12  -8 425.355 13.1222   3
  -9  12  -8 392.105 11.2888   4
  -9 -12  -8 404.078 12.0397   4
  -9 -12  -8 368.623 11.2453  17
  -9  12  -8 380.065 13.0515  18
  -9  12  -8 387.492 12.2430  12
  -9 -12  -7 52.3546 5.51830   3
  -9  12  -7 57.1911 4.65206   4
  -9 -12  -7 58.9269 5.01087   4
  -9  12  -7 55.8227 6.14344  18
  -9 -12  -7 43.9161 4.74287  17
  -9  12  -7 63.5564 5.49840  12
  -9 -12  -6 69.9419 6.02492   3
  -9  12  -6 56.6109 4.71652   4
  -9 -12  -6 74.8150 5.37193   4
  -9  12  -6 69.8553 6.39816  18
  -9 -12  -6 58.3389 4.95651  17
  -9  12  -6 68.1609 5.64550  12
  -9 -12  -5 110.054 6.83653   3
  -9  12  -5 105.009 5.60069   4
  -9 -12  -5 114.106 6.24609   4
  -9 -12  -5 98.9171 5.82589  17
  -9  12  -5 109.749 7.07497  18
  -9  12  -5 99.1765 6.57462  12
  -9 -12  -4 415.347 12.9346   3
  -9  12  -4 407.446 11.4416   4
  -9 -12  -4 406.965 11.8516   4
  -9  12  -4 402.418 13.2149  18
  -9 -12  -4 371.119 11.2149  17
  -9  12  -4 407.426 12.6966  12
  -9 -12  -3 25.2082 4.85695   3
  -9 -12  -3 18.4725 3.72722   4
  -9  12  -3 16.8814 3.64856   4
  -9  12  -3 17.7852 4.85600  18
  -9  12  -3 15.1891 4.36505  12
  -9 -12  -2 250.456 9.83417   3
  -9 -12  -2 257.194 8.89116   4
  -9  12  -2 238.298 8.41427   4
  -9  12  -2 254.582 10.0921  18
  -9  12  -2 243.592 9.62340  12
  -9 -12  -1 93.1624 6.26054   3
  -9  12  -1 84.8850 5.33506   4
  -9 -12  -1 92.6920 5.60952   4
  -9  12  -1 97.8268 6.65976  18
  -9  12  -1 87.4328 6.38202  12
  -9 -12   0 162.008 7.94654   3
  -9  12   0 155.555 6.64150   4
  -9 -12   0 158.886 6.86712   4
  -9  12   0 144.411 7.82046  18
  -9  12   0 138.674 7.51963  12
  -9 -12   1 48.3979 5.15353   3
  -9 -12   1 47.5930 4.34537   4
  -9  12   1 55.4430 4.60304   4
  -9  12   1 57.3752 5.32278  18
  -9  12   1 49.6641 5.49406  12
  -9 -12   2 58.2525 5.55832   3
  -9  12   2 58.1554 4.52861   4
  -9 -12   2 55.5961 4.51725   4
  -9  12   2 49.5469 5.52425  18
  -9  12   2 52.8073 5.65143  12
  -9 -12   3 40.4377 5.38024   3
  -9  12   3 26.3178 4.59018  12
  -9  12   3 30.9368 4.87820  18
  -9 -12   3 42.6491 4.07919   4
  -9  12   3 42.6341 4.28123   4
  -9  12   4 14.4999 4.29997  12
  -9  12   4 14.8122 4.41481  18
  -9  12   4 19.8577 3.67118   4
  -9 -12   4 19.7598 3.57763   4
  -9  12   5 34.6694 5.31864  12
  -9  12   5 34.0895 4.83903  18
  -9  12   5 36.7039 4.19648   4
  -9 -12   5 31.2373 3.96727   4
  -9  12   6 275.041 10.7379  12
  -9  12   6 284.487 10.3479  18
  -9 -12   6 293.946 9.27438   4
  -9  12   7 5.72272 4.35012  12
  -9  12   7 4.64981 3.43742   6
  -9  12   7 2.36459 4.24771  18
  -9 -12   7 2.78885 3.06325   4
  -9  12   8 182.978 8.82589  12
  -9 -12   8 196.781 7.42913   4
  -9  12   8 200.861 7.54089   6
  -9 -12   9 75.9859 4.90123   4
  -9  12   9 68.6522 4.81675   6
  -9 -12   9 66.9757 4.87114   6
  -9 -12  10 197.214 7.48149   4
  -9 -12  10 189.309 7.52386   6
  -9  12  10 185.508 7.52145   6
  -9 -12  11 5.84444 3.28181   4
  -9  12  11 7.74862 3.56690   6
  -9 -12  11 6.18047 3.49244   6
  -9  12  12 399.379 13.4714  12
  -9 -12  12 421.273 11.6235   4
  -9  12  12 425.320 11.8811   6
  -9 -12  12 415.803 11.9050   6
  -9  12  13 40.3158 5.83749  12
  -9 -12  13 39.5732 4.24662   4
  -9  12  13 37.2904 4.22084   6
  -9 -12  13 38.0851 4.26947   6
  -9  12  14 14.0028 4.70300  12
  -9 -12  14 12.9040 3.59556   4
  -9 -12  14 13.4213 3.59377   6
  -9  12  14 14.9594 3.88959   6
  -9  12  15 91.6529 6.94507  12
  -9  12  15 82.8102 5.51818   6
  -9 -12  15 89.0433 5.56164   6
  -9 -12  15 83.5811 5.25607   4
  -9 -12  16 285.220 10.8684   3
  -9  12  16 260.267 10.8855  12
  -9 -12  16 271.007 9.28249   6
  -9  12  16 290.213 9.72907   6
  -9 -12  16 278.216 9.08008   4
  -9 -12  17 5.10408 3.56305   6
  -9  12  17 1.11116 3.67396   6
  -9 -12  17 1.16215 3.15499   4
  -9 -12  18 135.475 6.66682   6
  -9 -12  19 13.0999 3.76323   6
  -9 -12  20 36.6033 4.59719   6
  -9 -12  21 30.7307 4.51994   6
  -9 -12  22 78.3217 5.70174   6
  -9 -12  23 65.3006 5.42100   6
  -9 -13 -17 43.2767 5.37689   4
  -9  13 -16 83.9577 6.15414  12
  -9 -13 -16 94.6530 6.50367   4
  -9  13 -15 122.298 6.73143  12
  -9 -13 -15 139.647 7.37651   4
  -9 -13 -15 114.758 6.52814  17
  -9  13 -14 21.8886 4.57033  12
  -9 -13 -14 19.5916 4.36570   4
  -9 -13 -14 18.1320 4.23660  17
  -9  13 -13 55.3420 5.52365  12
  -9 -13 -13 68.8122 5.62290   4
  -9 -13 -13 54.4005 5.25720  17
  -9  13 -12 79.2519 6.08971  12
  -9 -13 -12 89.5604 6.15559   4
  -9 -13 -12 84.5276 6.01243  17
  -9 -13 -11 170.581 7.80281   4
  -9  13 -11 166.143 7.90737  12
  -9 -13 -11 149.074 7.33000  17
  -9 -13 -11 158.521 8.35261   3
  -9 -13 -10 237.881 8.96542   4
  -9 -13 -10 237.888 9.98380   3
  -9 -13 -10 218.296 8.61853  17
  -9  13 -10 231.505 9.38102  12
  -9 -13  -9 22.8008 4.81602   3
  -9 -13  -9 17.2964 4.11365   4
  -9  13  -9 18.8046 5.27068  18
  -9 -13  -9 14.9736 4.24491  17
  -9  13  -9 21.2440 4.73959  12
  -9 -13  -8 72.4939 6.10438   3
  -9 -13  -8 74.4802 5.42430   4
  -9 -13  -8 54.2174 5.18300  17
  -9  13  -8 70.7178 6.36651  18
  -9  13  -8 68.6344 5.93840  12
  -9 -13  -7 57.9972 5.65566   3
  -9 -13  -7 65.0861 5.23302   4
  -9  13  -7 59.4889 6.42720  18
  -9 -13  -7 68.8416 5.47227  17
  -9  13  -7 66.8117 5.82033  12
  -9 -13  -6 358.421 12.1378   3
  -9 -13  -6 363.578 10.9513   4
  -9 -13  -6 316.215 10.5526  17
  -9  13  -6 339.902 12.1249  18
  -9  13  -6 343.343 11.6077  12
  -9 -13  -5 31.9793 5.07795   3
  -9 -13  -5 38.2886 4.24921   4
  -9 -13  -5 30.0326 4.51133  17
  -9  13  -5 28.2443 5.36098  18
  -9  13  -5 32.5175 4.78885  12
  -9 -13  -4 44.3577 5.24446   3
  -9 -13  -4 46.6368 4.54442   4
  -9  13  -4 41.9849 5.42365  18
  -9 -13  -4 42.6103 4.79409  17
  -9  13  -4 39.8529 5.25325  12
  -9 -13  -3 55.9198 5.66773   3
  -9 -13  -3 57.6084 4.81844   4
  -9  13  -3 42.8494 5.72017  18
  -9  13  -3 51.1392 5.58254  12
  -9 -13  -2 45.8317 5.47841   3
  -9 -13  -2 47.5296 4.53253   4
  -9  13  -2 45.6761 5.46646  18
  -9  13  -2 53.1361 5.60654  12
  -9 -13  -1 93.1197 6.68105   3
  -9 -13  -1 84.0868 5.16755   4
  -9  13  -1 87.6559 6.45414  18
  -9  13  -1 75.7030 6.06898  12
  -9 -13   0 151.163 7.82190   3
  -9 -13   0 146.392 6.50963   4
  -9  13   0 147.341 7.93711  18
  -9  13   0 164.179 8.24691  12
  -9 -13   1 73.9923 5.89173   3
  -9 -13   1 67.5989 4.71572   4
  -9  13   1 79.4746 6.34886  18
  -9  13   1 65.1399 5.96165  12
  -9 -13   2 62.2371 5.61711   3
  -9 -13   2 58.5488 4.44778   4
  -9  13   2 58.9512 5.79982  18
  -9  13   2 57.6759 5.73429  12
  -9 -13   3 6.70147 3.92749   3
  -9 -13   3 9.49647 3.25873   4
  -9  13   3 6.12664 4.27378  18
  -9  13   3 7.71723 4.37622  12
  -9 -13   4 130.373 7.34985   3
  -9  13   4 122.250 6.05971   4
  -9 -13   4 127.708 5.97003   4
  -9  13   4 117.248 7.14864  18
  -9  13   4 115.822 7.33349  12
  -9 -13   5 12.2403 4.33431   3
  -9  13   5 14.5799 3.54038   4
  -9 -13   5 10.1020 3.10789   4
  -9  13   5 5.74089 4.31694  18
  -9  13   5 13.4421 4.59445  12
  -9 -13   6 49.3742 5.61129   3
  -9 -13   6 49.2396 4.25290   4
  -9  13   6 55.7141 4.68908   4
  -9  13   6 45.7129 5.48497  18
  -9  13   6 56.2821 5.99212  12
  -9 -13   7 121.524 7.33891   3
  -9 -13   7 119.660 5.89939   4
  -9  13   7 98.0772 6.38964  18
  -9  13   7 115.086 7.47511  12
  -9 -13   8 156.462 7.92581   3
  -9 -13   8 138.403 6.25723   4
  -9  13   8 158.362 7.79565  18
  -9  13   8 138.554 8.10120  12
  -9 -13   9 8.79689 4.63130   3
  -9  13   9 7.76542 4.35397  18
  -9 -13   9 5.54669 3.18602   4
  -9 -13  10 361.751 12.1490   3
  -9 -13  10 344.653 10.1464   4
  -9 -13  11 238.003 8.13891   4
  -9 -13  12 155.367 6.76716   6
  -9  13  12 150.190 8.57769  12
  -9 -13  13 86.2242 5.36093   6
  -9 -13  14 328.778 10.1018   6
  -9 -13  15 35.2801 4.26730   6
  -9 -13  16 31.4066 4.11095   6
  -9 -13  17 91.6010 5.54217   6
  -9 -14 -16 8.79307 4.31674   4
  -9 -14 -15 17.2112 4.50234   4
  -9 -14 -15 12.8947 4.41885  17
  -9  14 -15 16.6712 4.46091  12
  -9 -14 -14 17.9118 4.30095   4
  -9 -14 -14 9.36599 4.27761  17
  -9  14 -14 10.9887 4.42650  12
  -9 -14 -13 16.8998 4.04372   4
  -9 -14 -13 17.3142 4.52554  17
  -9  14 -13 15.8314 4.49947  12
  -9 -14 -12 89.7181 6.03101   4
  -9 -14 -12 83.2304 6.07924  17
  -9  14 -12 87.9467 6.37628  12
  -9 -14 -11 38.9266 4.84139   4
  -9  14 -11 36.1789 5.29200  12
  -9 -14 -11 28.7988 4.95505  17
  -9  14 -10 41.4621 5.33351  12
  -9 -14 -10 44.8149 5.28224  17
  -9 -14 -10 33.4335 4.49745   4
  -9 -14  -9 43.4479 4.71494   4
  -9 -14  -9 38.8103 5.32821  17
  -9  14  -9 51.3604 5.77646  12
  -9 -14  -8 466.405 12.8563   4
  -9  14  -8 440.107 13.7783  12
  -9 -14  -8 443.881 13.0992  17
  -9  14  -7 32.3881 5.17386  12
  -9 -14  -7 36.8031 4.53024   4
  -9 -14  -7 31.0670 4.79780  17
  -9 -14  -6 1.42165 3.50662   4
  -9  14  -6 5.39584 4.21907  12
  -9 -14  -6 2.20075 4.18615   3
  -9 -14  -6 0.58276 4.10670  17
  -9 -14  -5 39.5328 4.33086   4
  -9  14  -5 41.3552 5.48273  12
  -9 -14  -5 46.2851 5.75153   3
  -9 -14  -5 30.4992 4.90103  17
  -9 -14  -4 141.945 6.58226   4
  -9  14  -4 139.326 8.08751  12
  -9 -14  -4 153.329 8.12814   3
  -9 -14  -4 139.642 7.16945  17
  -9  14  -4 146.780 8.25245  18
  -9 -14  -3 0.33492 3.25953   4
  -9  14  -3 0.72906 4.39145  12
  -9 -14  -3-1.95305 4.52322   3
  -9  14  -3 2.86685 4.76208  18
  -9 -14  -2 76.8497 4.91159   4
  -9  14  -2 70.5101 6.13024  12
  -9 -14  -2 84.0861 6.33906   3
  -9  14  -2 80.2671 6.62347  18
  -9 -14  -1 7.11391 3.13620   4
  -9  14  -1 4.22067 4.70551  12
  -9 -14  -1 8.30189 4.32824   3
  -9  14  -1 7.66621 4.51447  18
  -9 -14   0 99.9548 5.33390   4
  -9  14   0 98.5965 6.99471  12
  -9 -14   0 93.8678 6.69160   3
  -9  14   0 98.8128 7.12320  18
  -9 -14   1 34.1295 3.89737   4
  -9  14   1 37.9838 5.79340  18
  -9 -14   1 38.9575 5.30407   3
  -9  14   1 30.9659 5.41185  12
  -9  14   2 232.880 9.86419  18
  -9 -14   2 258.746 10.2460   3
  -9  14   2 242.197 10.1420  12
  -9  14   3 90.7291 6.74577  18
  -9 -14   3 80.0902 6.24019   3
  -9  14   3 84.9814 6.58115  12
  -9  14   4 86.7017 6.60998  18
  -9 -14   4 106.706 6.88274   3
  -9  14   4 86.5255 6.78518  12
  -9  14   5 12.1137 4.89282  18
  -9 -14   5 22.1375 4.97162   3
  -9  14   5 17.0789 4.91386  12
  -9  14   6 74.4567 6.38371  18
  -9 -14   6 80.2324 6.35624   3
  -9  14   6 68.3726 6.49008  12
  -9  14   7 9.91646 4.44843  18
  -9  14   8 168.365 8.19679  18
  -9  14   9 23.2271 4.90050  18
  -9  14  10 151.978 7.79213  18
  -9  14  11 34.6440 5.30726  18
  -9 -15 -12 14.9947 4.59661  17
  -9 -15 -11-2.04744 4.32333  17
  -9 -15 -10 151.603 7.73226  17
  -9 -15  -9 126.900 7.21092  17
  -9 -15  -8 22.4101 5.00537  17
  -9 -15  -7 51.3616 5.56447  17
  -9 -15  -6 142.734 7.41569  17
  -9 -15  -5 8.26672 4.43215  17
  -9 -15  -4 29.9701 5.08746  17
  -9  15   9 129.759 7.73296  18
  -9  15  10 286.088 10.6428  18
  -9  15  11 27.0742 5.09763  18
  -9  15  12 44.5852 5.35729  18
  -9 -16  -3 23.8396 5.28692  17
  -8   0 -31 0.18031 3.50484   2
  -8   0 -30 58.5526 4.85382   2
  -8   0 -29 1.13735 4.77973   4
  -8   0 -29-1.43875 3.48604   2
  -8   0 -28 118.437 7.74451   4
  -8   0 -28 111.596 6.16041   2
  -8   0 -27-1.78308 3.24267   2
  -8   0 -27-1.36290 4.21988   4
  -8   0 -27 0.77263 2.66017   7
  -8   0 -26 111.471 7.26905   4
  -8   0 -26 101.987 4.59125   7
  -8   0 -25 1.82910 4.26881   4
  -8   0 -25 1.59329 2.34769   7
  -8   0 -24 301.376 11.0597   4
  -8   0 -24 279.644 7.58966   7
  -8   0 -23 0.49822 4.34009   4
  -8   0 -23 3.16705 2.29850   7
  -8   0 -22 684.041 17.9753   4
  -8   0 -22 635.652 13.5884   7
  -8   0 -21 1.66818 3.72154   4
  -8   0 -21 1.51769 1.93321   7
  -8   0 -20 235.921 9.30949   4
  -8   0 -20 195.905 5.52929   7
  -8   0 -19 2.04980 3.77865   4
  -8   0 -19-1.06991 3.70212   3
  -8   0 -19 0.88109 1.74912   7
  -8   0 -18 210.901 8.61919   3
  -8   0 -18 201.511 8.74044   4
  -8   0 -18 191.278 5.02782   7
  -8   0 -17-3.04777 3.78610   4
  -8   0 -17 0.20116 3.16145   3
  -8   0 -17 0.63787 1.34600   7
  -8   0 -16-1.70253 3.40093   4
  -8   0 -16-0.19490 3.58351   3
  -8   0 -16 1.82118 1.17594   7
  -8   0 -15-1.87398 3.72638   4
  -8   0 -15-1.88280 2.87655   3
  -8   0 -14 484.700 13.6926   4
  -8   0 -14 486.879 13.2466   3
  -8   0 -13-1.38818 2.87637   4
  -8   0 -13-0.88151 3.20116   3
  -8   0 -12 306.852 8.24855  14
  -8   0 -12 360.031 10.7314   4
  -8   0 -12 358.605 10.3383   3
  -8   0 -11 0.39555 2.08068  14
  -8   0 -11-1.13465 2.59558   4
  -8   0 -11 2.15029 2.73901   3
  -8   0 -10 740.531 15.9656  14
  -8   0 -10 769.552 18.2470   4
  -8   0 -10 769.825 17.5594   3
  -8   0  -9-1.83913 2.14039  14
  -8   0  -9 2.00922 2.84622   4
  -8   0  -9-0.46595 2.49217   3
  -8   0  -8 105.888 4.47067  14
  -8   0  -8 105.843 5.19118   3
  -8   0  -8 110.443 5.69721   4
  -8   0  -7 3.96838 2.49351   3
  -8   0  -7 0.23305 1.96968  14
  -8   0  -7-1.58436 2.79005   4
  -8   0  -6 559.964 13.0542  14
  -8   0  -6 577.082 14.4378   4
  -8   0  -6 546.422 13.4621   3
  -8   0  -5 0.55727 2.24902   3
  -8   0  -5-0.62303 2.02762  14
  -8   0  -5-0.34102 2.56958   4
  -8   0  -4 99.5804 4.61949   3
  -8   0  -4 88.4221 4.37642  14
  -8   0  -4 90.5317 5.06604   4
  -8   0  -3-0.26483 2.35815   3
  -8   0  -3-2.64456 2.15175  14
  -8   0  -3 0.16651 2.72032   4
  -8   0  -2 1066.27 22.8526   6
  -8   0  -2 1083.15 21.9792   3
  -8   0  -2 997.852 21.9721  14
  -8   0  -2 1073.09 22.9591   4
  -8   0  -1 5.08676 2.59540   4
  -8   0  -1 0.83834 2.37065  14
  -8   0  -1 0.32327 2.50797   6
  -8   0  -1 2.17592 2.56951   3
  -8   0  -1 1.94943 2.83138  11
  -8   0   0 1631.06 32.6073   4
  -8   0   0 1631.73 32.5834   6
  -8   0   0 1608.42 31.4411   3
  -8   0   0 1632.47 31.8358  11
  -8   0   0 1560.56 31.8326  14
  -8   0   1 2.08600 2.49539   6
  -8   0   1 1.85955 2.27272   3
  -8   0   1 4.27120 2.65170  11
  -8   0   1 2.94325 2.56864  14
  -8   0   2 1462.04 29.6907   6
  -8   0   2 1483.11 28.5955   3
  -8   0   2 1427.38 28.7294  11
  -8   0   2 1412.09 29.2189  14
  -8   0   3 0.96344 2.27652   6
  -8   0   3 2.19235 2.19416   3
  -8   0   3 2.03958 2.38004  11
  -8   0   3 3.85879 2.47695  14
  -8   0   4 300.114 6.11073  17
  -8   0   4 373.448 10.1396   6
  -8   0   4 389.970 9.23221   3
  -8   0   4 337.574 9.03561  11
  -8   0   4 340.954 9.73813  14
  -8   0   5 0.18610 0.99795  17
  -8   0   5 0.64772 2.42340   6
  -8   0   5 1.31820 2.07331   3
  -8   0   5 1.21542 2.12476  11
  -8   0   5 0.80798 2.50171  14
  -8   0   6 410.606 8.32772  17
  -8   0   6 419.373 10.4746  11
  -8   0   6 401.229 11.5054  14
  -8   0   6 442.243 10.6376   3
  -8   0   6 417.607 11.4967   6
  -8   0   7-1.38312 2.32567  11
  -8   0   7-1.18242 2.46216  14
  -8   0   7 0.11987 2.06308   3
  -8   0   7-0.49040 2.45784   6
  -8   0   8 175.790 5.99578  11
  -8   0   8 211.968 6.55523   3
  -8   0   8 177.796 6.98317   6
  -8   0   9 0.76074 2.03499  11
  -8   0   9 0.71087 1.57836  15
  -8   0   9 1.93488 2.07758   3
  -8   0   9-0.16645 2.68170   6
  -8   0  10 837.802 17.6643  11
  -8   0  10 848.637 16.8071  15
  -8   0  10 868.262 18.2229   3
  -8   0  10 853.247 19.4775   6
  -8   0  11-1.52615 1.95838  11
  -8   0  11 0.14818 1.66753  15
  -8   0  11 0.73800 2.14654   3
  -8   0  11 4.26314 2.85592   6
  -8   0  12 154.612 5.19338  11
  -8   0  12 154.809 4.81044  15
  -8   0  12 154.567 6.81953  14
  -8   0  12 180.373 6.02799   3
  -8   0  12 158.685 6.77873   6
  -8   0  13 0.46990 1.84686  11
  -8   0  13 0.39429 1.65528  15
  -8   0  13 1.52856 3.06583  14
  -8   0  13-1.89792 2.26061   3
  -8   0  13 1.22959 2.52223   6
  -8   0  14 193.575 5.76363  11
  -8   0  14 194.217 5.60748  15
  -8   0  14 200.436 7.82496  14
  -8   0  14 195.694 6.64880   3
  -8   0  14 193.152 7.59444   6
  -8   0  15 0.85309 1.79925  11
  -8   0  15 1.19143 3.02682  14
  -8   0  15 1.30711 2.50888   3
  -8   0  15 0.36381 2.94831   6
  -8   0  16 309.541 7.76913  11
  -8   0  16 321.578 10.4839  14
  -8   0  16 329.693 9.20563   3
  -8   0  16 321.484 10.2198   6
  -8   0  17 3.82424 1.88422  11
  -8   0  17 3.71153 3.17849  14
  -8   0  17 0.81627 2.76291   3
  -8   0  17-0.56764 3.34180   6
  -8   0  18 1138.56 22.0643  11
  -8   0  18 1199.97 24.2422   3
  -8   0  18 1195.99 26.1764  14
  -8   0  18 1176.33 25.7149   6
  -8   0  19-0.56629 2.96128   3
  -8   0  19 3.63640 3.38320  14
  -8   0  19 3.35538 3.46824   6
  -8   0  20 649.264 15.3047   3
  -8   0  20 637.434 16.9319  14
  -8   0  20 653.931 16.7891   6
  -8   0  21-0.74062 2.95405   3
  -8   0  21 1.77111 3.53791  14
  -8   0  21-4.32918 3.75501   6
  -8   0  22 110.063 5.47527   3
  -8   0  22 114.907 6.69361  14
  -8   0  22 115.482 6.46890   6
  -8   0  23 3.10156 2.82025   3
  -8   0  23 3.43273 3.47257  14
  -8   0  23-4.10216 3.62938   6
  -8   0  24 117.145 6.86190  14
  -8   0  24 131.491 7.00187   6
  -8   0  25 1.65019 3.80569  14
  -8   0  25-4.53999 3.91365   6
  -8   0  26 561.939 16.0979  14
  -8   0  26 599.553 16.3214   6
  -8   0  27 2.42032 3.96962  14
  -8   0  27 2.13760 3.95563   6
  -8   0  28 103.539 6.92653  14
  -8   0  28 109.911 6.97248   6
  -8   0  29-4.20071 4.63375  14
  -8   0  29 3.47022 4.38484   6
  -8   0  30 423.179 13.8388  14
  -8   0  30 453.595 14.0823   6
  -8   0  31 1.75916 4.48275  14
  -8   0  31 2.31784 4.57872   6
  -8   0  32 24.0346 4.91573  14
  -8   0  32 25.9940 5.16355   6
  -8   0  33-1.01413 4.59608  14
  -8   0  34-4.30870 4.73217  14
  -8   0  35-1.26752 4.46946  14
  -8   1 -32 127.756 6.73046   2
  -8  -1 -31 8.48372 5.12000  15
  -8   1 -31 12.2655 4.02738   2
  -8  -1 -30 175.467 7.29856   2
  -8   1 -30 188.544 7.95719   2
  -8  -1 -29 8.62249 4.37424   4
  -8   1 -29 11.5061 5.08197   4
  -8   1 -29 9.46094 3.73578   2
  -8  -1 -29 9.46699 3.62808   2
  -8  -1 -28 57.4899 6.24934   4
  -8   1 -28 55.6092 6.22420   4
  -8  -1 -28 55.2101 4.40049   2
  -8   1 -28 63.6874 5.01630   2
  -8   1 -27 5.34917 3.41725   2
  -8  -1 -27 11.2863 3.09827   2
  -8   1 -27 10.7302 2.86054   7
  -8   1 -27 11.8437 4.32224   4
  -8  -1 -27 8.81272 4.64098   4
  -8  -1 -26 71.2529 3.86478   7
  -8   1 -26 74.3576 4.04563   7
  -8   1 -26 75.6516 6.42683   4
  -8  -1 -26 79.3315 6.55575   4
  -8  -1 -25 26.8470 2.85989   7
  -8   1 -25 26.7332 2.96368   7
  -8   1 -25 29.3804 4.97594   4
  -8  -1 -25 29.5539 4.79140   4
  -8  -1 -24 147.904 5.11999   7
  -8   1 -24 150.803 5.28948   7
  -8   1 -24 168.668 8.37989   4
  -8  -1 -24 158.170 8.31401   4
  -8   1 -23 17.7421 4.41434   4
  -8  -1 -23 12.8327 4.18728   4
  -8   1 -23 9.35534 2.47182   7
  -8   1 -22 360.157 8.86826   7
  -8   1 -22 387.721 12.5772   4
  -8  -1 -22 380.284 12.6347   4
  -8   1 -21 11.7003 2.30539   7
  -8   1 -21 10.3778 4.10632   4
  -8  -1 -21 9.87739 4.06915   4
  -8   1 -20 251.675 6.60657   7
  -8  -1 -20 266.048 10.1009   4
  -8   1 -20 270.261 10.0329   4
  -8  -1 -20 274.327 10.1726   3
  -8   1 -19 157.907 4.88581   7
  -8  -1 -19 184.043 8.22755   4
  -8   1 -19 179.485 8.14637   4
  -8  -1 -19 180.632 8.00812   3
  -8   1 -18 231.637 5.99216   7
  -8   1 -18 247.606 9.48302   4
  -8  -1 -18 261.496 9.66512   3
  -8  -1 -18 246.141 9.55631   4
  -8   1 -17 112.070 3.63112   7
  -8   1 -17 106.383 3.61423  14
  -8   1 -17 122.943 6.56147   3
  -8  -1 -17 113.115 6.77835   4
  -8  -1 -17 130.626 6.75587   3
  -8   1 -17 128.927 6.79793   4
  -8   1 -16 45.8874 2.24242   7
  -8   1 -16 51.2737 2.64885  14
  -8  -1 -16 49.5631 4.62818   3
  -8   1 -16 50.3862 4.58800   3
  -8  -1 -16 53.6636 4.98974   4
  -8   1 -16 44.8742 4.73106   4
  -8   1 -15 61.2914 2.37833   7
  -8   1 -15 67.6023 5.20808   4
  -8   1 -15 73.8325 4.88605   3
  -8  -1 -15 78.9067 5.18130   3
  -8  -1 -15 63.5722 5.16978   4
  -8   1 -14 153.035 3.87875   7
  -8  -1 -14 180.714 7.75920   4
  -8   1 -14 180.657 7.58959   4
  -8   1 -14 181.678 7.17478   3
  -8  -1 -14 175.934 7.21637   3
  -8   1 -13 327.887 6.85802   7
  -8   1 -13 399.880 11.4300   4
  -8   1 -13 412.514 11.1078   3
  -8  -1 -13 393.101 11.0536   3
  -8  -1 -13 389.685 11.3475   4
  -8   1 -12 580.540 14.1220   4
  -8  -1 -12 583.571 14.2243   4
  -8  -1 -12 600.915 13.8635   3
  -8   1 -12 578.565 13.5119   3
  -8   1 -12 575.158 11.4327  14
  -8   1 -11 315.798 9.51322   3
  -8  -1 -11 318.217 10.2179   4
  -8   1 -11 328.965 10.2449   4
  -8  -1 -11 310.378 9.64788   3
  -8  -1 -11 305.248 8.05059  14
  -8   1 -11 292.035 7.94508  14
  -8  -1 -10 587.814 15.0079   4
  -8   1 -10 623.181 14.5259   3
  -8  -1 -10 587.953 14.5393   3
  -8   1 -10 594.574 15.0798   4
  -8  -1 -10 552.567 12.8347  14
  -8   1 -10 549.970 12.7948  14
  -8  -1  -9 179.704 6.85152   3
  -8  -1  -9 180.361 7.28064   4
  -8   1  -9 170.001 7.05494   4
  -8   1  -9 183.042 6.77061   3
  -8   1  -9 168.466 5.75244  14
  -8  -1  -9 174.228 5.79064  14
  -8   1  -8 120.445 5.94917   4
  -8   1  -8 123.067 5.49204   3
  -8  -1  -8 127.680 5.65750   3
  -8  -1  -8 135.474 6.16146   4
  -8  -1  -8 122.134 4.84112  14
  -8   1  -8 119.043 4.76541  14
  -8  -1  -7 425.221 11.8277   4
  -8   1  -7 420.399 10.9136   3
  -8  -1  -7 432.472 11.3594   3
  -8   1  -7 417.321 11.7135   4
  -8   1  -7 401.076 10.2578  14
  -8  -1  -7 390.652 10.2190  14
  -8   1  -6 253.887 8.70767   4
  -8  -1  -6 261.861 8.79434   4
  -8   1  -6 268.877 8.13034   3
  -8  -1  -6 269.637 8.34301   3
  -8  -1  -6 259.367 7.73701  14
  -8   1  -6 260.277 7.64100  14
  -8   1  -5 198.585 7.39938   4
  -8  -1  -5 210.388 7.66791   4
  -8   1  -5 200.441 6.75469   3
  -8  -1  -5 210.031 7.14211   3
  -8   1  -5 192.694 6.54015  14
  -8  -1  -5 203.918 6.68127  14
  -8  -1  -4 657.649 15.9744   4
  -8   1  -4 660.766 15.9443   4
  -8   1  -4 667.889 15.0434   3
  -8  -1  -4 646.100 15.2527   3
  -8   1  -4 660.302 14.9240  14
  -8  -1  -4 644.095 14.9360  14
  -8   1  -3 103.077 5.32116   4
  -8  -1  -3 104.501 5.52775   4
  -8   1  -3 106.310 4.78561   3
  -8  -1  -3 106.180 4.97409   3
  -8  -1  -3 104.654 4.88339  14
  -8   1  -2 971.288 21.2149   4
  -8  -1  -2 856.138 20.7490   4
  -8  -1  -2 946.028 20.3314  14
  -8   1  -2 995.335 20.0733   3
  -8  -1  -2 969.627 20.4067   3
  -8   1  -2 947.763 21.0321   6
  -8   1  -1 84.0623 4.89545   4
  -8  -1  -1 72.9134 4.13473  14
  -8  -1  -1 80.2495 4.38746   3
  -8   1  -1 80.6545 4.09077   3
  -8  -1  -1 78.5656 4.43436  11
  -8  -1  -1 65.4230 4.56192   6
  -8   1  -1 78.0560 4.66008   6
  -8  -1   0 753.118 17.1373  14
  -8   1   0 780.347 16.6254   3
  -8  -1   0 769.134 16.9486   3
  -8   1   0 754.268 17.0781  11
  -8  -1   0 767.488 17.0677  11
  -8  -1   0 707.612 17.4542   6
  -8   1   0 780.583 17.7586   6
  -8  -1   1 38.6789 3.45706  14
  -8   1   1 37.7631 3.19932   3
  -8  -1   1 39.9614 3.40409   3
  -8   1   1 39.2518 3.57215  11
  -8  -1   1 36.2100 3.35783  11
  -8   1   1 32.0256 3.42316   6
  -8  -1   1 32.1169 3.73026   6
  -8  -1   2 632.025 15.0582  14
  -8   1   2 655.499 14.2491   3
  -8  -1   2 658.296 14.6426   3
  -8   1   2 633.975 14.6679  11
  -8  -1   2 627.224 14.5809  11
  -8   1   2 656.292 15.5170   6
  -8  -1   3 37.9411 3.31120  14
  -8   1   3 28.3607 2.86137   3
  -8  -1   3 30.1906 3.00454   3
  -8   1   3 32.9011 3.29091  11
  -8  -1   3 31.3518 3.18341  11
  -8   1   3 32.8573 3.45166   6
  -8  -1   4 134.896 5.84669  14
  -8   1   4 132.635 5.05968   3
  -8  -1   4 131.092 5.28459   3
  -8  -1   4 129.669 5.28873  11
  -8   1   4 129.229 5.30821  11
  -8   1   4 130.561 5.82199   6
  -8  -1   5 196.789 7.19543  14
  -8  -1   5 198.630 6.65377   3
  -8   1   5 195.254 6.22024   3
  -8  -1   5 205.220 6.62521  11
  -8   1   5 198.018 6.65553  11
  -8   1   5 197.069 7.34722   6
  -8   1   6 192.855 6.21772  11
  -8  -1   6 178.693 6.00999  11
  -8   1   6 168.059 6.76946   6
  -8  -1   6 182.803 6.95235  14
  -8   1   6 172.140 6.39033  10
  -8   1   6 169.160 4.04054  17
  -8  -1   6 173.920 6.18706   3
  -8   1   6 179.380 5.90637   3
  -8  -1   7 103.640 4.58505  11
  -8   1   7 105.846 4.63806  11
  -8   1   7 109.364 5.38618   6
  -8  -1   7 99.7088 3.37330  15
  -8  -1   7 100.878 5.35731  14
  -8   1   7 102.899 4.89766  10
  -8   1   7 111.525 4.59291   3
  -8  -1   7 110.055 4.85425   3
  -8   1   7 107.257 3.10028  17
  -8   1   8 1215.50 22.6848  17
  -8   1   8 1222.39 26.0301   6
  -8   1   8 1268.26 24.6124   3
  -8  -1   8 1295.74 25.1934   3
  -8   1   8 1251.72 24.6679  11
  -8  -1   8 1216.23 24.4729  11
  -8  -1   8 1218.10 22.8464  15
  -8   1   9 317.189 7.13178  17
  -8   1   9 317.027 9.66317   6
  -8  -1   9 321.438 8.94042   3
  -8   1   9 316.482 8.49736   3
  -8  -1   9 319.705 8.40864  11
  -8   1   9 317.173 8.54071  11
  -8  -1   9 304.565 7.06610  15
  -8   1  10 153.677 4.51642  17
  -8   1  10 150.071 6.62172   6
  -8   1  10 156.032 5.60708   3
  -8  -1  10 164.148 5.97423   3
  -8  -1  10 163.708 5.39490  11
  -8   1  10 156.276 5.53188  11
  -8   1  10 163.652 5.08163  15
  -8  -1  10 159.503 4.42218  15
  -8   1  11 164.925 4.79585  17
  -8   1  11 171.545 6.81216   6
  -8  -1  11 160.386 5.96524   3
  -8   1  11 172.195 5.88510   3
  -8   1  11 165.646 5.56832  11
  -8  -1  11 161.025 5.27998  11
  -8  -1  11 151.564 4.43883  15
  -8   1  11 162.259 5.12461  15
  -8   1  12 164.311 4.91461  17
  -8   1  12 174.083 6.95632   6
  -8  -1  12 164.078 6.16833   3
  -8   1  12 167.168 5.78323   3
  -8  -1  12 158.306 5.24094  11
  -8   1  12 165.451 5.52028  11
  -8   1  12 165.773 5.23185  15
  -8  -1  12 160.578 7.14076  14
  -8  -1  12 158.866 4.56719  15
  -8   1  12 156.699 6.80524  14
  -8   1  13 214.515 6.00515  17
  -8   1  13 215.196 7.93653   6
  -8  -1  13 231.266 7.42909   3
  -8   1  13 227.287 6.90532   3
  -8   1  13 216.757 6.41605  11
  -8  -1  13 208.620 6.16852  11
  -8   1  13 221.016 8.22513  14
  -8  -1  13 216.451 8.32760  14
  -8   1  13 222.577 6.29721  15
  -8   1  14 190.013 5.60957  17
  -8   1  14 180.244 7.25659   6
  -8  -1  14 192.302 6.64431   3
  -8   1  14 187.627 6.30485   3
  -8  -1  14 175.599 5.44447  11
  -8   1  14 189.406 5.81053  11
  -8  -1  14 175.065 7.46231  14
  -8   1  14 183.536 7.48469  14
  -8   1  14 189.782 5.75689  15
  -8   1  15 291.876 7.53179  17
  -8   1  15 278.714 9.35199   6
  -8   1  15 283.149 8.11836   3
  -8  -1  15 283.625 8.56613   3
  -8   1  15 277.985 7.36486  11
  -8  -1  15 274.726 7.04799  11
  -8  -1  15 265.078 9.40194  14
  -8   1  15 281.497 7.54852  15
  -8   1  15 261.221 9.42919  14
  -8   1  16 1072.54 21.2198  17
  -8   1  16 1115.77 23.8047   6
  -8  -1  16 1121.53 22.6589   3
  -8   1  16 1113.44 22.0633   3
  -8  -1  16 1006.27 20.3705  11
  -8   1  16 1036.02 20.8235  11
  -8  -1  16 1061.66 24.0372  14
  -8   1  16 1064.81 21.2986  15
  -8   1  16 1060.79 23.8932  14
  -8   1  17 168.265 5.73536  17
  -8   1  17 171.460 7.31863   6
  -8  -1  17 183.470 6.73831   3
  -8   1  17 168.868 6.18353   3
  -8   1  17 164.376 5.16930  11
  -8  -1  17 158.092 4.74714  11
  -8   1  17 179.115 7.78471  14
  -8   1  17 176.164 5.83318  15
  -8  -1  17 165.785 7.40854  14
  -8   1  18 590.735 13.2909  17
  -8   1  18 563.935 12.3206  11
  -8   1  18 617.593 13.9413   3
  -8  -1  18 586.364 14.2890   3
  -8   1  18 561.169 15.4867  14
  -8  -1  18 588.038 15.8002  14
  -8   1  18 609.679 15.4460   6
  -8  -1  19 205.736 7.52282   3
  -8   1  19 212.445 7.14691   3
  -8   1  19 204.807 8.39424  14
  -8  -1  19 208.819 8.68735  14
  -8   1  19 230.557 8.66739   6
  -8   1  20 492.532 12.3456   3
  -8  -1  20 502.822 12.8779   3
  -8  -1  20 494.466 14.1793  14
  -8   1  20 484.776 14.0289  14
  -8   1  20 484.247 13.6749   6
  -8   1  21 70.6490 4.63833   3
  -8  -1  21 79.6735 4.96827   3
  -8  -1  21 74.1128 5.79813  14
  -8   1  21 75.1217 5.64139  14
  -8   1  21 73.9747 5.58391   6
  -8   1  22 333.903 9.51357   3
  -8  -1  22 322.397 9.79943   3
  -8   1  22 303.030 10.7693  14
  -8  -1  22 315.712 11.0248  14
  -8   1  22 330.286 10.9160   6
  -8  -1  23 70.5550 4.86775   3
  -8   1  23 76.5134 4.60051   3
  -8   1  23 75.4879 5.63157  14
  -8  -1  23 70.2747 5.55617  14
  -8   1  23 76.6211 5.89487   6
  -8   1  24 256.102 8.29547   3
  -8   1  24 251.839 9.59815   6
  -8  -1  24 250.986 9.63254  14
  -8   1  24 253.104 9.79896  14
  -8   1  25 31.7721 4.62520   6
  -8  -1  25 33.6336 4.91290  14
  -8   1  25 33.3877 4.82200  14
  -8   1  26 7.42273 3.95851   6
  -8  -1  26 4.34710 3.82951  14
  -8   1  26 9.94791 3.99080  14
  -8   1  27 6.65296 4.31563   6
  -8   1  27 9.34975 4.25653  14
  -8  -1  27 4.15285 3.78348  14
  -8   1  28 335.936 11.6011   6
  -8  -1  28 290.009 11.0503  14
  -8   1  28 292.467 11.0282  14
  -8   1  29 29.3900 4.99631  14
  -8  -1  29 30.0267 5.03192  14
  -8   1  30 19.4475 4.55014   6
  -8  -1  30 20.6762 4.99614  14
  -8   1  30 26.4325 5.03046  14
  -8   1  31 0.25742 4.53847   6
  -8   1  31-2.98967 4.48034  14
  -8  -1  31 2.02786 4.46906  14
  -8   1  32 109.432 7.46645   6
  -8  -1  32 113.122 7.34045  14
  -8   1  32 108.621 7.18000  14
  -8  -1  33 40.0356 5.64395  14
  -8   1  33 51.9540 5.73770  14
  -8   1  34 93.4532 7.00840  14
  -8  -1  34 86.7042 6.74163  14
  -8  -1  35 9.91782 4.77275  14
  -8   1  35 12.8477 4.91402  14
  -8   2 -33 51.5591 5.34322   2
  -8   2 -32 179.605 8.05749   2
  -8   2 -31 14.5230 4.52398   2
  -8  -2 -31 13.7418 4.96002  15
  -8   2 -30 288.398 10.1691   2
  -8  -2 -30 283.050 11.2686  15
  -8   2 -30 293.265 11.7564   4
  -8   2 -29 59.8527 5.30137   2
  -8  -2 -29 57.1608 6.12753  15
  -8  -2 -29 55.7442 6.34907   4
  -8   2 -29 55.9045 6.06599   4
  -8   2 -28 181.578 7.99584   2
  -8  -2 -28 185.658 7.06357   2
  -8   2 -28 189.974 9.38301   4
  -8  -2 -28 189.372 9.55321   4
  -8  -2 -28 181.270 8.68467  15
  -8  -2 -27 154.366 6.51242   2
  -8   2 -27 162.092 7.62589   2
  -8   2 -27 164.644 8.76616   4
  -8  -2 -27 169.660 8.74040   4
  -8   2 -27 142.812 5.72541   7
  -8  -2 -26 62.5951 6.13850   4
  -8   2 -26 66.8101 5.99739   4
  -8   2 -26 61.9438 4.06697   7
  -8  -2 -25 34.8797 5.26398   4
  -8   2 -25 32.3594 5.13309   4
  -8   2 -25 26.8453 3.12035   7
  -8  -2 -24 30.9799 5.10137   4
  -8   2 -24 27.6127 4.77642   4
  -8   2 -24 31.9336 3.19613   7
  -8   2 -23 13.6185 4.36182   4
  -8  -2 -23 10.9325 4.41668   4
  -8   2 -23 6.84749 2.48851   7
  -8  -2 -22 180.290 8.64437   4
  -8  -2 -22 175.204 8.31026   3
  -8   2 -22 180.452 8.57866   4
  -8   2 -22 167.405 5.53323   7
  -8  -2 -21 52.9363 5.53383   4
  -8  -2 -21 52.7525 5.49258   3
  -8   2 -21 60.8069 5.53489   4
  -8   2 -21 46.4568 3.14615   7
  -8  -2 -20 386.202 12.3525   3
  -8   2 -20 399.803 12.4844   4
  -8  -2 -20 394.265 12.7541   4
  -8   2 -20 361.964 8.84091   7
  -8  -2 -19 53.6260 5.12683   3
  -8  -2 -19 48.5010 5.30725   4
  -8   2 -19 49.6358 4.90906   4
  -8   2 -19 44.7549 2.92620   7
  -8   2 -18 274.434 9.78568   4
  -8  -2 -18 272.534 10.0243   4
  -8  -2 -18 265.633 9.71878   3
  -8   2 -18 249.571 6.04802  14
  -8   2 -18 247.741 6.45014   7
  -8  -2 -17 191.806 8.35427   4
  -8  -2 -17 192.572 8.11965   3
  -8   2 -17 192.668 8.04623   4
  -8   2 -17 172.902 5.03028  14
  -8   2 -17 180.728 5.04377   7
  -8   2 -16 22.1015 3.92058   4
  -8  -2 -16 24.8724 4.00495   4
  -8  -2 -16 20.8181 4.06519   3
  -8   2 -16 19.7437 2.00709   7
  -8   2 -15 13.8769 3.92291   4
  -8  -2 -15 12.6974 3.70585   4
  -8   2 -15 11.0083 3.27442   3
  -8  -2 -15 13.9600 3.74884   3
  -8   2 -15 12.6519 1.79205   7
  -8   2 -14 575.304 14.9864   4
  -8  -2 -14 589.889 14.9781   3
  -8   2 -14 593.273 14.6450   3
  -8  -2 -14 530.319 14.8943   4
  -8   2 -14 535.534 10.9170   7
  -8   2 -13 49.2797 4.28550   3
  -8  -2 -13 48.5511 4.38313   3
  -8  -2 -13 35.3310 4.43892   4
  -8   2 -13 51.8351 4.55002   4
  -8   2 -13 42.9344 2.92453  14
  -8   2 -13 44.9988 2.04800   7
  -8  -2 -12 593.491 14.6083   3
  -8   2 -12 587.672 14.8757   4
  -8   2 -12 570.132 14.0983   3
  -8   2 -12 560.142 12.3345  14
  -8   2 -12 528.534 10.5037   7
  -8  -2 -11 59.9356 4.47700   3
  -8   2 -11 59.3089 4.17254   3
  -8   2 -11 62.2139 4.71629   4
  -8   2 -11 51.8846 3.26318  14
  -8   2 -11 51.9174 1.90057   7
  -8   2 -10 507.494 12.9264   4
  -8  -2 -10 496.752 12.5988   3
  -8   2 -10 508.392 12.2653   3
  -8  -2 -10 459.413 10.7700  14
  -8   2  -9 138.568 5.77612   3
  -8  -2  -9 157.544 6.29144   3
  -8   2  -9 144.617 6.39341   4
  -8   2  -9 114.599 2.59788   7
  -8  -2  -9 140.307 5.08183  14
  -8   2  -8 69.5472 4.22940   3
  -8   2  -8 78.7426 4.86282   4
  -8  -2  -8 83.1288 4.71628   3
  -8  -2  -8 70.5255 3.89668  14
  -8   2  -7 9.49955 2.60190   3
  -8   2  -7 10.9561 2.90598   4
  -8  -2  -7 13.6569 2.85462   3
  -8  -2  -7 5.46750 2.22570  14
  -8   2  -6 155.235 6.47896   4
  -8   2  -6 153.030 5.76250   3
  -8  -2  -6 149.595 6.18774   3
  -8  -2  -6 127.803 5.31617  14
  -8   2  -5 39.6656 3.87255   4
  -8   2  -5 41.1589 3.25452   3
  -8  -2  -5 37.6825 3.44081   3
  -8  -2  -5 37.7026 3.20727  14
  -8   2  -4 689.398 15.3927   3
  -8   2  -4 690.654 16.5302   4
  -8  -2  -4 692.608 16.0400   3
  -8  -2  -4 678.177 15.5584  14
  -8   2  -3 292.879 9.22066   4
  -8   2  -3 289.796 8.12292   3
  -8  -2  -3 284.546 8.65377   3
  -8  -2  -3 270.415 8.35987  14
  -8   2  -2 1722.44 33.9555   4
  -8  -2  -2 1659.07 33.0471  14
  -8  -2  -2 1708.96 33.2768   3
  -8   2  -2 1666.24 32.4151   3
  -8   2  -2 1671.40 33.7582   6
  -8  -2  -1 195.139 4.18189  17
  -8   2  -1 237.076 7.97527   4
  -8  -2  -1 235.266 7.50376  14
  -8   2  -1 238.400 6.89287   3
  -8  -2  -1 241.829 7.61069   3
  -8  -2  -1 235.866 7.43204  11
  -8   2  -1 240.726 7.92833   6
  -8   2   0 613.297 14.5114   6
  -8  -2   0 591.282 13.9746  14
  -8  -2   0 526.565 10.3583  17
  -8  -2   0 601.810 13.7963  11
  -8   2   0 633.298 13.2210   3
  -8  -2   0 634.402 14.0334   3
  -8  -2   1 237.083 7.88164  14
  -8  -2   1 247.175 7.81282   3
  -8   2   1 254.377 7.22375   3
  -8   2   1 236.023 7.79784  11
  -8  -2   1 245.137 7.67466  11
  -8   2   1 245.613 8.22264   6
  -8  -2   2 289.681 8.99458  14
  -8  -2   2 301.484 8.78021   3
  -8   2   2 296.674 8.06751   3
  -8  -2   2 299.003 8.55899  11
  -8   2   2 288.574 8.68777  11
  -8   2   2 294.677 9.22982   6
  -8  -2   3 378.087 10.6627  14
  -8   2   3 370.250 9.43835   3
  -8  -2   3 382.976 10.2002   3
  -8  -2   3 381.435 9.98090  11
  -8   2   3 369.380 10.1314  11
  -8   2   3 383.582 10.8180   6
  -8  -2   4 184.078 7.01474  14
  -8  -2   4 208.906 6.95287   3
  -8   2   4 189.444 6.05011   3
  -8   2   4 190.825 6.66973  11
  -8  -2   4 187.266 6.33231  11
  -8   2   4 200.062 7.33355   6
  -8   2   5 15.9618 2.90178   6
  -8  -2   5 24.9086 3.21404  14
  -8   2   5 22.6298 3.03520  10
  -8  -2   5 21.5926 2.62098  11
  -8   2   5 22.8243 3.05996  11
  -8   2   5 19.7784 2.45813   3
  -8  -2   5 17.0318 2.78191   3
  -8   2   6 938.976 20.4761   6
  -8  -2   6 963.442 20.7890  14
  -8  -2   6 840.286 16.6655  15
  -8   2   6 931.985 19.6115  10
  -8   2   6 938.274 19.4118  11
  -8  -2   6 940.250 19.1175  11
  -8  -2   6 968.855 19.8205   3
  -8   2   6 950.297 18.8010   3
  -8   2   7 6.67992 2.88911   6
  -8  -2   7 3.79533 1.23318  15
  -8  -2   7 11.1830 2.97726  14
  -8   2   7 5.31379 2.50109  10
  -8  -2   7 9.12788 2.35405  11
  -8   2   7 12.0050 2.60646  11
  -8  -2   7 9.03078 2.51048   3
  -8   2   7 5.85580 2.19489   3
  -8   2   8 662.123 14.5923  11
  -8  -2   8 662.046 14.2670  11
  -8   2   8 678.229 15.8260   6
  -8  -2   8 594.985 12.0223  15
  -8   2   8 697.824 14.2010   3
  -8  -2   8 686.386 15.1189   3
  -8   2   8 620.463 12.4708  17
  -8   2   8 679.878 14.9893  10
  -8   2   9 117.949 5.85015   6
  -8   2   9 118.321 5.25862  10
  -8  -2   9 110.607 4.62546  11
  -8   2   9 121.200 5.03530  11
  -8   2   9 113.946 3.66513  17
  -8  -2   9 133.981 5.64180   3
  -8   2   9 135.671 4.93554   3
  -8   2  10 486.445 12.9351   6
  -8  -2  10 495.421 12.3406   3
  -8   2  10 498.960 11.4759   3
  -8   2  10 481.318 11.6163  11
  -8  -2  10 476.673 11.2261  11
  -8   2  10 487.792 10.2313  17
  -8   2  11 219.213 5.81042  17
  -8   2  11 224.642 7.99989   6
  -8   2  11 232.595 6.72734   3
  -8  -2  11 232.679 7.46164   3
  -8   2  11 223.156 6.80781  11
  -8  -2  11 207.777 6.31080  11
  -8   2  11 221.015 6.48054  15
  -8   2  12 47.2863 2.75880  17
  -8   2  12 44.4851 4.14000   6
  -8  -2  12 53.5772 3.82083   3
  -8   2  12 51.8122 3.16000   3
  -8   2  12 50.4494 3.21681  11
  -8  -2  12 44.9251 2.93268  11
  -8   2  12 49.3367 3.13120  15
  -8  -2  12 41.9176 4.28687  14
  -8   2  13 5.80435 1.95419  17
  -8   2  13 3.32984 2.85916   6
  -8  -2  13 5.77325 2.57638   3
  -8   2  13 6.24620 2.19191   3
  -8   2  13 5.96873 2.15289  11
  -8  -2  13 5.27163 1.92537  11
  -8   2  13 6.77564 2.14699  15
  -8  -2  13 7.12403 3.03833  14
  -8   2  14 27.6857 2.56246  17
  -8   2  14 24.5878 3.47991   6
  -8   2  14 28.2825 2.83375   3
  -8  -2  14 29.3176 3.36033   3
  -8   2  14 22.9356 2.57229  11
  -8  -2  14 24.8173 2.24456  11
  -8   2  14 24.1412 2.69190  15
  -8  -2  14 16.7331 3.32103  14
  -8   2  15 10.7510 2.26240  17
  -8   2  15 13.4383 3.21425   6
  -8   2  15 13.7469 2.43494   3
  -8  -2  15 14.6264 2.95271   3
  -8   2  15 13.7727 2.28398  11
  -8  -2  15 10.9084 1.89382  11
  -8  -2  15 10.6935 3.53314  14
  -8   2  15 13.8309 2.56491  15
  -8   2  16 621.113 13.4444  17
  -8   2  16 602.785 15.5000   6
  -8   2  16 622.867 13.8874   3
  -8  -2  16 615.682 14.8631   3
  -8  -2  16 581.505 12.4948  11
  -8   2  16 625.002 13.4093  11
  -8  -2  16 617.219 16.1570  14
  -8   2  16 646.306 13.9060  15
  -8   2  17 2.46919 2.37239  17
  -8   2  17 2.07874 3.33185   6
  -8   2  17 2.44714 2.53464   3
  -8  -2  17 1.69704 3.03190   3
  -8  -2  17-1.01126 1.70739  11
  -8   2  17 2.48991 2.10548  11
  -8   2  17 2.14790 2.43704  15
  -8  -2  17 3.84193 3.51418  14
  -8   2  18 595.868 13.3168  17
  -8   2  18 567.967 12.6098  11
  -8   2  18 574.873 13.4875   3
  -8  -2  18 587.246 14.5055   3
  -8  -2  18 586.061 15.8808  14
  -8   2  18 602.235 13.5582  15
  -8   2  18 589.457 15.5543  14
  -8   2  18 602.309 15.4345   6
  -8   2  19 174.554 6.24930   3
  -8  -2  19 172.775 6.88902   3
  -8  -2  19 160.935 7.63357  14
  -8   2  19 169.352 7.66952  14
  -8   2  19 166.891 6.08114  15
  -8   2  19 170.180 7.63274   6
  -8  -2  20 616.352 15.0420   3
  -8   2  20 615.716 14.1477   3
  -8   2  20 584.308 16.0414  14
  -8  -2  20 605.001 16.3640  14
  -8   2  20 602.075 16.0039   6
  -8  -2  21 62.8749 4.73378   3
  -8   2  21 62.0088 4.18562   3
  -8  -2  21 59.3966 5.31981  14
  -8   2  21 57.3941 5.11437  14
  -8   2  21 55.3833 5.10984   6
  -8   2  22 220.272 7.30988   3
  -8  -2  22 216.995 8.09804   3
  -8  -2  22 217.171 9.01175  14
  -8   2  22 223.525 8.94160  14
  -8   2  22 227.937 8.90153   6
  -8   2  23 50.0013 3.88922   3
  -8   2  23 50.6521 4.84675  14
  -8  -2  23 41.6253 4.64064  14
  -8  -2  23 40.5925 4.80512   6
  -8   2  23 49.8125 4.91880   6
  -8   2  24 13.4161 3.08685   3
  -8  -2  24 12.4313 4.05556  14
  -8   2  24 12.8373 3.95261  14
  -8  -2  24 16.4960 4.01353   6
  -8   2  24 16.1397 3.98974   6
  -8   2  25 77.9286 4.58889   3
  -8  -2  25 84.9663 6.01288   6
  -8   2  25 73.6808 5.91188   6
  -8   2  25 80.4895 6.00714  14
  -8  -2  25 65.8016 5.51913  14
  -8   2  26 104.500 6.60274   6
  -8  -2  26 106.228 6.32245   6
  -8  -2  26 85.7975 6.43866  14
  -8   2  26 91.2071 6.33898  14
  -8  -2  27 15.1047 4.11677   6
  -8   2  27 9.96004 4.36494   6
  -8   2  27 10.7336 3.95505  14
  -8  -2  27 11.9217 4.20322  14
  -8   2  28 125.871 7.42419   6
  -8  -2  28 125.059 7.03897   6
  -8   2  28 123.786 7.29494  14
  -8  -2  28 115.915 7.34830  14
  -8   2  29 99.8932 6.95005   6
  -8  -2  29 101.281 6.88191   6
  -8  -2  29 93.3562 6.88376  14
  -8   2  29 93.1513 6.73612  14
  -8  -2  30 821.414 20.4827   6
  -8   2  30 827.363 20.5080   6
  -8   2  30 747.499 19.9499  14
  -8  -2  30 698.682 19.6235  14
  -8   2  31 184.393 8.96370   6
  -8  -2  31 177.050 8.64050   6
  -8  -2  31 157.743 8.28797  14
  -8   2  31 167.638 8.36113  14
  -8  -2  32 127.596 7.70566   6
  -8   2  32 112.080 7.29495  14
  -8  -2  32 109.731 7.27934  14
  -8   2  33 7.49864 4.30492  14
  -8  -2  33 12.3074 4.68794  14
  -8   2  34 75.3238 6.51856  14
  -8   2  35 16.7523 4.91530  14
  -8   3 -33 0.44322 4.34318   2
  -8   3 -32 202.372 8.82448   2
  -8   3 -31 0.66068 4.31031   2
  -8  -3 -31 2.92124 4.69007  15
  -8   3 -30 207.541 8.95443   2
  -8  -3 -30 200.443 9.51293  15
  -8   3 -30 203.075 9.81933   4
  -8   3 -29 33.3303 4.90502   2
  -8   3 -29 34.3500 5.82841   4
  -8  -3 -29 45.9222 5.95549   4
  -8  -3 -29 30.5503 5.32187  15
  -8   3 -28 62.2605 4.27884   7
  -8   3 -28 60.2341 5.49229   2
  -8   3 -28 68.9454 6.57505   4
  -8  -3 -28 65.6412 6.77351   4
  -8  -3 -28 49.1062 5.63403  15
  -8   3 -27 18.4690 3.31297   7
  -8  -3 -27 16.7292 3.35990   2
  -8   3 -27 26.3837 4.51427   2
  -8   3 -27 17.2521 4.69675   4
  -8  -3 -27 15.9918 4.99844   4
  -8  -3 -27 21.2229 5.02193  15
  -8   3 -26 141.505 5.59123   7
  -8   3 -26 137.609 7.13957   2
  -8   3 -26 136.360 7.78619   4
  -8  -3 -26 126.489 8.06396   4
  -8  -3 -26 146.387 7.59057  15
  -8  -3 -25 12.9925 4.10842  15
  -8  -3 -25 15.2958 4.92603   4
  -8   3 -25 14.8033 4.45410   4
  -8   3 -25 18.1843 3.10297   7
  -8  -3 -24 204.430 8.64058  15
  -8   3 -24 202.045 6.56366   7
  -8   3 -24 217.993 9.39105   4
  -8  -3 -23 30.9180 5.17300   3
  -8   3 -23 22.7829 4.66679   4
  -8  -3 -23 24.6774 4.28972  15
  -8   3 -23 31.2301 3.21473   7
  -8  -3 -22 163.855 8.14054   3
  -8   3 -22 175.406 8.18868   4
  -8   3 -22 162.475 5.53135   7
  -8   3 -21 83.0363 6.16232   4
  -8  -3 -21 74.1646 5.85919   3
  -8   3 -21 66.2651 3.66334   7
  -8   3 -20 174.923 8.14598   4
  -8  -3 -20 167.339 8.00435   3
  -8   3 -20 149.239 3.85545  14
  -8   3 -20 162.811 5.29428   7
  -8  -3 -19 17.4680 4.01060   3
  -8   3 -19 16.4997 4.18254   4
  -8   3 -19 14.8316 1.73449  14
  -8   3 -19 15.2510 2.33741   7
  -8  -3 -18 207.894 8.53805   3
  -8   3 -18 197.297 8.44382   4
  -8   3 -18 193.489 5.17962  14
  -8   3 -18 191.136 5.55843   7
  -8   3 -17 112.159 4.04572   7
  -8   3 -17 119.541 6.67296   4
  -8  -3 -17 112.481 6.38989   3
  -8   3 -16 186.003 5.32192   7
  -8   3 -16 216.492 8.38195   4
  -8  -3 -16 213.566 8.43737   3
  -8   3 -15 619.562 12.8208   7
  -8   3 -15 676.150 16.7927   4
  -8  -3 -15 660.511 16.5393   3
  -8  -3 -14 947.152 21.7796   3
  -8   3 -14 940.704 21.7631   4
  -8   3 -13 150.913 6.88913   4
  -8   3 -13 158.963 6.69460   3
  -8  -3 -13 159.372 7.12233   3
  -8   3 -12 249.031 8.84491   4
  -8   3 -12 232.364 8.06704   3
  -8  -3 -12 247.080 8.65200   3
  -8   3 -11 271.436 9.24531   4
  -8  -3 -11 275.879 9.14029   3
  -8   3 -11 275.612 8.73791   3
  -8   3 -10 496.360 13.1889   4
  -8  -3 -10 484.606 13.1020   3
  -8   3 -10 476.878 12.4150   3
  -8   3  -9 228.203 8.18921   4
  -8   3  -9 218.984 7.48524   3
  -8  -3  -9 226.312 8.07316   3
  -8   3  -8 416.094 11.8924   4
  -8   3  -8 427.367 11.0218   3
  -8  -3  -8 409.742 11.5675   3
  -8  -3  -7 121.665 5.04094  14
  -8   3  -7 130.959 5.34198   3
  -8   3  -7 129.968 6.15257   4
  -8  -3  -7 134.819 5.96138   3
  -8   3  -6 501.998 11.8439   3
  -8   3  -6 507.783 12.9359   4
  -8   3  -6 450.596 8.94615   7
  -8  -3  -6 476.917 11.6774  14
  -8  -3  -6 505.636 12.6657   3
  -8   3  -5 17.9739 3.18218   4
  -8   3  -5 23.0571 2.75610   3
  -8  -3  -5 25.6762 3.20067   3
  -8   3  -5 14.0286 1.25251   7
  -8  -3  -5 19.5256 2.69347  14
  -8   3  -4 257.683 8.27000   4
  -8   3  -4 245.811 7.21506   3
  -8  -3  -4 245.496 7.99789   3
  -8   3  -4 217.546 4.75158   7
  -8  -3  -4 221.499 4.99330  17
  -8  -3  -4 238.190 7.51792  14
  -8   3  -3 249.390 8.17101   4
  -8   3  -3 243.522 7.10333   3
  -8  -3  -3 220.817 7.98544   4
  -8  -3  -3 246.644 7.96475   3
  -8   3  -3 224.896 4.83658   7
  -8  -3  -3 221.529 5.05801  17
  -8  -3  -3 240.131 7.61272  14
  -8   3  -2 825.682 17.1216   3
  -8  -3  -2 788.572 18.3951   4
  -8   3  -2 864.028 18.7395   4
  -8  -3  -2 851.276 18.3377   3
  -8   3  -2 774.950 14.6252   7
  -8  -3  -2 791.864 14.8871  17
  -8  -3  -2 821.934 18.0168  14
  -8   3  -1 157.931 3.80047   7
  -8   3  -1 174.055 6.71667   4
  -8   3  -1 169.252 5.65703   3
  -8  -3  -1 164.640 6.55356   4
  -8  -3  -1 158.988 6.20626  11
  -8  -3  -1 144.516 6.35174   6
  -8   3  -1 161.082 6.53125   6
  -8  -3  -1 177.736 6.52542   3
  -8  -3  -1 145.036 6.09222  14
  -8   3   0 144.795 3.62804   7
  -8  -3   0 145.212 6.23734   4
  -8  -3   0 146.610 5.79228  11
  -8  -3   0 140.759 6.18565   6
  -8   3   0 152.553 6.29249   6
  -8   3   0 150.078 5.22275   3
  -8  -3   0 150.647 6.05471   3
  -8  -3   0 146.113 6.06252  14
  -8   3   1 58.1987 2.19377   7
  -8  -3   1 66.4969 4.34361   4
  -8  -3   1 57.3526 3.80325  11
  -8  -3   1 56.5703 4.13234   6
  -8   3   1 55.9723 4.26550   6
  -8  -3   1 66.2235 4.20373   3
  -8   3   1 62.1876 3.39344   3
  -8  -3   1 60.5538 4.02704  14
  -8  -3   2 199.929 7.21698  14
  -8  -3   2 208.273 6.87545  11
  -8  -3   2 198.061 7.24593   6
  -8   3   2 203.760 7.42971   6
  -8   3   2 204.756 6.17766   3
  -8  -3   2 193.761 7.01033   3
  -8   3   2 202.299 4.80167   7
  -8  -3   3 61.0488 4.13002  14
  -8  -3   3 64.7512 3.82423  11
  -8   3   3 61.0303 3.97755  11
  -8   3   3 57.0512 4.24022   6
  -8  -3   3 62.6318 4.30038   6
  -8  -3   3 55.7972 3.91303   3
  -8   3   3 62.6687 3.33338   3
  -8   3   3 60.0091 2.39650   7
  -8  -3   4 51.0791 3.96305  14
  -8   3   4 48.9318 3.13906   3
  -8  -3   4 49.3745 3.71372   3
  -8  -3   4 52.4688 3.48374  11
  -8   3   4 59.7992 3.86109  11
  -8  -3   4 47.8159 3.96913   6
  -8   3   4 47.2052 2.29156   7
  -8   3   4 46.9176 3.88822   6
  -8  -3   5 389.460 11.2909  14
  -8   3   5 401.051 9.61840   3
  -8  -3   5 411.957 10.8698   3
  -8  -3   5 388.210 10.0826  11
  -8   3   5 388.943 10.5160  11
  -8  -3   5 416.838 11.3057   6
  -8   3   5 405.844 11.1954   6
  -8   3   6 713.355 16.6322   6
  -8  -3   6 700.433 16.5639   6
  -8  -3   6 694.084 16.8523  14
  -8   3   6 685.661 15.7829  10
  -8   3   6 701.621 15.7731  11
  -8  -3   6 690.220 15.3013  11
  -8   3   6 700.656 14.7993   3
  -8  -3   6 689.781 16.0681   3
  -8  -3   7 75.0347 4.82499   6
  -8   3   7 74.7879 4.61135   6
  -8  -3   7 72.1757 4.78588  14
  -8  -3   7 75.0786 4.55591   3
  -8   3   7 74.7820 3.73393   3
  -8   3   7 82.0777 4.40117  11
  -8  -3   7 73.9104 3.89176  11
  -8   3   7 73.0255 4.33697  10
  -8  -3   8 979.818 20.9261   3
  -8   3   8 982.678 19.4790   3
  -8   3   8 975.218 20.4798  10
  -8  -3   8 925.200 19.6968  11
  -8   3   8 961.084 20.3410  11
  -8   3   8 993.477 21.4834   6
  -8  -3   8 966.680 21.3364   6
  -8   3   9 94.2933 4.02616   3
  -8  -3   9 96.8260 5.07886   3
  -8   3   9 85.7581 4.54329  10
  -8   3   9 76.5445 4.27458  11
  -8  -3   9 79.5924 3.98988  11
  -8  -3   9 86.4869 5.01465   6
  -8   3   9 90.2650 4.98999   6
  -8   3  10 752.512 15.6390   3
  -8  -3  10 760.131 17.0681   3
  -8   3  10 734.309 16.4656  10
  -8   3  10 747.121 16.3482  11
  -8  -3  10 727.096 15.6645  11
  -8   3  10 742.301 17.5357   6
  -8  -3  10 762.974 17.6414   6
  -8   3  11 102.817 5.49663   6
  -8  -3  11 106.216 5.46817   6
  -8   3  11 98.9442 4.17403   3
  -8  -3  11 101.730 5.19428   3
  -8   3  11 102.908 4.80022  10
  -8   3  11 99.6789 3.68448  17
  -8   3  11 99.8092 4.66129  11
  -8  -3  11 96.4050 4.05153  11
  -8  -3  12 415.568 11.0968   3
  -8   3  12 406.318 9.73695   3
  -8  -3  12 422.695 11.6622   6
  -8   3  12 428.318 11.7384   6
  -8   3  12 412.143 9.24107  17
  -8   3  12 389.332 10.1656  11
  -8  -3  12 392.309 9.47358  11
  -8   3  12 403.982 10.1940  15
  -8  -3  12 385.397 11.8404  14
  -8  -3  13 561.333 13.5514   3
  -8   3  13 542.926 11.9803   3
  -8   3  13 541.494 13.9178   6
  -8  -3  13 526.989 13.8242   6
  -8   3  13 528.041 11.4956  17
  -8   3  13 517.013 12.2707  11
  -8  -3  13 504.920 11.4403  11
  -8  -3  13 522.707 14.2801  14
  -8   3  13 519.329 12.3294  15
  -8  -3  14 91.0682 5.01139   3
  -8   3  14 92.0842 4.11003   3
  -8  -3  14 88.4542 5.25542   6
  -8   3  14 90.5044 5.30082   6
  -8   3  14 92.3634 3.82003  17
  -8  -3  14 83.7274 3.51114  11
  -8   3  14 90.8571 4.29553  11
  -8   3  14 86.1214 4.34663  15
  -8  -3  14 80.7861 5.32325  14
  -8   3  15 268.004 7.33651   3
  -8  -3  15 256.477 8.47984   3
  -8  -3  15 254.697 8.77406   6
  -8   3  15 269.025 8.94937   6
  -8   3  15 257.373 7.02680  17
  -8   3  15 248.166 7.25309  11
  -8   3  15 257.624 7.61878  15
  -8  -3  15 246.064 9.22048  14
  -8  -3  16 21.2420 3.61508   3
  -8   3  16 19.0866 2.71317   3
  -8  -3  16 13.1102 3.20813   6
  -8   3  16 17.0120 3.57636   6
  -8   3  16 15.1747 2.50499  17
  -8   3  16 20.6041 2.57583  11
  -8   3  16 15.5119 2.83395  15
  -8  -3  16 15.2029 3.62470  14
  -8  -3  17 441.417 12.0939   3
  -8   3  17 444.156 10.7067   3
  -8  -3  17 445.884 12.6525   6
  -8   3  17 444.358 12.6359   6
  -8   3  17 441.157 10.6487  17
  -8   3  17 443.599 10.5236  11
  -8   3  17 471.326 11.3103  15
  -8  -3  17 412.521 12.9642  14
  -8   3  18 1176.56 23.1132   3
  -8  -3  18 1185.72 24.7928   3
  -8   3  18 1185.78 25.5323   6
  -8  -3  18 1173.43 25.4635   6
  -8   3  18 1148.92 23.0751  17
  -8  -3  18 1115.23 26.0087  14
  -8   3  18 1106.37 22.6126  11
  -8  -3  19 133.850 7.14699  14
  -8   3  19 136.417 6.74258   6
  -8  -3  19 141.192 6.72743   6
  -8  -3  19 130.830 6.14582   3
  -8   3  19 143.504 5.30567   3
  -8  -3  20 321.148 11.3842  14
  -8  -3  20 352.072 11.0343   6
  -8   3  20 357.291 11.1624   6
  -8   3  20 354.004 9.31492   3
  -8  -3  20 355.128 10.7136   3
  -8  -3  21 74.3217 5.60000  14
  -8  -3  21 83.7915 5.53279   6
  -8   3  21 92.0549 6.08740   6
  -8   3  21 91.5778 4.53426   3
  -8  -3  21 84.2253 5.54360   3
  -8  -3  22 132.698 7.23410  14
  -8   3  22 127.986 7.05151  14
  -8   3  22 142.063 7.18183   6
  -8  -3  22 146.583 7.00015   6
  -8   3  22 139.848 5.51446   3
  -8  -3  22 131.685 6.57230   3
  -8  -3  23 34.0949 4.71262  14
  -8   3  23 39.3854 4.69583  14
  -8  -3  23 47.0735 4.71744   6
  -8   3  23 42.1740 4.83438   6
  -8  -3  23 50.5342 4.61449   3
  -8   3  23 44.9082 3.61653   3
  -8  -3  24 84.1162 6.08458  14
  -8   3  24 81.9890 5.97826  14
  -8  -3  24 88.8851 5.83227   6
  -8   3  24 78.5222 5.89068   6
  -8   3  24 81.8422 4.49307   3
  -8  -3  25 43.6338 5.11246  14
  -8   3  25 43.7728 4.95739  14
  -8   3  25 49.8092 5.10339   6
  -8  -3  25 42.9628 4.80767   6
  -8   3  25 50.0532 3.83174   3
  -8   3  26 100.861 6.58772  14
  -8  -3  26 89.1505 6.48412  14
  -8   3  26 101.379 6.57954   6
  -8  -3  26 96.2960 6.29082   6
  -8   3  26 95.0694 4.98425   3
  -8  -3  27-1.00585 4.09999  14
  -8   3  27 2.38183 4.24156  14
  -8  -3  27 4.44849 4.10701   6
  -8   3  27 0.23636 3.72250   6
  -8   3  27 1.09922 3.01488   3
  -8   3  28 581.064 16.1270   6
  -8  -3  28 585.508 16.1664   6
  -8  -3  28 538.864 16.0686  14
  -8   3  28 540.255 15.8251  14
  -8   3  29 23.6300 4.90686   6
  -8  -3  29 25.6744 4.89386   6
  -8   3  29 25.7653 5.02142  14
  -8  -3  29 21.7024 5.05488  14
  -8  -3  30 285.114 10.8334   6
  -8   3  30 279.434 10.8992   6
  -8   3  30 269.083 10.5815  14
  -8  -3  30 267.359 10.7998  14
  -8  -3  31 6.10784 4.43523   6
  -8   3  31 3.06788 4.35455   6
  -8   3  31 11.5993 4.44688  14
  -8   3  32 110.485 7.30601  14
  -8   3  33 76.7066 6.41790  14
  -8   3  34 171.010 8.65424  14
  -8   4 -32 229.981 9.56739   2
  -8   4 -31 65.0913 5.99431   2
  -8  -4 -30 115.229 7.57486  15
  -8   4 -30 125.555 7.27662   2
  -8  -4 -29 15.3874 4.90476  15
  -8   4 -29 15.0042 5.03934   4
  -8   4 -29 17.4866 4.47458   2
  -8  -4 -28 42.2744 5.45096  15
  -8   4 -28 40.7513 5.72381   4
  -8   4 -28 48.7937 4.02785   7
  -8   4 -28 53.2764 5.46456   2
  -8  -4 -27 50.7278 5.45689  15
  -8   4 -27 43.0152 5.40473   4
  -8   4 -27 53.8034 4.08705   7
  -8   4 -27 51.2191 5.41168   2
  -8  -4 -26 12.7470 4.34994  15
  -8   4 -26 21.9340 5.15047   4
  -8   4 -26 10.7793 3.18537   7
  -8  -4 -26 13.2885 2.97466   2
  -8   4 -26 12.1069 3.98574   2
  -8   4 -25 44.2970 3.76387   7
  -8   4 -25 47.6766 5.37369   4
  -8  -4 -25 42.7784 4.93444  15
  -8   4 -24 218.812 7.03436   7
  -8   4 -24 234.726 9.68709   4
  -8  -4 -24 236.759 9.78909   3
  -8  -4 -24 217.797 8.74813  15
  -8   4 -23 53.3814 3.69937   7
  -8   4 -23 59.3121 5.54768   4
  -8  -4 -23 64.2373 5.99419   3
  -8  -4 -23 60.0923 5.30502  15
  -8   4 -22 316.736 8.54974   7
  -8   4 -22 356.353 11.5760   4
  -8  -4 -22 299.464 10.3552  15
  -8  -4 -22 341.867 11.7955   3
  -8  -4 -21 103.153 5.89318  15
  -8   4 -21 106.465 6.70781   4
  -8  -4 -21 114.969 7.01994   3
  -8   4 -21 107.298 4.57567   7
  -8   4 -20 91.6492 4.18201   7
  -8  -4 -20 98.0873 6.45660   3
  -8   4 -20 104.227 6.51335   4
  -8   4 -20 92.0555 3.15363  14
  -8  -4 -20 96.0850 5.58230  15
  -8  -4 -19 8.03296 3.92275   3
  -8   4 -19 5.63780 3.59966   4
  -8  -4 -19 8.09310 3.24219  15
  -8  -4 -18 91.0272 6.07679   3
  -8   4 -18 99.8168 6.21321   4
  -8  -4 -18 96.3131 5.31030  15
  -8  -4 -17 103.044 6.29829   3
  -8   4 -17 108.386 6.13755   4
  -8  -4 -17 87.4730 5.04398  15
  -8  -4 -16 104.747 6.13226   3
  -8   4 -16 103.292 6.00451   4
  -8  -4 -16 103.530 6.25545   4
  -8  -4 -16 118.648 5.48094  15
  -8  -4 -15 4.49837 3.58773   4
  -8  -4 -15 3.21694 3.44823   3
  -8   4 -15 1.39706 3.56602   4
  -8  -4 -15 1.45839 2.56289  15
  -8   4 -14 282.503 9.57242   4
  -8  -4 -14 285.457 9.79172   3
  -8  -4 -14 278.207 9.93156   4
  -8  -4 -13 163.612 7.37809   4
  -8  -4 -13 150.315 6.98891   3
  -8   4 -13 142.199 6.78895   4
  -8  -4 -12 362.656 11.2751   4
  -8   4 -12 346.008 10.7631   4
  -8  -4 -12 362.219 11.0172   3
  -8  -4 -11 31.2935 4.02703   4
  -8   4 -11 38.0115 4.08484   4
  -8   4 -11 32.3877 3.54976   3
  -8  -4 -11 40.7995 4.29010   3
  -8  -4 -10 1030.73 22.9343   3
  -8  -4 -10 1059.18 23.3084   4
  -8   4 -10 1025.25 22.9354   4
  -8   4 -10 1024.74 22.0251   3
  -8  -4  -9 249.521 8.93158   4
  -8   4  -9 252.938 8.73199   4
  -8   4  -9 248.585 8.00566   3
  -8  -4  -9 258.514 8.76308   3
  -8   4  -8 414.454 11.0193   3
  -8   4  -8 437.199 12.0122   4
  -8  -4  -8 446.788 12.3596   4
  -8  -4  -8 428.273 12.0624   3
  -8   4  -7 124.109 5.84337   4
  -8   4  -7 114.740 5.06774   3
  -8  -4  -7 116.220 5.87313   4
  -8  -4  -7 110.838 5.67166   3
  -8  -4  -6 51.1728 4.23704   4
  -8   4  -6 54.1949 3.55894   3
  -8   4  -6 59.8123 4.42756   4
  -8  -4  -6 50.5565 2.39378  17
  -8  -4  -6 55.7544 4.16222   3
  -8   4  -5 110.035 5.58329   4
  -8  -4  -5 115.912 5.63616   4
  -8   4  -5 101.369 4.64914   3
  -8  -4  -5 102.217 5.42200   3
  -8  -4  -5 105.970 3.42104  17
  -8   4  -4 496.281 11.6694   3
  -8  -4  -4 516.398 13.1756   4
  -8   4  -4 522.427 13.0388   4
  -8   4  -4 478.420 9.73102   7
  -8  -4  -4 497.858 12.8096   3
  -8  -4  -4 464.010 9.95433  17
  -8   4  -3 53.6709 4.15886   4
  -8   4  -3 49.3312 3.23720   3
  -8  -4  -3 51.7412 3.98589   4
  -8  -4  -3 55.0324 3.90539  14
  -8   4  -3 49.4397 2.24792   7
  -8  -4  -3 57.3151 4.06578   3
  -8  -4  -3 47.1952 2.41639  17
  -8   4  -2 402.283 10.9126   4
  -8  -4  -2 397.339 10.8839   4
  -8   4  -2 382.065 9.33762   3
  -8  -4  -2 339.245 7.55014  15
  -8  -4  -2 356.802 10.1756  14
  -8   4  -2 360.877 7.71073   7
  -8  -4  -2 397.720 10.6762   3
  -8   4  -1 269.333 7.12018   3
  -8  -4  -1 271.465 8.56312   4
  -8   4  -1 275.732 8.57803   4
  -8   4  -1 254.317 8.25842   6
  -8  -4  -1 209.292 5.10883  15
  -8  -4  -1 229.049 7.88624  14
  -8   4  -1 247.707 5.66802   7
  -8  -4  -1 272.760 8.36225   3
  -8  -4   0 1046.00 21.0864   3
  -8   4   0 1023.33 19.2725   3
  -8  -4   0 1011.62 21.2064   4
  -8  -4   0 1001.72 21.0793   6
  -8   4   0 1005.36 21.0922   6
  -8  -4   0 981.419 20.8723  14
  -8  -4   0 1005.88 20.4154  11
  -8   4   0 956.000 17.7198   7
  -8  -4   1 186.264 6.88130   3
  -8  -4   1 182.472 7.06531   4
  -8   4   1 181.924 5.62605   3
  -8   4   1 174.694 6.83860   6
  -8  -4   1 177.140 6.90367   6
  -8  -4   1 166.998 6.76691  14
  -8  -4   1 164.785 6.30976  11
  -8   4   1 170.763 4.59945   7
  -8  -4   2 420.436 11.2705   3
  -8   4   2 422.167 9.78880   3
  -8  -4   2 420.458 11.5017   4
  -8  -4   2 421.247 11.4574   6
  -8   4   2 399.266 11.2053   6
  -8  -4   2 401.871 10.5956  11
  -8  -4   2 411.591 11.4235  14
  -8   4   2 393.925 8.64532   7
  -8   4   3 72.9581 2.83882   7
  -8  -4   3 71.6304 4.04798  11
  -8   4   3 66.0033 4.53290   6
  -8  -4   3 70.0072 4.57526   6
  -8  -4   3 79.8052 4.68489   3
  -8   4   3 77.7566 3.57643   3
  -8  -4   3 68.4451 4.63425  14
  -8   4   4 265.558 6.51245   7
  -8  -4   4 262.829 8.70652   6
  -8   4   4 273.742 8.83064   6
  -8  -4   4 294.618 8.83482   3
  -8   4   4 281.292 7.20323   3
  -8  -4   4 268.763 7.96941  11
  -8  -4   4 280.382 9.00227  14
  -8  -4   5 133.547 5.94361   6
  -8   4   5 121.212 5.73982   6
  -8  -4   5 131.490 5.75753   3
  -8   4   5 142.564 4.64487   3
  -8  -4   5 135.220 6.22438  14
  -8  -4   5 118.066 5.07719  11
  -8  -4   6 309.747 8.62125  11
  -8   4   6 323.700 9.20232  11
  -8  -4   6 320.419 9.80066   6
  -8   4   6 322.821 9.76885   6
  -8   4   6 315.958 7.96055   3
  -8  -4   6 319.397 9.49233   3
  -8  -4   6 335.372 10.1824  14
  -8  -4   7 398.048 11.7049  14
  -8   4   7 412.489 10.6816  10
  -8  -4   7 397.520 10.1622  11
  -8   4   7 411.903 10.7840  11
  -8   4   7 401.039 11.4010   6
  -8  -4   7 410.197 11.4405   6
  -8   4   7 413.567 9.53833   3
  -8  -4   7 425.144 11.3429   3
  -8   4   8 905.200 19.5763  10
  -8   4   8 912.722 18.1450   7
  -8  -4   8 889.099 18.9354  11
  -8  -4   8 944.557 20.4293   3
  -8   4   8 936.720 18.3708   3
  -8   4   8 926.557 19.6567  11
  -8  -4   8 941.052 20.7106   6
  -8   4   8 924.855 20.5848   6
  -8   4   9 37.3360 2.74920   7
  -8   4   9 37.5872 3.87798   6
  -8  -4   9 38.8751 3.95859   6
  -8   4   9 36.1463 3.52207  10
  -8  -4   9 41.3022 3.10323  11
  -8   4   9 35.1277 3.59953  11
  -8   4   9 38.2301 2.80545   3
  -8  -4   9 36.9641 3.90355   3
  -8   4  10 965.303 21.2227   6
  -8  -4  10 984.216 21.3326   6
  -8   4  10 936.255 18.8973   7
  -8   4  10 955.991 20.0339  10
  -8  -4  10 913.465 19.1886  11
  -8   4  10 926.971 20.0002  11
  -8   4  10 973.063 18.9335   3
  -8  -4  10 986.453 21.0041   3
  -8   4  11 536.865 13.7341   6
  -8  -4  11 523.611 13.6244   6
  -8   4  11 525.121 12.5415  10
  -8  -4  11 504.933 11.6746  11
  -8   4  11 531.995 11.5764   3
  -8  -4  11 533.392 13.5045   3
  -8   4  11 530.611 12.6092  11
  -8   4  12 623.082 14.2014  10
  -8  -4  12 640.360 15.2834   3
  -8   4  12 631.064 13.2369   3
  -8  -4  12 563.985 15.7680  14
  -8   4  12 627.968 15.4476   6
  -8  -4  12 626.622 15.4769   6
  -8   4  12 615.889 14.1902  11
  -8   4  13 53.1570 3.58732  10
  -8   4  13 43.9278 3.65663  15
  -8  -4  13 48.4540 4.57603  14
  -8  -4  13 57.8986 4.39351   6
  -8   4  13 54.1037 4.42746   6
  -8  -4  13 53.9738 4.13448   3
  -8   4  13 50.6800 3.08137   3
  -8   4  13 49.1233 3.58923  11
  -8   4  14 10.2950 3.26479   6
  -8  -4  14 5.86966 2.94674   6
  -8  -4  14 4.44903 2.71444   3
  -8   4  14 8.31411 2.13743   3
  -8  -4  14 5.95509 3.33666  14
  -8   4  14 1.01027 2.55947  15
  -8   4  14 5.08481 2.42420  11
  -8   4  14 3.67507 1.97735  17
  -8  -4  15 0.18092 2.91477   6
  -8   4  15 2.35010 3.01636   6
  -8  -4  15-0.16721 2.54883   3
  -8   4  15 1.62136 1.91542   3
  -8  -4  15 0.21635 3.04284  14
  -8   4  15 1.81203 2.03268  17
  -8   4  15 2.19820 2.27678  11
  -8   4  16 285.419 8.02852  11
  -8  -4  16 284.100 10.1722  14
  -8   4  16 282.110 7.51121   3
  -8  -4  16 280.459 9.14206   3
  -8   4  16 286.072 7.75428  17
  -8   4  16 295.423 9.67325   6
  -8  -4  16 291.816 9.55092   6
  -8  -4  17 4.87897 3.01229   6
  -8   4  17 6.97081 3.05483   6
  -8  -4  17 5.34646 3.25456   3
  -8   4  17 6.82201 2.23959   3
  -8  -4  17 3.13132 3.31704  14
  -8   4  17 2.23172 2.42779  17
  -8   4  17 6.06632 2.26970  11
  -8   4  18 32.8715 3.23222  17
  -8  -4  18 32.0361 4.09753  14
  -8   4  18 31.1806 4.19565   6
  -8  -4  18 31.4155 3.87061   6
  -8   4  18 35.3914 3.03235  11
  -8  -4  18 29.3177 4.21444   3
  -8   4  18 33.0309 2.88441   3
  -8  -4  19 89.3260 6.07744  14
  -8  -4  19 91.7246 5.49875   3
  -8   4  19 84.9804 4.08721   3
  -8  -4  19 93.8723 5.48796   6
  -8   4  19 86.6236 5.66201   6
  -8  -4  20 422.454 13.5784  14
  -8   4  20 468.465 10.8777   3
  -8  -4  20 447.688 12.6387   3
  -8   4  20 457.230 13.1508   6
  -8  -4  20 457.187 13.0108   6
  -8  -4  21 48.8403 5.06552  14
  -8  -4  21 40.8770 4.38837   3
  -8   4  21 50.3993 3.48732   3
  -8   4  21 48.1778 4.74931   6
  -8  -4  21 45.8803 4.47869   6
  -8  -4  22 6.99854 3.87435  14
  -8   4  22 9.40434 2.51471   3
  -8  -4  22 6.43902 3.45729   3
  -8   4  22 10.0568 3.74547   6
  -8  -4  22 3.33320 3.24868   6
  -8  -4  23 148.137 7.51012  14
  -8   4  23 142.567 5.37675   3
  -8  -4  23 145.086 7.12875   3
  -8   4  23 140.899 7.08836   6
  -8  -4  23 144.500 7.23973   6
  -8  -4  24 31.9036 4.71143  14
  -8   4  24 36.7575 3.31604   3
  -8  -4  24 36.7332 4.37130   6
  -8   4  24 35.0676 4.74760   6
  -8  -4  25 27.7327 4.60602  14
  -8   4  25 36.8563 4.56195  14
  -8   4  25 30.0804 3.21565   3
  -8  -4  25 37.5360 4.75538   6
  -8   4  25 33.4634 4.87319   6
  -8   4  26 434.666 13.6613  14
  -8   4  26 460.391 11.4079   3
  -8   4  26 476.510 13.9016   6
  -8  -4  26 445.812 13.6523   6
  -8  -4  27 116.406 6.90101   6
  -8   4  27 121.461 6.95154   6
  -8   4  27 100.640 6.97880  14
  -8   4  28 698.699 18.4956   6
  -8  -4  28 715.858 18.5401   6
  -8   4  28 689.300 18.4736  14
  -8  -4  29 51.5362 5.69928   6
  -8   4  29 48.9834 5.78391   6
  -8   4  29 44.5394 5.63960  14
  -8  -4  30 229.699 9.72714   6
  -8   4  30 233.340 9.79191   6
  -8   4  30 184.524 8.79056  14
  -8  -4  31 30.2306 5.15191   6
  -8   4  31 29.7497 5.14720   6
  -8   4  31 25.8972 5.07005  14
  -8   4  32 166.757 8.35598  14
  -8   4  33 51.6800 5.92905  14
  -8   4  34 111.754 7.39018  14
  -8   5 -31 19.3758 4.90239   2
  -8   5 -30 137.992 7.83452   2
  -8  -5 -30 149.643 8.25402  15
  -8   5 -29 3.86693 4.43844   2
  -8   5 -29 11.2898 5.16811   4
  -8  -5 -29 7.60421 4.72314  15
  -8   5 -28 136.758 7.62319   2
  -8   5 -28 109.599 5.49612   7
  -8  -5 -28 124.153 8.02851   4
  -8   5 -28 128.116 7.82496   4
  -8  -5 -28 103.285 7.05667  15
  -8   5 -27 80.8800 6.29711   2
  -8   5 -27 78.1592 4.69967   7
  -8   5 -27 79.4140 6.75372   4
  -8  -5 -27 74.2929 6.50585   4
  -8  -5 -27 75.2001 6.18855  15
  -8   5 -26 99.0037 6.60300   2
  -8   5 -26 109.057 5.28797   7
  -8  -5 -26 102.785 6.63344  15
  -8   5 -26 112.134 7.20840   4
  -8  -5 -26 120.713 7.67752   4
  -8  -5 -25 6.95471 3.95627  15
  -8   5 -25 7.54136 2.87022   7
  -8   5 -25 17.9515 4.71203   4
  -8  -5 -25 11.6682 4.82741   4
  -8   5 -25 12.6087 4.32968   2
  -8  -5 -24 74.3295 5.61755  15
  -8  -5 -24 87.3041 6.50895   4
  -8   5 -24 90.4860 6.29625   4
  -8   5 -24 80.8311 4.61323   7
  -8  -5 -23 112.394 6.27284  15
  -8   5 -23 117.753 7.10076   4
  -8  -5 -23 103.875 6.99008   4
  -8   5 -23 100.194 4.87345   7
  -8  -5 -22 423.085 12.5225  15
  -8   5 -22 427.928 13.3753   4
  -8  -5 -22 475.170 14.2342   4
  -8  -5 -21 11.4633 4.63658   3
  -8  -5 -21 21.0256 4.58357   4
  -8   5 -21 12.7118 4.30665   4
  -8   5 -21 15.3103 1.88376  14
  -8  -5 -21 16.1595 3.90588  15
  -8  -5 -20 330.415 11.4713   4
  -8  -5 -20 354.065 11.7007   3
  -8   5 -20 336.197 11.2504   4
  -8  -5 -20 307.837 10.0750  15
  -8   5 -19 10.0495 4.18717   4
  -8  -5 -19 3.84536 3.81905   3
  -8  -5 -19 9.45840 4.01402   4
  -8  -5 -19 9.51119 3.24593  15
  -8   5 -18 7.11600 3.57220   4
  -8  -5 -18 6.70186 3.50893   4
  -8  -5 -18 8.58675 4.07504   3
  -8  -5 -18 7.27674 2.92824  15
  -8  -5 -17 60.6751 5.12030   4
  -8   5 -17 58.8581 5.17177   4
  -8  -5 -17 71.9570 5.33515   3
  -8  -5 -17 55.5200 4.25595  15
  -8   5 -16 35.9508 4.34257   4
  -8  -5 -16 29.5858 4.43597   3
  -8  -5 -16 33.5089 4.42166   4
  -8  -5 -16 33.7890 3.54271  15
  -8  -5 -15 145.367 6.96420   3
  -8  -5 -15 145.690 6.95560   4
  -8   5 -15 125.444 6.57660   4
  -8  -5 -15 126.204 5.61133  15
  -8  -5 -14 348.465 11.1758   3
  -8   5 -14 362.013 10.9898   4
  -8  -5 -14 363.358 11.3501   4
  -8  -5 -14 328.085 9.42876  15
  -8  -5 -13 76.1029 5.45857   4
  -8   5 -13 67.6117 5.03813   4
  -8  -5 -13 68.0429 5.24432   3
  -8  -5 -13 60.9775 3.94039  15
  -8  -5 -12 908.483 20.6992   3
  -8  -5 -12 914.510 20.9482   4
  -8   5 -12 893.027 20.3248   4
  -8  -5 -12 824.388 18.3471  15
  -8  -5 -11 19.8943 3.71201   4
  -8   5 -11 19.3422 3.64722   4
  -8  -5 -11 22.0407 4.06383   3
  -8  -5 -11 23.4221 2.77248  15
  -8   5 -10 1291.41 26.7508   4
  -8  -5 -10 1321.66 27.2638   4
  -8  -5 -10 1256.68 26.8973   3
  -8  -5 -10 1182.74 24.3042  15
  -8   5 -10 1235.51 25.0004  12
  -8   5  -9 5.09354 2.88733   4
  -8  -5  -9 3.93975 2.88648   4
  -8  -5  -9 4.51123 3.09012   3
  -8  -5  -9 5.45835 2.01892  15
  -8   5  -9 4.48253 2.47348  12
  -8  -5  -8 135.333 6.41204   4
  -8   5  -8 132.169 5.47822   3
  -8   5  -8 142.507 6.26398   4
  -8  -5  -8 140.382 6.31010   3
  -8  -5  -8 116.717 4.37431  15
  -8   5  -8 126.602 5.35381  12
  -8  -5  -7 83.4615 5.12857   4
  -8   5  -7 79.9908 4.15920   3
  -8   5  -7 69.9653 4.59816   4
  -8  -5  -7 78.9505 4.92368   3
  -8  -5  -7 70.8226 3.22502  15
  -8   5  -7 77.0437 4.32114  12
  -8  -5  -6 271.341 8.94779   4
  -8   5  -6 255.713 7.64534   3
  -8   5  -6 267.622 8.59410   4
  -8  -5  -6 257.684 8.77896   3
  -8  -5  -6 244.160 6.35748  15
  -8   5  -6 249.459 7.99141  12
  -8   5  -5 114.740 4.69400   3
  -8   5  -5 111.797 5.46223   4
  -8  -5  -5 107.487 5.53878   4
  -8  -5  -5 114.966 5.70526   3
  -8  -5  -5 95.8576 3.43613  15
  -8   5  -5 109.183 5.04948  12
  -8   5  -4 7.40017 2.78889   4
  -8  -5  -4 5.86062 2.61398   4
  -8   5  -4 9.79247 2.30629   3
  -8  -5  -4 7.74125 3.06418   3
  -8  -5  -4 10.2277 1.48015  15
  -8   5  -4 8.28697 2.59340  12
  -8  -5  -3 35.1980 3.84086   4
  -8   5  -3 29.0521 3.43579   4
  -8   5  -3 34.9993 2.91163   3
  -8   5  -3 33.8778 3.42533  12
  -8  -5  -3 29.1095 3.43301   3
  -8  -5  -3 33.5429 1.78741  15
  -8  -5  -2 1096.65 22.4982   4
  -8   5  -2 1112.14 22.4050   4
  -8   5  -2 1077.69 20.5290   3
  -8   5  -2 1076.13 21.9928  12
  -8   5  -2 1019.22 19.2251   7
  -8  -5  -2 1099.47 22.4750   3
  -8   5  -1 24.2698 2.53199   3
  -8   5  -1 21.5327 3.19260   4
  -8  -5  -1 22.7018 3.41284   4
  -8   5  -1 27.4313 3.34856  12
  -8   5  -1 21.0812 2.03201   7
  -8   5  -1 20.4204 3.36517   6
  -8  -5  -1 24.4328 3.41088   3
  -8   5   0 78.0414 4.51647  12
  -8  -5   0 89.5620 5.06217   3
  -8   5   0 87.6341 4.89704   6
  -8  -5   0 81.5434 4.87929   6
  -8   5   0 81.5365 3.63087   3
  -8  -5   0 85.6309 5.00215   4
  -8  -5   1 3.09883 2.75833   4
  -8   5   1 7.54165 1.89890   3
  -8  -5   1 6.94632 2.77178   3
  -8   5   1 3.06107 2.49580  12
  -8  -5   1 7.08066 2.63205  11
  -8  -5   1 2.89763 2.87283   6
  -8   5   1 4.25339 2.63494   6
  -8  -5   2 90.9580 4.91026   4
  -8   5   2 90.3175 3.65940   3
  -8  -5   2 82.0492 4.71513   3
  -8   5   2 84.7084 4.91815  12
  -8  -5   2 84.0231 4.46974  11
  -8   5   2 82.9719 4.70763   6
  -8  -5   2 83.1770 5.01240   6
  -8  -5   3 52.6056 4.13256   4
  -8   5   3 46.2392 2.71292   3
  -8  -5   3 52.5469 4.04420   3
  -8   5   3 47.1659 4.05364  12
  -8   5   3 49.0756 3.90829   6
  -8  -5   3 46.8741 4.13584   6
  -8  -5   3 46.4794 3.51739  11
  -8  -5   4 117.458 5.08359  11
  -8  -5   4 121.570 5.67812   3
  -8   5   4 117.349 4.15905   3
  -8  -5   4 122.654 6.02287  14
  -8   5   4 123.320 5.70807   6
  -8  -5   4 118.560 5.64412   6
  -8   5   4 122.246 5.85914  12
  -8   5   5 109.252 3.95441   3
  -8  -5   5 111.713 5.40637   3
  -8   5   5 108.129 3.90589   7
  -8  -5   5 113.641 4.90197  11
  -8  -5   5 114.415 5.83095  14
  -8  -5   5 104.310 5.50855   6
  -8   5   5 108.368 5.30295   6
  -8   5   5 105.041 5.52309  12
  -8  -5   6 1166.84 24.6167   3
  -8   5   6 1167.82 22.1028   3
  -8   5   6 1150.22 22.2270   7
  -8  -5   6 1130.91 23.3280  11
  -8  -5   6 1116.69 25.0420  14
  -8  -5   6 1177.06 24.6677   6
  -8   5   6 1152.89 24.5733   6
  -8   5   6 1181.97 25.0228  12
  -8   5   7 17.6189 2.28323   7
  -8  -5   7 19.5800 2.79273  11
  -8   5   7 21.6192 3.40453   6
  -8  -5   7 19.6209 3.17533   6
  -8  -5   7 19.5774 3.44607   3
  -8   5   7 22.9023 2.24406   3
  -8  -5   7 22.7578 3.61379  14
  -8   5   8 376.157 9.81544  10
  -8  -5   8 368.851 10.6232   3
  -8   5   8 349.104 8.28453   3
  -8   5   8 353.877 8.64649   7
  -8  -5   8 344.247 10.3143   6
  -8   5   8 369.464 10.5736   6
  -8   5   9 33.5510 3.29141  10
  -8   5   9 24.5952 2.27590   3
  -8  -5   9 34.2812 3.83214   3
  -8   5   9 33.4184 2.73063   7
  -8  -5   9 31.8465 3.56476   6
  -8   5   9 30.5440 3.59340   6
  -8   5  10 595.755 13.9513  10
  -8  -5  10 606.542 15.1023   3
  -8   5  10 604.108 12.5414   3
  -8   5  10 603.064 13.1875   7
  -8  -5  10 610.031 15.0120   6
  -8   5  10 611.812 15.0711   6
[truncated: 3,486,710 more chars]
