# Supplementary material for: Synthesis, crystal structure and properties of μ-tetra­thio­anti­monato-bis­[(cyclam)zinc(II)] perchlorate 0.8-hydrate
Source: Acta Crystallogr E Crystallogr Commun. 2024 Oct 11;80(Pt 11):1151–6. doi: 10.1107/S2056989024009356 (PMC11660490; doi:10.1107/S2056989024009356)
Supplement: Supplementary file 2 [file e-80-01151-Isup2.hkl]

data_I                                                                          
_shelx_title ' hl2682_b.res in Pc'                                              
_shelx_refln_list_code          4                                               
_shelx_F_calc_maximum      384.51                                               
_exptl_crystal_F_000      1824.00                                               
_reflns_d_resolution_high  0.6389                                               
                                                                                
loop_                                                                           
 _space_group_symop_operation_xyz                                               
 'x, y, z'                                                                      
 'x, -y, z+1/2'                                                                 
                                                                                
_cell_length_a     9.1124                                                       
_cell_length_b    13.6743                                                       
_cell_length_c    27.4921                                                       
_cell_angle_alpha  90.000                                                       
_cell_angle_beta   92.921                                                       
_cell_angle_gamma  90.000                                                       
                                                                                
_shelx_F_squared_multiplier     1.000                                           
                                                                                
loop_                                                                           
 _refln_index_h                                                                 
 _refln_index_k                                                                 
 _refln_index_l                                                                 
 _refln_F_squared_calc                                                          
 _refln_F_squared_meas                                                          
 _refln_F_squared_sigma                                                         
 _refln_observed_status                                                         
   0   2 -42        109.42        258.04        49.36 o                         
   1   3 -42       1929.49       2042.76        87.04 o                         
   0   4 -42         25.92         71.59        43.79 o                         
   0   1 -41         93.08        159.70        46.20 o                         
   1   1 -41        208.83        152.53        48.02 o                         
   0   2 -41        126.51        204.54        48.53 o                         
   1   2 -41        122.42        141.96        47.89 o                         
  -1   3 -41        581.42        651.87        55.17 o                         
   0   3 -41        483.53        510.21        47.77 o                         
   1   3 -41        756.13        749.98        59.68 o                         
  -2   4 -41         85.46        119.39        46.87 o                         
  -1   4 -41        123.62        205.07        44.55 o                         
   0   4 -41         77.05        103.82        44.45 o                         
   1   4 -41        175.18        178.81        32.70 o                         
   2   4 -41        385.27        464.49        53.55 o                         
   1   0 -40       2131.88       2183.24        75.61 o                         
   2   0 -40        216.27        224.96        34.73 o                         
   0   1 -40        178.89        286.15        39.25 o                         
   1   1 -40        309.00        280.53        29.13 o                         
   2   1 -40         84.10        111.69        23.24 o                         
   3   1 -40       1700.50       1601.24        82.86 o                         
  -1   2 -40       4220.69       4380.33       125.26 o                         
   0   2 -40       7698.50       7714.85       249.60 o                         
   1   2 -40       5195.00       5535.23       128.67 o                         
   2   2 -40       1991.45       1986.51        63.24 o                         
   3   2 -40       3305.47       3479.30       121.47 o                         
  -2   3 -40        883.15       1043.58        64.45 o                         
  -1   3 -40        186.09        164.49        43.43 o                         
   0   3 -40       1537.27       1623.53       114.12 o                         
   1   3 -40       1178.42       1168.84        40.82 o                         
   2   3 -40        262.13        275.75        35.49 o                         
   3   3 -40        617.92        583.55        59.69 o                         
   4   3 -40        106.06        126.94        46.32 o                         
  -3   4 -40       1049.67        917.81        65.39 o                         
  -2   4 -40        460.63        349.65        50.94 o                         
  -1   4 -40       1014.51       1070.47        66.42 o                         
   0   4 -40       1946.76       2048.64       179.73 o                         
   1   4 -40       1008.19        995.26        52.02 o                         
   2   4 -40        823.74        729.21        35.65 o                         
   3   4 -40       2786.35       2460.02        98.47 o                         
   4   4 -40       4702.44       4487.22       135.32 o                         
  -2   5 -40         85.74         81.94        44.20 o                         
  -1   5 -40        573.29        698.39        60.02 o                         
   0   5 -40         76.81        162.15        44.54 o                         
   1   5 -40         10.54         19.25        29.14 o                         
   2   5 -40         19.29         20.89        25.25 o                         
   3   5 -40       1360.85       1338.81        75.23 o                         
   4   5 -40        703.09        698.91        61.17 o                         
   3   6 -40       4560.50       4380.32       135.35 o                         
   4   6 -40       4830.10       4821.71       140.01 o                         
  -4   1 -39        924.23       1009.96        67.37 o                         
  -3   1 -39        629.09        622.78        42.56 o                         
  -2   1 -39        254.88        200.92        33.21 o                         
  -1   1 -39        258.46        312.73        22.28 o                         
   0   1 -39        141.22        302.77        20.21 o                         
   1   1 -39         65.98        175.63        19.92 o                         
   2   1 -39        423.19        418.82        28.47 o                         
   3   1 -39        146.67         93.04        25.91 o                         
  -3   2 -39        157.79        120.92        45.68 o                         
  -2   2 -39        179.09        275.10        27.58 o                         
  -1   2 -39         63.90        118.55        23.21 o                         
   0   2 -39        274.62        313.97        20.64 o                         
   1   2 -39        190.54        278.29        20.45 o                         
   2   2 -39          8.62         32.19        24.96 o                         
   3   2 -39        493.01        374.29        31.22 o                         
  -3   3 -39        413.21        399.63        48.00 o                         
  -2   3 -39        124.91        181.57        31.66 o                         
  -1   3 -39       2045.04       2114.66       114.00 o                         
   0   3 -39       1252.23       1308.45        56.64 o                         
   1   3 -39        355.78        362.53        29.30 o                         
   2   3 -39         15.08         -4.85        20.87 o                         
   3   3 -39         17.41          7.11        29.54 o                         
   4   3 -39        198.60        229.36        49.68 o                         
  -4   4 -39         99.48        137.56        45.18 o                         
  -3   4 -39        176.28        252.86        48.51 o                         
  -2   4 -39        525.02        551.98        52.93 o                         
  -1   4 -39        154.16        103.65        40.98 o                         
   0   4 -39         57.20         26.58        23.21 o                         
   1   4 -39        154.34        136.82        25.99 o                         
   2   4 -39        507.53        514.75        32.33 o                         
   3   4 -39        135.15        146.01        33.48 o                         
   4   4 -39        101.50        104.66        44.39 o                         
  -3   5 -39        484.88        491.60        54.95 o                         
  -2   5 -39         22.41         13.56        41.54 o                         
  -1   5 -39         29.11         11.27        40.86 o                         
   0   5 -39         64.69         98.23        24.60 o                         
   1   5 -39        229.36        251.96        28.08 o                         
   2   5 -39        823.36        841.64        57.81 o                         
   3   5 -39        578.35        590.96        40.40 o                         
   4   5 -39         25.02         42.93        42.82 o                         
  -2   6 -39        708.62        854.90        65.54 o                         
  -1   6 -39       1085.76       1155.87        71.17 o                         
   0   6 -39       1537.08       1756.98        85.66 o                         
   1   6 -39       1551.31       1423.30        80.11 o                         
   2   6 -39        372.00        404.35        30.69 o                         
   3   6 -39        106.85        152.86        45.70 o                         
   4   6 -39        131.22        147.75        44.31 o                         
   2   7 -39        630.30        623.17        40.11 o                         
   3   7 -39       1298.45       1120.93        69.34 o                         
   2   8 -39        689.21        589.68        56.56 o                         
   3   8 -39       1056.85        898.74        64.35 o                         
  -5   0 -38         68.58         78.08        41.91 o                         
  -4   0 -38         61.72         82.67        43.06 o                         
  -3   0 -38       2242.59       2304.28        94.72 o                         
  -2   0 -38       1524.73       1384.67        75.94 o                         
  -1   0 -38        953.45       1015.60        36.55 o                         
   0   0 -38         38.00         37.19        19.08 o                         
   1   0 -38        673.98        613.46        41.91 o                         
   2   0 -38         90.29        108.55        31.60 o                         
   3   0 -38        866.87        917.56        39.63 o                         
   4   0 -38       2176.48       1926.55        92.50 o                         
  -5   1 -38        119.81        100.23        30.42 o                         
  -4   1 -38        982.24       1136.66        80.80 o                         
  -3   1 -38       2039.18       2045.69        57.17 o                         
  -2   1 -38        710.93        739.82        29.65 o                         
  -1   1 -38       1386.11       1334.38        32.98 o                         
   0   1 -38       8915.65       9037.25        89.73 o                         
   1   1 -38       7792.21       7583.48        79.01 o                         
   2   1 -38       2565.35       2696.82        47.04 o                         
   3   1 -38        890.14        991.63        30.93 o                         
   4   1 -38       3619.89       3420.27        86.79 o                         
  -5   2 -38       1792.28       1906.82        59.55 o                         
  -4   2 -38       1433.64       1602.24        44.64 o                         
  -3   2 -38       3601.62       3948.80        71.55 o                         
  -2   2 -38       3834.13       4015.43        64.27 o                         
  -1   2 -38       2786.28       2870.63        46.60 o                         
   0   2 -38        703.36        706.80        24.38 o                         
   1   2 -38       4217.46       4180.32        99.16 o                         
   2   2 -38       2082.88       2145.57        46.55 o                         
   3   2 -38        112.00        139.11        20.31 o                         
   4   2 -38         24.67         45.57        33.03 o                         
  -5   3 -38        123.64         83.66        42.90 o                         
  -4   3 -38       1194.90       1168.41        39.99 o                         
  -3   3 -38       1486.77       1392.26        68.02 o                         
  -2   3 -38        293.88        285.98        22.18 o                         
  -1   3 -38        212.28        242.33        20.68 o                         
   0   3 -38       1801.95       1956.88        35.92 o                         
   1   3 -38       2180.75       2145.47        41.06 o                         
   2   3 -38       1152.85       1195.77        32.14 o                         
   3   3 -38        714.79        708.63        27.52 o                         
   4   3 -38       5171.37       4744.30       100.35 o                         
  -5   4 -38       1140.71       1219.47        71.41 o                         
  -4   4 -38        431.80        436.90        50.71 o                         
  -3   4 -38       1882.35       1872.95        49.78 o                         
  -2   4 -38       1122.81       1023.60        38.70 o                         
  -1   4 -38        501.65        629.15        25.64 o                         
   0   4 -38        129.24        148.65        18.53 o                         
   1   4 -38        894.10        883.84        55.33 o                         
   2   4 -38        931.41        979.02        46.47 o                         
   3   4 -38        140.57        147.73        27.29 o                         
   4   4 -38        850.74       1006.09        46.69 o                         
  -4   5 -38       2309.71       2566.08       100.65 o                         
  -3   5 -38       4012.71       4157.15       130.94 o                         
  -2   5 -38       1632.92       1659.12        80.45 o                         
  -1   5 -38       1071.64       1152.04        35.99 o                         
   0   5 -38       2948.59       3158.59        50.28 o                         
   1   5 -38       3460.83       3340.26       106.30 o                         
   2   5 -38       3115.55       2996.64       108.06 o                         
   3   5 -38       3083.05       3092.98       156.85 o                         
   4   5 -38       6921.13       6683.06       170.85 o                         
  -3   6 -38       4004.31       4416.95       138.09 o                         
  -2   6 -38       1683.25       1758.99        85.02 o                         
  -1   6 -38        271.81        349.02        52.10 o                         
   0   6 -38         48.59         58.31        32.15 o                         
   1   6 -38       1246.30       1318.98        42.50 o                         
   2   6 -38       1036.99       1097.23        39.91 o                         
   3   6 -38        390.37        388.95        30.51 o                         
   4   6 -38        198.44        182.17        43.46 o                         
  -1   7 -38        793.34        748.82        62.92 o                         
   0   7 -38       1906.95       1914.75       130.77 o                         
   1   7 -38       1879.55       1750.90        65.93 o                         
   2   7 -38       1012.48       1007.02        45.83 o                         
   3   7 -38       1544.57       1490.73        75.87 o                         
   4   7 -38       3238.77       3116.21       104.71 o                         
   1   8 -38       1128.05       1113.03        72.80 o                         
   2   8 -38       1049.13        991.24        67.29 o                         
   3   8 -38        644.72        573.96        57.38 o                         
   2   9 -38       3982.29       4054.57       129.09 o                         
   3   9 -38       1924.59       1875.13        82.51 o                         
  -6   1 -37        151.92        165.40        30.13 o                         
  -5   1 -37        303.46        376.95        45.21 o                         
  -4   1 -37        256.65        245.82        25.10 o                         
  -3   1 -37        150.87        198.98        21.68 o                         
  -2   1 -37        217.37        346.52        24.69 o                         
  -1   1 -37        157.66        213.85        17.23 o                         
   0   1 -37         16.29        103.71        15.78 o                         
   1   1 -37        103.89        167.62        17.90 o                         
   2   1 -37        203.19        280.80        22.07 o                         
   3   1 -37        259.05        297.16        21.83 o                         
   4   1 -37         51.43         74.63        22.35 o                         
   5   1 -37          2.77         25.00        23.15 o                         
  -6   2 -37        110.52        139.75        42.44 o                         
  -5   2 -37        490.22        572.44        30.77 o                         
  -4   2 -37       1604.22       1571.46        43.78 o                         
  -3   2 -37       1230.53       1240.58        38.97 o                         
  -2   2 -37        613.73        593.37        25.51 o                         
  -1   2 -37        280.69        282.76        20.56 o                         
   0   2 -37        631.30        644.74        29.09 o                         
   1   2 -37        208.99        215.69        18.33 o                         
   2   2 -37        594.07        587.02        22.63 o                         
   3   2 -37        373.43        345.40        22.51 o                         
   4   2 -37        273.57        252.21        22.09 o                         
   5   2 -37        192.99        200.51        35.25 o                         
  -6   3 -37        163.23        216.89        46.14 o                         
  -5   3 -37         58.85         62.34        24.20 o                         
  -4   3 -37        301.15        336.05        28.04 o                         
  -3   3 -37        285.22        263.27        24.29 o                         
  -2   3 -37        337.16        438.69        24.38 o                         
  -1   3 -37         91.75         87.54        18.27 o                         
   0   3 -37        241.71        291.14        19.34 o                         
   1   3 -37        130.08        129.07        19.50 o                         
   2   3 -37        210.73        270.05        21.19 o                         
   3   3 -37        269.01        234.38        22.12 o                         
   4   3 -37        539.34        480.15        25.24 o                         
   5   3 -37        828.51        884.38        66.49 o                         
  -6   4 -37        185.46        193.72        47.14 o                         
  -5   4 -37        445.84        443.56        37.72 o                         
  -4   4 -37        226.95        193.81        26.24 o                         
  -3   4 -37        196.55        295.37        28.42 o                         
  -2   4 -37         77.55         68.34        21.75 o                         
  -1   4 -37       1145.85       1041.80        34.97 o                         
   0   4 -37        792.90        727.80        26.04 o                         
   1   4 -37        532.46        530.68        35.65 o                         
   2   4 -37        283.15        329.61        21.99 o                         
   3   4 -37        354.98        386.17        23.86 o                         
   4   4 -37        594.10        674.25        30.19 o                         
  -5   5 -37         25.37         66.42        46.23 o                         
  -4   5 -37        157.10        187.20        33.97 o                         
  -3   5 -37         61.49         72.85        31.60 o                         
  -2   5 -37        434.61        471.44        28.23 o                         
  -1   5 -37        178.67        164.97        22.96 o                         
   0   5 -37        277.26        295.98        21.27 o                         
   1   5 -37        217.44        281.78        24.59 o                         
   2   5 -37         88.65        122.97        22.38 o                         
   3   5 -37        674.41        692.87        29.60 o                         
   4   5 -37         40.26         52.66        40.12 o                         
  -4   6 -37         78.11         57.23        44.93 o                         
  -3   6 -37        341.62        439.72        55.45 o                         
  -2   6 -37        625.12        704.59        43.74 o                         
  -1   6 -37        664.26        657.67        41.67 o                         
   0   6 -37       1271.25       1191.71        65.08 o                         
   1   6 -37       1065.84       1004.65        70.23 o                         
   2   6 -37       1440.07       1332.91        67.76 o                         
   3   6 -37       1464.43       1526.28        55.35 o                         
   4   6 -37        532.41        567.82        52.36 o                         
  -3   7 -37        202.87        176.40        50.73 o                         
  -2   7 -37        264.75        244.68        50.55 o                         
  -1   7 -37        133.35         83.77        44.83 o                         
   0   7 -37        800.96        887.81        67.19 o                         
   1   7 -37        670.00        697.05        53.14 o                         
   2   7 -37        307.25        269.58        35.44 o                         
   3   7 -37        221.02        246.16        48.36 o                         
   4   7 -37        384.42        295.07        46.76 o                         
  -1   8 -37        400.34        513.44        59.38 o                         
   0   8 -37        431.30        449.87        57.67 o                         
   1   8 -37        124.81        164.67        26.15 o                         
   2   8 -37        172.53        113.05        45.73 o                         
   3   8 -37       1488.92       1246.56        69.49 o                         
   2   9 -37       1001.42        947.73        66.98 o                         
   3   9 -37         79.19         98.66        43.75 o                         
   2  10 -37         39.37         32.13        45.60 o                         
  -6   0 -36        544.22        472.69        49.08 o                         
  -5   0 -36        983.00        931.46        62.12 o                         
  -4   0 -36       1619.09       1772.45        40.60 o                         
  -3   0 -36       3625.96       3886.93       101.40 o                         
  -2   0 -36       3381.68       3327.59        74.39 o                         
  -1   0 -36       1220.86       1411.45        40.30 o                         
   0   0 -36       2416.77       2615.54        57.67 o                         
   1   0 -36      12441.92      12955.72       216.34 o                         
   2   0 -36       5672.36       5813.35       129.72 o                         
   3   0 -36       3979.28       4138.20        75.60 o                         
   4   0 -36       3949.09       3731.97       181.98 o                         
   5   0 -36      10931.28      10558.70       254.38 o                         
   6   0 -36       4192.21       4327.97       137.62 o                         
  -6   1 -36       4036.49       3900.08        82.91 o                         
  -5   1 -36       2496.40       2499.66        72.16 o                         
  -4   1 -36        566.57        581.71        21.30 o                         
  -3   1 -36       1445.00       1620.55        32.43 o                         
  -2   1 -36       7882.20       8409.02       119.41 o                         
  -1   1 -36       4085.58       3867.30        64.38 o                         
   0   1 -36        940.37        925.73        20.83 o                         
   1   1 -36       1322.75       1252.59        30.39 o                         
   2   1 -36       2642.64       2637.83        41.43 o                         
   3   1 -36        391.85        389.58        22.79 o                         
   4   1 -36        117.31        123.97        22.02 o                         
   5   1 -36        756.26        624.96        30.47 o                         
   6   1 -36       2878.06       2868.16        77.46 o                         
  -6   2 -36         94.02         77.49        27.43 o                         
  -5   2 -36        842.11        919.68        37.99 o                         
  -4   2 -36         79.26        128.04        18.34 o                         
  -3   2 -36        572.11        501.33        26.19 o                         
  -2   2 -36        120.17        108.65        18.50 o                         
  -1   2 -36         96.22        105.25        14.79 o                         
   0   2 -36        203.12        184.38        17.22 o                         
   1   2 -36       3479.47       3395.18        49.73 o                         
   2   2 -36        894.08        836.79        24.71 o                         
   3   2 -36        338.60        329.26        21.32 o                         
   4   2 -36        462.86        461.32        24.00 o                         
   5   2 -36       3989.87       3801.80        64.54 o                         
   6   2 -36        940.14        898.68        47.75 o                         
  -6   3 -36       3693.23       3873.02       233.80 o                         
  -5   3 -36       1899.06       1715.17        71.13 o                         
  -4   3 -36        718.79        703.64        30.52 o                         
  -3   3 -36        982.98        903.28        31.23 o                         
  -2   3 -36       4166.45       4288.72        59.75 o                         
  -1   3 -36       1737.88       1768.39        36.65 o                         
   0   3 -36        609.73        640.89        22.24 o                         
   1   3 -36        890.62        889.79        25.35 o                         
   2   3 -36       3476.57       3450.12       102.03 o                         
   3   3 -36        244.24        201.17        20.31 o                         
   4   3 -36        170.78        170.51        20.28 o                         
   5   3 -36         89.84        128.01        26.74 o                         
   6   3 -36        417.68        395.39        56.61 o                         
  -6   4 -36        376.54        422.31        36.55 o                         
  -5   4 -36        270.76        251.10        32.17 o                         
  -4   4 -36        396.52        391.98        25.63 o                         
  -3   4 -36       2741.96       2978.80        53.97 o                         
  -2   4 -36       1870.03       1886.72        43.17 o                         
  -1   4 -36       1299.74       1357.78        29.69 o                         
   0   4 -36       3314.45       3474.74        51.56 o                         
   1   4 -36       7194.24       7199.40        92.13 o                         
   2   4 -36       3477.03       3519.66        58.16 o                         
   3   4 -36       2944.18       2975.59        44.17 o                         
   4   4 -36       3689.43       3729.87        62.05 o                         
   5   4 -36       7338.83       7405.41       118.99 o                         
  -6   5 -36       4447.75       4710.07       135.22 o                         
  -5   5 -36       3223.40       3228.93        78.82 o                         
  -4   5 -36       2507.84       2528.46        69.60 o                         
  -3   5 -36       2856.29       2956.13        77.04 o                         
  -2   5 -36       5804.44       6074.99       102.35 o                         
  -1   5 -36       1984.21       1977.81        43.36 o                         
   0   5 -36       1244.02       1335.62        32.30 o                         
   1   5 -36       1961.79       2003.64        43.34 o                         
   2   5 -36       5896.16       5803.41       158.03 o                         
   3   5 -36       1600.11       1554.67        58.85 o                         
   4   5 -36         10.00          8.95        24.33 o                         
   5   5 -36        117.75        141.32        31.36 o                         
  -5   6 -36        125.02        115.74        32.71 o                         
  -4   6 -36        122.41        118.29        34.07 o                         
  -3   6 -36        910.18        986.53        51.49 o                         
  -2   6 -36       1199.26       1174.99        42.10 o                         
  -1   6 -36        686.41        738.35        42.65 o                         
   0   6 -36        204.22        259.75        25.76 o                         
   1   6 -36       3306.50       3257.67        87.66 o                         
   2   6 -36       1992.36       1971.26       111.14 o                         
   3   6 -36        936.40        909.86        38.27 o                         
   4   6 -36       2260.28       2221.50        73.67 o                         
   5   6 -36       7700.64       7308.04       175.24 o                         
  -4   7 -36       1525.89       1536.98        81.65 o                         
  -3   7 -36       2224.98       2367.79        69.73 o                         
  -2   7 -36       2661.99       2541.39        72.46 o                         
  -1   7 -36        397.63        401.12        36.94 o                         
   0   7 -36        284.78        287.47        26.56 o                         
   1   7 -36        187.65        186.61        24.63 o                         
   2   7 -36       2392.53       2330.36        55.69 o                         
   3   7 -36       1701.73       1644.03        90.97 o                         
   4   7 -36        536.72        570.29        55.00 o                         
  -2   8 -36        333.33        281.50        52.39 o                         
  -1   8 -36        190.51        178.45        49.30 o                         
   0   8 -36        414.46        404.08        55.38 o                         
   1   8 -36       1994.58       2046.39        61.67 o                         
   2   8 -36       1238.49       1260.50        52.03 o                         
   3   8 -36       1762.20       1732.12       103.56 o                         
   4   8 -36       1307.21       1229.85        65.47 o                         
   2   9 -36       2374.11       2411.58        94.51 o                         
   3   9 -36       1275.88       1391.39        70.51 o                         
   2  10 -36       4724.41       4920.91       143.41 o                         
   3  10 -36       3783.00       3848.15       118.28 o                         
  -6   1 -35          9.36         20.37        21.07 o                         
  -5   1 -35        131.57        123.42        17.58 o                         
  -4   1 -35        259.09        329.67        16.39 o                         
  -3   1 -35        149.24        189.28        16.84 o                         
  -2   1 -35        202.36        220.08        19.99 o                         
  -1   1 -35         49.17         61.81        14.20 o                         
   0   1 -35        129.48        117.98        12.90 o                         
   1   1 -35         76.31        110.19        17.58 o                         
   2   1 -35        720.63        766.90        24.30 o                         
   3   1 -35        271.73        287.12        19.00 o                         
   4   1 -35        516.74        457.09        29.68 o                         
   5   1 -35        192.76        182.43        23.19 o                         
   6   1 -35         69.60         83.30        28.37 o                         
   7   1 -35        189.74        171.64        27.63 o                         
  -6   2 -35        158.47        147.10        23.68 o                         
  -5   2 -35        127.22        129.98        17.71 o                         
  -4   2 -35        114.69        124.06        17.09 o                         
  -3   2 -35        217.53        162.57        20.70 o                         
  -2   2 -35        117.53        121.06        15.08 o                         
  -1   2 -35        546.15        562.38        19.47 o                         
   0   2 -35        589.64        606.60        21.54 o                         
   1   2 -35        981.83       1031.91        27.93 o                         
   2   2 -35        749.30        758.45        35.11 o                         
   3   2 -35        188.53        190.05        19.42 o                         
   4   2 -35        269.76        281.41        21.16 o                         
   5   2 -35        271.10        311.20        27.16 o                         
   6   2 -35        554.94        556.57        34.63 o                         
   7   2 -35        414.76        398.26        32.67 o                         
   8   2 -35        176.89        197.51        50.88 o                         
  -7   3 -35         58.03         38.14        42.37 o                         
  -6   3 -35        392.21        469.66        35.15 o                         
  -5   3 -35        231.18        204.32        20.30 o                         
  -4   3 -35        205.94        224.36        18.51 o                         
  -3   3 -35        186.40        173.22        21.03 o                         
  -2   3 -35        419.02        438.17        25.19 o                         
  -1   3 -35       1065.91       1201.00        33.18 o                         
   0   3 -35        197.48        178.09        16.62 o                         
   1   3 -35        460.62        509.93        21.05 o                         
   2   3 -35       1118.85       1161.97        30.37 o                         
   3   3 -35         33.86         30.41        17.79 o                         
   4   3 -35        657.74        698.98        29.08 o                         
   5   3 -35        278.32        257.62        29.29 o                         
   6   3 -35         37.14         99.55        26.88 o                         
   7   3 -35         46.91         74.82        46.17 o                         
  -6   4 -35        667.22        634.42        59.54 o                         
  -5   4 -35        229.10        263.85        24.91 o                         
  -4   4 -35        317.55        346.76        22.01 o                         
  -3   4 -35        610.88        681.40        29.35 o                         
  -2   4 -35        798.04        881.32        26.80 o                         
  -1   4 -35        702.83        732.66        25.99 o                         
   0   4 -35        743.43        763.95        26.26 o                         
   1   4 -35       1118.80       1118.63        29.75 o                         
   2   4 -35        239.87        258.66        20.10 o                         
   3   4 -35        556.77        551.26        24.41 o                         
   4   4 -35        670.89        732.25        30.35 o                         
   5   4 -35        844.15        891.40        57.12 o                         
   6   4 -35        929.81       1027.36        67.75 o                         
  -6   5 -35        208.59        229.36        33.58 o                         
  -5   5 -35         55.28         71.54        25.96 o                         
  -4   5 -35        346.84        370.29        29.85 o                         
  -3   5 -35        409.60        489.73        30.63 o                         
  -2   5 -35         19.59         31.80        20.67 o                         
  -1   5 -35        211.82        257.06        19.73 o                         
   0   5 -35        683.40        695.10        24.82 o                         
   1   5 -35        136.53        145.73        20.14 o                         
   2   5 -35        459.10        497.78        25.90 o                         
   3   5 -35         15.85         35.95        18.50 o                         
   4   5 -35        876.05        891.01        36.83 o                         
   5   5 -35        122.06        138.93        25.77 o                         
   6   5 -35         47.55        115.77        46.22 o                         
  -6   6 -35        335.96        430.41        52.61 o                         
  -5   6 -35       1289.29       1380.62        44.60 o                         
  -4   6 -35       1419.19       1462.94        45.67 o                         
  -3   6 -35        362.75        328.03        29.56 o                         
  -2   6 -35        186.14        242.88        28.15 o                         
  -1   6 -35        288.66        307.31        25.90 o                         
   0   6 -35        436.95        429.67        27.33 o                         
   1   6 -35        628.79        685.95        31.83 o                         
   2   6 -35         18.75         29.29        23.64 o                         
   3   6 -35       1018.22        944.37        58.15 o                         
   4   6 -35       1137.13       1040.76        66.07 o                         
   5   6 -35       1489.35       1510.63        51.56 o                         
  -5   7 -35        274.29        194.32        44.47 o                         
  -4   7 -35        664.45        574.51        40.69 o                         
  -3   7 -35         14.43          8.89        32.25 o                         
  -2   7 -35        818.12        860.79        63.74 o                         
  -1   7 -35         96.56         38.35        39.09 o                         
   0   7 -35        905.37        904.77        41.86 o                         
   1   7 -35        422.91        394.87        34.44 o                         
   2   7 -35        103.79        131.67        25.58 o                         
   3   7 -35        879.53        902.94        37.13 o                         
   4   7 -35        744.76        741.72        44.79 o                         
   5   7 -35        501.49        477.43        45.88 o                         
  -3   8 -35       2046.68       2246.75        99.19 o                         
  -2   8 -35        788.39        874.66        67.96 o                         
  -1   8 -35       1308.50       1259.14        76.50 o                         
   0   8 -35        568.71        518.01        40.30 o                         
   1   8 -35       2726.38       2793.46       109.11 o                         
   2   8 -35       1327.61       1421.45       104.73 o                         
   3   8 -35       2154.64       2156.52        53.73 o                         
   4   8 -35        538.18        547.16        76.72 o                         
  -2   9 -35        457.61        509.63        59.82 o                         
  -1   9 -35         47.17         63.07        45.56 o                         
   0   9 -35       1397.73       1427.30        82.08 o                         
   1   9 -35        440.00        398.50        52.93 o                         
   2   9 -35        134.54        165.66        38.94 o                         
   3   9 -35        131.15        103.88        42.68 o                         
   3  10 -35         64.19         70.95        41.07 o                         
  -6   0 -34       5324.64       5441.35       138.95 o                         
  -5   0 -34       8201.89       8309.89       101.57 o                         
  -4   0 -34       5882.53       5827.92        78.96 o                         
  -3   0 -34       4985.10       5266.08        73.32 o                         
  -2   0 -34      11727.52      12722.76       190.62 o                         
  -1   0 -34      16175.51      16164.84       321.51 o                         
   0   0 -34       3406.09       3396.19        53.97 o                         
   1   0 -34       2148.35       2231.71        65.20 o                         
   2   0 -34       9729.12      10109.57       237.93 o                         
   3   0 -34      10930.70      11168.91       147.30 o                         
   4   0 -34       4821.49       4829.59       103.15 o                         
   5   0 -34       2320.95       2397.38        69.48 o                         
   6   0 -34       4434.03       4063.96        93.08 o                         
   7   0 -34       1628.25       1771.29        49.99 o                         
   8   0 -34          4.94         10.14        31.36 o                         
  -6   1 -34         77.35         83.63        18.15 o                         
  -5   1 -34        397.20        387.51        17.68 o                         
  -4   1 -34        445.37        427.12        17.71 o                         
  -3   1 -34        377.56        403.41        17.64 o                         
  -2   1 -34       2394.95       2278.12        41.04 o                         
  -1   1 -34         98.78        102.44        14.04 o                         
   0   1 -34         21.61         18.98        11.93 o                         
   1   1 -34       2904.32       2914.96        44.89 o                         
   2   1 -34       7263.39       7582.74        71.45 o                         
   3   1 -34       1389.62       1382.69        33.09 o                         
   4   1 -34        860.07        925.70        28.05 o                         
   5   1 -34       1587.22       1344.91        37.36 o                         
   6   1 -34       3938.44       3962.86        97.05 o                         
   7   1 -34        560.05        555.85        26.30 o                         
   8   1 -34        907.39        942.46        39.43 o                         
  -7   2 -34        280.37        226.85        43.92 o                         
  -6   2 -34       1253.25       1154.81        38.53 o                         
  -5   2 -34       2448.89       2441.85        46.37 o                         
  -4   2 -34        250.59        204.20        17.68 o                         
  -3   2 -34        396.44        477.26        19.72 o                         
  -2   2 -34       2428.80       2443.67        36.35 o                         
  -1   2 -34       4772.65       4634.77        54.51 o                         
   0   2 -34        710.30        677.97        20.16 o                         
   1   2 -34        853.37        793.03        40.24 o                         
   2   2 -34       1469.14       1385.51        27.02 o                         
   3   2 -34       1319.63       1290.77        31.58 o                         
   4   2 -34         61.46         50.30        17.35 o                         
   5   2 -34        293.10        289.46        27.56 o                         
   6   2 -34        820.73        731.28        36.13 o                         
   7   2 -34        618.77        629.20        34.70 o                         
   8   2 -34        818.12        750.52        44.37 o                         
  -7   3 -34         61.23         56.99        40.93 o                         
  -6   3 -34        231.61        220.16        23.53 o                         
  -5   3 -34         85.26        133.73        17.77 o                         
  -4   3 -34        317.78        307.64        18.92 o                         
  -3   3 -34        333.89        377.41        23.37 o                         
  -2   3 -34        944.07        931.40        22.11 o                         
  -1   3 -34        462.69        439.17        23.06 o                         
   0   3 -34         41.80         53.77        15.51 o                         
   1   3 -34        856.42        785.08        29.52 o                         
   2   3 -34       4692.93       4562.71        69.25 o                         
   3   3 -34       1011.70        974.61        25.52 o                         
   4   3 -34       1080.78       1117.26        33.65 o                         
   5   3 -34       3144.31       2971.17        87.57 o                         
   6   3 -34       7934.49       7985.51       118.09 o                         
   7   3 -34       1588.13       1571.67        50.56 o                         
   8   3 -34       1858.86       1872.56        61.72 o                         
  -7   4 -34       1653.34       1793.60        84.40 o                         
  -6   4 -34       4619.74       5014.81        84.08 o                         
  -5   4 -34       5582.87       5719.22        80.23 o                         
  -4   4 -34       2771.23       2814.40        46.41 o                         
  -3   4 -34       2780.94       2755.77        50.57 o                         
  -2   4 -34       5999.18       6290.73        94.05 o                         
  -1   4 -34      11145.14      11452.72       127.66 o                         
   0   4 -34       7261.27       7519.88        83.60 o                         
   1   4 -34       4131.65       4299.38        57.89 o                         
   2   4 -34       5557.81       5538.98        81.18 o                         
   3   4 -34       4552.83       4558.41        87.64 o                         
   4   4 -34        782.63        813.26        30.48 o                         
   5   4 -34         15.63         22.92        19.65 o                         
   6   4 -34       1612.28       1461.34        81.18 o                         
   7   4 -34       2741.75       2995.41       109.05 o                         
  -6   5 -34         45.24         63.67        24.71 o                         
  -5   5 -34        289.70        398.75        30.32 o                         
  -4   5 -34        463.71        434.59        26.10 o                         
  -3   5 -34        110.17         91.45        23.92 o                         
  -2   5 -34        647.47        717.50        24.37 o                         
  -1   5 -34        558.10        516.64        22.60 o                         
   0   5 -34         40.42         32.73        18.40 o                         
   1   5 -34        613.13        635.35        26.59 o                         
   2   5 -34       2890.20       2840.61       124.32 o                         
   3   5 -34        244.57        255.24        20.56 o                         
   4   5 -34       1740.62       1762.76        41.28 o                         
   5   5 -34       3918.88       3800.84        60.46 o                         
   6   5 -34       7467.80       7404.61       189.77 o                         
   7   5 -34       2910.96       2826.91       106.11 o                         
  -6   6 -34       2485.77       2627.52        58.79 o                         
  -5   6 -34       6057.52       6166.94       136.40 o                         
  -4   6 -34       2282.84       2236.42        51.85 o                         
  -3   6 -34       1486.66       1437.02        60.24 o                         
  -2   6 -34       3252.47       3208.34       126.06 o                         
  -1   6 -34       3817.66       3806.92        74.33 o                         
   0   6 -34        817.71        790.92        32.81 o                         
   1   6 -34        967.99       1013.77        55.72 o                         
   2   6 -34       3279.13       3131.49       126.56 o                         
   3   6 -34       2684.23       2822.82       102.20 o                         
   4   6 -34       1070.91       1142.11        70.74 o                         
   5   6 -34        233.37        222.58        25.72 o                         
   6   6 -34        364.13        342.94        54.76 o                         
  -6   7 -34        122.56        107.38        43.00 o                         
  -5   7 -34        285.27        386.89        30.38 o                         
  -4   7 -34        208.87        189.12        28.19 o                         
  -3   7 -34        100.26        103.52        31.30 o                         
  -2   7 -34       1266.15       1325.56        74.35 o                         
  -1   7 -34        839.71        835.88        38.66 o                         
   0   7 -34        966.11       1016.21        42.76 o                         
   1   7 -34       1348.47       1408.94        74.26 o                         
   2   7 -34       3350.80       3525.06       151.51 o                         
   3   7 -34        721.34        744.31        34.03 o                         
   4   7 -34       1316.96       1254.33        40.64 o                         
   5   7 -34       2627.45       2586.56       146.96 o                         
  -4   8 -34       2450.88       2406.03       101.35 o                         
  -3   8 -34       3080.51       3178.07       116.31 o                         
  -2   8 -34       2071.74       1956.84        90.42 o                         
  -1   8 -34       1828.23       1847.19        87.28 o                         
   0   8 -34        462.36        419.48        32.46 o                         
   1   8 -34        165.12        164.62        44.50 o                         
   2   8 -34       1587.23       1544.98        90.02 o                         
   3   8 -34       4248.19       4430.67        95.05 o                         
   4   8 -34       2742.84       2812.73        84.65 o                         
  -3   9 -34         32.16         91.80        46.97 o                         
  -2   9 -34        212.04        171.97        48.51 o                         
  -1   9 -34        296.02        205.08        49.45 o                         
   0   9 -34       1231.45       1175.92        74.94 o                         
   1   9 -34       1051.75       1089.09        73.48 o                         
   2   9 -34       2367.53       2452.06       104.21 o                         
   3   9 -34       1169.35       1148.24        48.74 o                         
   4   9 -34       1190.57       1110.67        60.36 o                         
  -1  10 -34       5662.46       5846.69       172.03 o                         
   0  10 -34       3875.46       4332.37       143.05 o                         
   1  10 -34       3462.85       3793.17       132.74 o                         
   3  10 -34       3455.63       3485.19       109.61 o                         
   3  11 -34       1672.75       1501.77        71.22 o                         
  -7   1 -33         42.74         18.58        23.67 o                         
  -6   1 -33         56.50         88.33        16.32 o                         
  -5   1 -33        297.38        346.42        17.08 o                         
  -4   1 -33        437.96        428.93        17.77 o                         
  -3   1 -33        331.16        404.26        16.21 o                         
  -2   1 -33        195.84        266.69        18.93 o                         
  -1   1 -33        137.23        186.21        15.29 o                         
   0   1 -33        352.37        377.11        14.95 o                         
   1   1 -33        437.84        458.86        20.38 o                         
   2   1 -33         13.51         43.87        14.17 o                         
   3   1 -33        180.35        229.46        13.17 o                         
   4   1 -33        288.75        326.30        20.82 o                         
   5   1 -33        126.77        133.38        20.97 o                         
   6   1 -33        151.23        129.96        21.71 o                         
   7   1 -33        532.01        522.30        25.67 o                         
   8   1 -33        501.95        470.96        27.99 o                         
   9   1 -33        158.34        185.11        48.58 o                         
  -8   2 -33        452.42        504.83        52.32 o                         
  -7   2 -33        124.50        146.41        26.36 o                         
  -6   2 -33        290.79        267.72        18.53 o                         
  -5   2 -33        242.60        234.67        18.30 o                         
  -4   2 -33        330.67        369.86        17.73 o                         
  -3   2 -33        982.14       1043.95        24.68 o                         
  -2   2 -33        747.05        738.41        22.68 o                         
  -1   2 -33        652.89        686.35        20.09 o                         
   0   2 -33         86.25        105.51        12.00 o                         
   1   2 -33        701.64        699.86        29.03 o                         
   2   2 -33       2850.60       2971.53        38.83 o                         
   3   2 -33       2395.60       2393.77        45.13 o                         
   4   2 -33        821.75        744.50        21.85 o                         
   5   2 -33        484.99        529.56        31.71 o                         
   6   2 -33        260.00        282.79        25.02 o                         
   7   2 -33         92.13        104.43        23.56 o                         
   8   2 -33         80.26         92.94        22.92 o                         
   9   2 -33         98.92        127.73        46.56 o                         
  -8   3 -33         25.45          4.34        42.52 o                         
  -7   3 -33         42.53         43.96        27.72 o                         
  -6   3 -33        163.30        171.11        17.73 o                         
  -5   3 -33        262.67        265.07        18.59 o                         
  -4   3 -33        100.77        103.76        16.69 o                         
  -3   3 -33        432.87        436.98        17.87 o                         
  -2   3 -33        368.34        351.35        15.90 o                         
  -1   3 -33        109.88        111.80        18.29 o                         
   0   3 -33        582.71        662.51        23.07 o                         
   1   3 -33        163.24        206.75        17.87 o                         
   2   3 -33         79.64         91.01        14.31 o                         
   3   3 -33         59.40         71.47        16.97 o                         
   4   3 -33        109.53         94.36        15.70 o                         
   5   3 -33        312.86        297.73        34.61 o                         
   6   3 -33        299.59        318.67        25.85 o                         
   7   3 -33       1277.34       1295.51        44.37 o                         
   8   3 -33        719.22        792.61        44.60 o                         
   9   3 -33        185.49        220.67        51.06 o                         
  -7   4 -33        376.37        426.48        39.03 o                         
  -6   4 -33        926.52       1042.46        47.23 o                         
  -5   4 -33       1220.50       1254.65        38.15 o                         
  -4   4 -33        197.76        208.45        19.16 o                         
  -3   4 -33         90.56         78.48        19.95 o                         
  -2   4 -33        824.46        797.93        24.49 o                         
  -1   4 -33       2914.00       2912.45        61.19 o                         
   0   4 -33       2996.18       3037.14        78.30 o                         
   1   4 -33       1011.88        978.95        30.24 o                         
   2   4 -33        649.91        619.28        40.06 o                         
   3   4 -33        104.38        104.60        17.75 o                         
   4   4 -33       1372.66       1319.90        35.51 o                         
   5   4 -33       1403.02       1419.82        32.64 o                         
   6   4 -33        714.29        784.84        44.74 o                         
   7   4 -33        961.58       1065.70        50.99 o                         
   8   4 -33        541.64        534.46        39.18 o                         
  -7   5 -33        263.41        337.19        32.73 o                         
  -6   5 -33        221.59        235.60        24.79 o                         
  -5   5 -33        263.49        321.64        25.28 o                         
  -4   5 -33        350.84        347.59        24.80 o                         
  -3   5 -33        171.34        146.26        20.51 o                         
  -2   5 -33        490.15        478.96        21.37 o                         
  -1   5 -33         15.51         47.59        16.88 o                         
   0   5 -33        314.10        359.06        22.22 o                         
   1   5 -33         98.47        113.20        18.83 o                         
   2   5 -33        136.49        154.69        20.54 o                         
   3   5 -33        439.18        432.88        22.64 o                         
   4   5 -33         32.26         51.63        19.78 o                         
   5   5 -33       1099.05       1045.17        35.12 o                         
   6   5 -33        426.36        448.34        28.59 o                         
   7   5 -33        226.87        263.28        50.83 o                         
   8   5 -33         74.76        128.25        47.22 o                         
  -7   6 -33       1122.81       1107.31        61.96 o                         
  -6   6 -33        592.75        570.07        31.10 o                         
  -5   6 -33        392.41        382.98        23.82 o                         
  -4   6 -33        839.33        795.19        28.03 o                         
  -3   6 -33       1083.39       1110.98        77.43 o                         
  -2   6 -33        442.17        361.59        25.07 o                         
  -1   6 -33        438.92        385.43        26.04 o                         
   0   6 -33       1382.68       1362.04       181.38 o                         
   1   6 -33       2016.36       2099.83        88.27 o                         
   2   6 -33        303.53        352.17        26.87 o                         
   3   6 -33        199.47        148.10        20.94 o                         
   4   6 -33        335.94        294.26        23.26 o                         
   5   6 -33        547.22        537.69        62.24 o                         
   6   6 -33       1463.53       1486.34        43.54 o                         
   7   6 -33       1892.55       1864.50        86.04 o                         
  -6   7 -33        427.37        403.68        36.52 o                         
  -5   7 -33         48.29         46.62        25.68 o                         
  -4   7 -33        494.09        489.36        39.77 o                         
  -3   7 -33        125.51        149.73        34.68 o                         
  -2   7 -33        192.71        168.25        42.99 o                         
  -1   7 -33       1151.85       1122.29       102.53 o                         
   0   7 -33        121.90        151.13        27.00 o                         
   1   7 -33       1346.67       1350.42        72.67 o                         
   2   7 -33        615.12        582.10        44.75 o                         
   3   7 -33        483.17        519.53        56.59 o                         
   4   7 -33       1023.19       1033.78        37.28 o                         
   5   7 -33        304.66        304.14        31.21 o                         
   6   7 -33        698.07        768.03        61.75 o                         
   7   7 -33        240.69        232.33        48.77 o                         
  -6   8 -33        693.29        863.29        65.47 o                         
  -5   8 -33       1051.38       1159.87        51.33 o                         
  -4   8 -33       1455.07       1565.33        83.43 o                         
  -3   8 -33       1289.12       1408.10        78.58 o                         
  -2   8 -33       1216.18       1342.22        75.25 o                         
  -1   8 -33        893.49        825.11        35.57 o                         
   0   8 -33        641.38        673.60        58.84 o                         
   1   8 -33       1287.34       1289.63        74.68 o                         
   2   8 -33       1667.54       1855.22        87.22 o                         
   3   8 -33       2042.19       2138.77       209.49 o                         
   4   8 -33       2362.97       2351.16       246.62 o                         
   5   8 -33        628.75        695.27        37.35 o                         
   6   8 -33        237.42        262.64        35.22 o                         
  -4   9 -33         39.64         57.81        43.85 o                         
  -3   9 -33        383.73        331.21        53.90 o                         
  -2   9 -33        322.65        297.93        29.79 o                         
  -1   9 -33        489.70        470.49        32.56 o                         
   0   9 -33        282.01        288.58        51.43 o                         
   1   9 -33       1330.90       1329.47        78.42 o                         
   2   9 -33       1594.45       1688.32        86.97 o                         
   3   9 -33        404.42        344.71        47.92 o                         
   4   9 -33       1109.29       1097.49        67.72 o                         
   5   9 -33        170.42        133.28        45.94 o                         
  -3  10 -33       1048.96       1111.38        59.53 o                         
  -2  10 -33         82.24         71.75        27.24 o                         
  -1  10 -33        719.67        890.90        68.66 o                         
   0  10 -33       1604.06       1749.50        89.88 o                         
   1  10 -33       1425.09       1543.67        82.93 o                         
   2  10 -33        116.21         99.55        44.07 o                         
   3  10 -33        362.31        322.41        35.05 o                         
   3  11 -33         82.07         61.92        38.83 o                         
  -7   0 -32       3115.64       3372.83        82.92 o                         
  -6   0 -32       1526.77       1570.22        47.31 o                         
  -5   0 -32       2185.75       2408.92        78.40 o                         
  -4   0 -32       4821.09       5085.31        70.93 o                         
  -3   0 -32       3071.62       3092.65        64.55 o                         
  -2   0 -32         36.58         13.41        20.95 o                         
  -1   0 -32        779.12        803.88        28.92 o                         
   0   0 -32       6031.00       6117.30       113.02 o                         
   1   0 -32        748.92        768.75        18.93 o                         
   2   0 -32       1907.86       1277.04       126.76 o                         
   3   0 -32       2177.95       2146.08        49.89 o                         
   4   0 -32       1988.49       1886.39       151.43 o                         
   5   0 -32        471.63        411.18        33.29 o                         
   6   0 -32        613.07        544.29        31.38 o                         
   7   0 -32       1073.41       1113.06        55.23 o                         
   8   0 -32        290.47        337.66        35.83 o                         
   9   0 -32       1124.89       1001.60        65.77 o                         
  -8   1 -32       1187.03       1250.88        65.90 o                         
  -7   1 -32        297.19        292.93        19.30 o                         
  -6   1 -32        889.34        891.40        23.00 o                         
  -5   1 -32       3480.72       3540.08        42.22 o                         
  -4   1 -32       5668.11       5620.87        56.61 o                         
  -3   1 -32       2525.64       2526.09        34.42 o                         
  -2   1 -32       4326.86       4532.23        57.94 o                         
  -1   1 -32       8304.81       8235.81        78.15 o                         
   0   1 -32       4739.54       4588.47        69.26 o                         
   1   1 -32       1521.23       1528.92        26.84 o                         
   2   1 -32       3612.55       3587.96        42.53 o                         
   3   1 -32      12711.44      12502.38       100.86 o                         
   4   1 -32       9273.98       9296.70        85.53 o                         
   5   1 -32       1266.61       1337.20        41.63 o                         
   6   1 -32        321.63        337.58        21.50 o                         
   7   1 -32       3414.17       3246.21        70.25 o                         
   8   1 -32        986.94       1090.27        39.57 o                         
   9   1 -32         23.85         59.75        30.86 o                         
  -8   2 -32       1598.67       1758.55        78.89 o                         
  -7   2 -32        968.89        966.18        26.98 o                         
  -6   2 -32         38.78         46.91        15.90 o                         
  -5   2 -32         99.90        125.37        14.21 o                         
  -4   2 -32        397.24        396.15        16.81 o                         
  -3   2 -32        252.19        249.26        14.98 o                         
  -2   2 -32       2580.37       2867.44        41.49 o                         
  -1   2 -32       2435.11       2483.19        34.95 o                         
   0   2 -32         65.71         44.11         9.99 o                         
   1   2 -32       1604.71       1721.88        40.33 o                         
   2   2 -32       6397.04       6625.00        64.01 o                         
   3   2 -32       9208.18       9177.95        96.92 o                         
   4   2 -32       1125.58       1222.24        27.82 o                         
   5   2 -32       1990.12       1969.45        37.69 o                         
   6   2 -32       5149.19       5094.43        74.74 o                         
   7   2 -32       4876.81       4996.92        73.77 o                         
   8   2 -32       1193.51       1165.71        32.31 o                         
   9   2 -32       2734.93       2532.55        70.75 o                         
  -8   3 -32       2056.98       1981.46        86.40 o                         
  -7   3 -32        721.38        690.60        28.64 o                         
  -6   3 -32       2375.81       2438.95        45.01 o                         
  -5   3 -32       4727.13       4719.38        62.08 o                         
  -4   3 -32       3737.53       3706.68        45.83 o                         
  -3   3 -32       1124.68       1198.79        25.54 o                         
  -2   3 -32       2905.19       3004.78        47.00 o                         
  -1   3 -32       8109.15       8233.08       119.98 o                         
   0   3 -32       8607.87       8676.67        82.51 o                         
   1   3 -32       2298.04       2286.86        38.82 o                         
   2   3 -32       2188.03       2091.87        51.88 o                         
   3   3 -32       5687.05       5632.20        68.51 o                         
   4   3 -32       2859.53       2860.28        57.15 o                         
   5   3 -32        436.40        397.31        20.93 o                         
   6   3 -32        718.27        728.25        24.37 o                         
   7   3 -32       2624.46       2548.77        50.20 o                         
   8   3 -32        886.76        987.49        39.16 o                         
   9   3 -32        186.47        201.30        33.73 o                         
  -8   4 -32       2279.12       2251.79        93.68 o                         
  -7   4 -32       2266.01       2190.07        46.00 o                         
  -6   4 -32        428.52        482.35        26.60 o                         
  -5   4 -32        234.15        260.50        22.85 o                         
  -4   4 -32       2425.78       2528.27        42.61 o                         
  -3   4 -32       1753.00       1773.81        35.39 o                         
  -2   4 -32         48.50         78.72        15.60 o                         
  -1   4 -32          8.20         21.70        15.72 o                         
   0   4 -32       2043.68       2168.00        51.92 o                         
   1   4 -32         55.78         68.97        15.85 o                         
   2   4 -32        821.25        827.39        25.78 o                         
   3   4 -32        312.35        258.45        19.12 o                         
   4   4 -32        551.00        492.36        25.14 o                         
   5   4 -32        410.14        394.59        19.53 o                         
   6   4 -32       2211.25       2024.61        44.09 o                         
   7   4 -32       1932.21       1850.43        60.50 o                         
   8   4 -32       1760.37       1797.52        58.53 o                         
   9   4 -32       1716.97       1636.62        77.13 o                         
  -7   5 -32        861.07        798.88        31.07 o                         
  -6   5 -32       2956.23       3239.00        53.98 o                         
  -5   5 -32       4204.82       4421.41        67.43 o                         
  -4   5 -32       3713.93       3718.08        60.20 o                         
  -3   5 -32       1480.91       1497.23        36.93 o                         
  -2   5 -32       3416.63       3415.11        48.68 o                         
  -1   5 -32       9172.46       9189.49        98.82 o                         
   0   5 -32      11262.57      11175.97       146.57 o                         
   1   5 -32       4101.27       3885.18       264.19 o                         
   2   5 -32       2637.21       2605.60        50.25 o                         
   3   5 -32       2895.45       2785.96        45.12 o                         
   4   5 -32       2282.67       2468.12        42.18 o                         
   5   5 -32        773.38        868.06        33.62 o                         
   6   5 -32        697.78        749.56        31.63 o                         
   7   5 -32       3279.22       3103.32        54.14 o                         
   8   5 -32       1113.85       1180.77        69.45 o                         
  -7   6 -32        335.59        323.43        28.74 o                         
  -6   6 -32         87.77        126.97        22.20 o                         
  -5   6 -32        273.25        297.70        21.90 o                         
  -4   6 -32       1089.68       1159.39        35.27 o                         
  -3   6 -32        180.01        142.11        29.14 o                         
  -2   6 -32          4.82         15.80        19.32 o                         
  -1   6 -32        435.38        503.82        26.83 o                         
   0   6 -32        176.75        194.16        26.83 o                         
   1   6 -32        102.46        132.60        38.13 o                         
   2   6 -32        669.28        685.62        43.69 o                         
   3   6 -32       1684.69       1719.88        39.37 o                         
   4   6 -32        385.21        386.20        23.31 o                         
   5   6 -32       1251.09       1185.91        44.08 o                         
   6   6 -32       4498.06       4393.66        75.81 o                         
   7   6 -32       5349.39       5543.89        78.18 o                         
   8   6 -32       1377.98       1358.26        74.77 o                         
  -7   7 -32        523.56        495.88        48.33 o                         
  -6   7 -32       1117.40       1019.93        33.90 o                         
  -5   7 -32       3746.89       4138.51       118.19 o                         
  -4   7 -32       4397.93       4423.25       117.34 o                         
  -3   7 -32       1485.89       1366.90        71.82 o                         
  -2   7 -32       3601.95       3780.36       123.38 o                         
  -1   7 -32       4769.43       4638.70        69.28 o                         
   0   7 -32       6463.02       6298.47       196.56 o                         
   1   7 -32       2348.83       2407.13       128.84 o                         
   2   7 -32       2288.63       2239.68        88.84 o                         
   3   7 -32       3668.90       3766.55       118.15 o                         
   4   7 -32       3395.20       3523.22        85.57 o                         
   5   7 -32       1327.03       1190.18        60.30 o                         
   6   7 -32        780.61        751.89        30.45 o                         
   7   7 -32       1683.58       1629.56        53.33 o                         
  -7   8 -32        175.31        162.22        42.89 o                         
  -6   8 -32        231.31        214.60        48.23 o                         
  -5   8 -32        268.99        287.71        25.79 o                         
  -4   8 -32       1171.97       1178.08        53.53 o                         
  -3   8 -32        809.13        791.31        61.95 o                         
  -2   8 -32        371.77        384.81        35.02 o                         
  -1   8 -32       1169.18       1126.46        31.67 o                         
   0   8 -32        488.62        469.42        28.34 o                         
   1   8 -32        543.64        601.22        38.07 o                         
   2   8 -32       1075.10       1245.87        72.42 o                         
   3   8 -32       1120.33       1116.64        45.49 o                         
   4   8 -32       1062.30       1102.27        76.46 o                         
   5   8 -32       3677.17       3499.00        85.96 o                         
   6   8 -32       4055.93       3914.87       116.63 o                         
   7   8 -32       2853.55       3065.17        87.73 o                         
  -4   9 -32       2896.25       2781.43       110.97 o                         
  -3   9 -32       2653.59       2713.30       107.04 o                         
  -2   9 -32       2774.40       2701.30        84.19 o                         
  -1   9 -32       2784.90       2623.92        63.43 o                         
   0   9 -32       3137.96       3008.49       134.95 o                         
   1   9 -32       1530.59       1573.83        75.54 o                         
   2   9 -32       2734.76       2833.33       108.27 o                         
   3   9 -32       5156.40       5254.59       117.58 o                         
   4   9 -32       3488.50       3507.02        79.50 o                         
   6   9 -32       1424.95       1486.09        79.01 o                         
   7   9 -32        994.44        970.33        61.63 o                         
  -3  10 -32       1342.18       1284.20       181.07 o                         
  -2  10 -32        509.92        515.18        35.90 o                         
  -1  10 -32         43.03         41.76        25.36 o                         
   0  10 -32        351.67        322.88        42.03 o                         
   1  10 -32         29.98         40.63        24.50 o                         
   2  10 -32        139.51         84.71        45.34 o                         
   3  10 -32        764.95        807.76        41.77 o                         
   4  10 -32        410.07        399.74        33.99 o                         
   7  10 -32        401.83        519.24        52.63 o                         
  -4  11 -32       2346.74       2120.26        82.83 o                         
  -3  11 -32       2604.71       2591.21        88.80 o                         
  -2  11 -32       3392.26       2982.65        94.73 o                         
  -1  11 -32       1818.02       1835.17        94.65 o                         
   0  11 -32       1193.94       1170.44        80.11 o                         
   1  11 -32       2038.43       2154.74        99.14 o                         
   2  11 -32       2759.79       2795.21       112.90 o                         
  -4  12 -32        274.16        271.70        47.28 o                         
  -3  12 -32        323.71        331.68        46.08 o                         
  -2  12 -32        364.57        301.15        44.27 o                         
  -1  12 -32        411.88        456.14        45.48 o                         
   0  12 -32        937.71        951.73        55.97 o                         
  -3  13 -32       2487.33       2498.80        93.11 o                         
  -8   1 -31         80.52        103.93        30.99 o                         
  -7   1 -31         71.02         76.19        13.87 o                         
  -6   1 -31         16.47         21.06        12.97 o                         
  -5   1 -31         28.26         28.31        12.83 o                         
  -4   1 -31         68.67        113.92        13.92 o                         
  -3   1 -31        129.28        137.43        12.58 o                         
  -2   1 -31         57.84         62.13        11.92 o                         
  -1   1 -31        236.81        293.57        10.54 o                         
   0   1 -31        136.45        157.57         8.88 o                         
   1   1 -31         70.23        110.62        10.50 o                         
   2   1 -31        131.32        116.79         9.52 o                         
   3   1 -31        976.65        964.96        17.91 o                         
   4   1 -31        570.47        537.65        21.74 o                         
   5   1 -31        196.12        164.51        15.19 o                         
   6   1 -31          8.88         16.83        12.94 o                         
   7   1 -31         36.62         26.96        19.07 o                         
   8   1 -31         39.56         42.00        21.28 o                         
   9   1 -31        168.60        163.58        23.17 o                         
  -9   2 -31        158.34        158.51        44.13 o                         
  -8   2 -31        131.06        138.68        32.73 o                         
  -7   2 -31        328.76        322.39        18.53 o                         
  -6   2 -31          5.75          5.77        13.43 o                         
  -5   2 -31        742.71        832.56        20.61 o                         
  -4   2 -31       2420.18       2499.33        39.65 o                         
  -3   2 -31       1599.25       1633.76        27.10 o                         
  -2   2 -31        954.16        874.20        18.75 o                         
  -1   2 -31        194.52        225.36        13.37 o                         
   0   2 -31        512.46        673.42        15.93 o                         
   1   2 -31        650.48        680.95        15.92 o                         
   2   2 -31        229.00        272.76        13.40 o                         
   3   2 -31        988.39       1004.02        39.44 o                         
   4   2 -31        717.72        748.86        24.64 o                         
   5   2 -31        288.35        271.88        17.01 o                         
   6   2 -31        252.55        298.12        16.99 o                         
   7   2 -31        950.60        944.06        32.52 o                         
   8   2 -31       1700.06       1703.71        37.62 o                         
   9   2 -31         31.07         62.16        31.25 o                         
  -8   3 -31          3.44         17.07        31.07 o                         
  -7   3 -31          3.17         43.56        18.67 o                         
  -6   3 -31         64.00         59.75        15.81 o                         
  -5   3 -31        174.87        181.80        14.57 o                         
  -4   3 -31         77.56        110.52        13.14 o                         
  -3   3 -31        303.69        320.43        15.23 o                         
  -2   3 -31         43.68         23.34        10.41 o                         
  -1   3 -31       1233.76       1232.38        31.93 o                         
   0   3 -31       1686.55       1528.85        32.05 o                         
   1   3 -31       1033.94       1016.73        19.03 o                         
   2   3 -31         12.24         15.07        11.53 o                         
   3   3 -31       1423.35       1372.90        30.50 o                         
   4   3 -31        379.55        341.40        22.32 o                         
   5   3 -31        129.20        113.84        15.80 o                         
   6   3 -31        394.14        460.72        20.62 o                         
   7   3 -31        119.59        152.00        17.95 o                         
   8   3 -31         86.13        101.30        22.75 o                         
   9   3 -31        408.45        350.47        35.35 o                         
  -8   4 -31        554.98        637.32        58.69 o                         
  -7   4 -31       1266.19       1295.29        58.58 o                         
  -6   4 -31        272.83        321.60        23.72 o                         
  -5   4 -31        204.45        213.69        21.13 o                         
  -4   4 -31        882.31        956.65        21.49 o                         
  -3   4 -31        164.46        169.67        13.30 o                         
  -2   4 -31       1866.39       1848.89        28.28 o                         
  -1   4 -31       1254.78       1245.75        30.78 o                         
   0   4 -31       3106.08       3129.90       101.78 o                         
   1   4 -31       1391.40       1279.66        47.35 o                         
   2   4 -31        534.43        529.57        18.45 o                         
   3   4 -31        326.98        330.17        19.45 o                         
   4   4 -31        606.61        566.49        25.54 o                         
   5   4 -31       1436.18       1483.52        41.84 o                         
   6   4 -31        305.89        310.46        21.79 o                         
   7   4 -31        237.17        217.51        19.55 o                         
   8   4 -31        299.06        260.76        25.48 o                         
   9   4 -31        148.59        131.91        31.68 o                         
  -8   5 -31        176.08        189.71        48.00 o                         
  -7   5 -31        674.58        724.76        32.24 o                         
  -6   5 -31        130.93        166.17        20.47 o                         
  -5   5 -31         47.08         36.56        18.78 o                         
  -4   5 -31         18.15         31.88        18.48 o                         
  -3   5 -31        189.11        203.59        20.65 o                         
  -2   5 -31        249.41        214.66        18.50 o                         
  -1   5 -31        741.62        784.97        26.63 o                         
   0   5 -31        258.57        278.87        23.32 o                         
   1   5 -31        878.44        982.89        59.70 o                         
   2   5 -31        322.11        305.20        21.61 o                         
   3   5 -31        378.98        379.23        20.69 o                         
   4   5 -31         92.85        101.07        17.18 o                         
   5   5 -31        461.62        423.63        27.22 o                         
   6   5 -31        161.35        150.83        22.64 o                         
   7   5 -31        282.71        287.62        22.85 o                         
   8   5 -31        126.87        162.46        25.52 o                         
   9   5 -31        200.29        218.21        45.12 o                         
  -7   6 -31       1155.47       1234.80        36.00 o                         
  -6   6 -31       1848.51       1823.75        38.34 o                         
  -5   6 -31        670.56        721.66        49.81 o                         
  -4   6 -31         77.54         75.64        20.18 o                         
  -3   6 -31         74.24         91.67        22.22 o                         
  -2   6 -31       2691.00       2625.49       152.44 o                         
  -1   6 -31       3393.31       3057.14        83.36 o                         
   0   6 -31       3032.69       2892.90        56.98 o                         
   1   6 -31       2710.20       2881.70       101.99 o                         
   2   6 -31       2234.99       2045.29        94.13 o                         
   3   6 -31        995.48        962.19        41.75 o                         
   4   6 -31       1986.96       1985.94        41.91 o                         
   5   6 -31        178.74        124.54        22.59 o                         
   6   6 -31       1089.58       1080.64        33.15 o                         
   7   6 -31        688.08        688.81        29.30 o                         
   8   6 -31       1131.41       1113.30        44.71 o                         
  -7   7 -31        370.29        343.43        40.00 o                         
  -6   7 -31        120.89        137.84        23.44 o                         
  -5   7 -31        399.31        417.74        26.76 o                         
  -4   7 -31        132.33        176.24        22.34 o                         
  -3   7 -31        563.32        568.16        38.41 o                         
  -2   7 -31         33.77         28.05        19.22 o                         
  -1   7 -31        651.97        722.62        25.94 o                         
   0   7 -31        218.50        240.37        23.20 o                         
   1   7 -31        887.37        887.80        85.50 o                         
   2   7 -31        586.30        552.81        25.64 o                         
   3   7 -31        646.93        647.13        69.37 o                         
   4   7 -31        813.66        818.56        41.14 o                         
   5   7 -31       1578.79       1512.59        41.68 o                         
   6   7 -31        126.00        152.22        21.87 o                         
   7   7 -31        682.96        691.31        29.36 o                         
   8   7 -31         52.13         68.29        29.42 o                         
  -7   8 -31        161.95        109.93        45.44 o                         
  -6   8 -31        664.92        679.54        35.84 o                         
  -5   8 -31        463.80        456.51        27.93 o                         
  -4   8 -31       2317.24       2556.55        74.02 o                         
  -3   8 -31       1408.78       1435.98        76.55 o                         
  -2   8 -31        493.59        526.87        31.52 o                         
  -1   8 -31         21.43         34.37        22.18 o                         
   0   8 -31        345.35        372.37        27.45 o                         
   1   8 -31       1157.65       1101.77        69.45 o                         
   2   8 -31       1634.27       1592.85       162.96 o                         
   3   8 -31        348.53        330.78        31.88 o                         
   4   8 -31        686.03        622.68        36.95 o                         
   5   8 -31        442.12        408.03        39.18 o                         
   6   8 -31       2748.89       2707.47        62.71 o                         
   7   8 -31       1924.22       2004.12        59.36 o                         
   8   8 -31        430.62        538.03        37.88 o                         
  -5   9 -31        556.63        568.01        33.34 o                         
  -4   9 -31        525.71        522.67        40.98 o                         
  -3   9 -31       1576.01       1636.38       107.94 o                         
  -2   9 -31        415.36        373.97        30.62 o                         
  -1   9 -31        744.19        715.81        34.68 o                         
   0   9 -31        212.76        236.85        25.52 o                         
   1   9 -31        826.64        794.13        47.32 o                         
   2   9 -31        300.60        364.56        51.41 o                         
   3   9 -31       1252.49       1235.44        85.82 o                         
   4   9 -31        346.58        327.27        35.41 o                         
   6   9 -31        312.00        346.09        50.55 o                         
   7   9 -31        352.21        359.78        34.98 o                         
   8   9 -31         10.09         38.56        40.00 o                         
  -4  10 -31        159.58        134.41        31.84 o                         
  -3  10 -31        711.00        673.55        38.35 o                         
  -2  10 -31       1649.28       1547.09       182.67 o                         
  -1  10 -31       1471.69       1488.18       203.69 o                         
   0  10 -31        504.21        443.11        58.99 o                         
   1  10 -31        205.38        156.85        25.80 o                         
   2  10 -31       2950.97       2894.13       110.25 o                         
   3  10 -31        511.60        442.26        55.64 o                         
   4  10 -31       1896.47       1883.64       186.18 o                         
   7  10 -31        421.63        501.81        54.68 o                         
  -4  11 -31        174.53        168.61        42.48 o                         
  -3  11 -31        823.39        781.91        55.36 o                         
  -2  11 -31        309.77        298.72        32.36 o                         
  -1  11 -31        436.51        369.40        33.34 o                         
   0  11 -31         96.94        174.04        48.66 o                         
   1  11 -31        706.36        816.41        65.77 o                         
   2  11 -31         41.07        102.86        44.43 o                         
   3  11 -31        395.73        428.52        58.26 o                         
  -4  12 -31        122.53         78.95        40.49 o                         
  -3  12 -31        202.07        242.06        43.83 o                         
  -2  12 -31        666.08        568.04        51.69 o                         
  -1  12 -31         76.93         28.28        36.22 o                         
   0  12 -31        438.75        406.33       107.70 o                         
   1  12 -31        317.43        335.88        55.82 o                         
  -4  13 -31          1.81         -4.05        40.87 o                         
  -3  13 -31        342.18        356.39        48.19 o                         
  -2  13 -31         14.49         38.88        38.73 o                         
  -1  13 -31        708.13        660.09        53.84 o                         
   0  13 -31        507.40        473.91        48.16 o                         
  -2  14 -31       1481.35       1463.93        74.27 o                         
  -1  14 -31        617.43        570.68        52.09 o                         
   0  14 -31        233.79        171.24        42.97 o                         
  -8   0 -30        684.81        573.30        47.52 o                         
  -7   0 -30         49.69         28.06        19.44 o                         
  -6   0 -30        382.34        410.14        24.61 o                         
  -5   0 -30        784.10        760.75        30.14 o                         
  -4   0 -30       5869.94       5681.42        85.00 o                         
  -3   0 -30       2114.43       2116.67        39.90 o                         
  -2   0 -30        307.93        361.88        17.23 o                         
  -1   0 -30         56.60         44.28        16.16 o                         
   0   0 -30       1195.24       1185.95        22.76 o                         
   1   0 -30         52.10         55.60        18.37 o                         
   2   0 -30        183.80        188.73        10.90 o                         
   3   0 -30       4900.55       4677.82        44.57 o                         
   4   0 -30      13556.96      12762.93       238.28 o                         
   5   0 -30       2180.59       2059.16        38.45 o                         
   6   0 -30       1929.25       2097.02        41.07 o                         
   7   0 -30       1101.50       1032.98        46.11 o                         
   8   0 -30       4449.29       4306.69        94.27 o                         
   9   0 -30       1085.90       1128.01       115.46 o                         
  -9   1 -30        454.53        575.40        52.34 o                         
  -8   1 -30       1550.95       1778.82        64.02 o                         
  -7   1 -30       4035.91       4248.40        70.76 o                         
  -6   1 -30       1613.90       1520.45        27.87 o                         
  -5   1 -30        562.93        576.66        18.21 o                         
  -4   1 -30       3164.46       3477.53        40.61 o                         
  -3   1 -30       5145.30       4989.29        45.24 o                         
  -2   1 -30        252.13        228.23        11.98 o                         
  -1   1 -30        247.30        269.93        10.09 o                         
   0   1 -30        395.88        347.69        10.65 o                         
   1   1 -30       2207.41       2254.55        25.54 o                         
   2   1 -30        125.79        109.31         9.09 o                         
   3   1 -30       2941.11       2811.80        32.25 o                         
   4   1 -30       1369.94       1476.46        27.47 o                         
   5   1 -30        650.04        615.57        18.54 o                         
   6   1 -30       1268.39       1271.24        25.64 o                         
   7   1 -30       1763.10       1647.64        32.12 o                         
   8   1 -30        282.56        262.99        23.62 o                         
   9   1 -30        135.30        179.84        22.99 o                         
  -9   2 -30       1395.13       1437.90        74.73 o                         
  -8   2 -30       2775.89       2821.57        62.20 o                         
  -7   2 -30       1425.04       1463.46        26.25 o                         
  -6   2 -30       1042.34       1109.03        24.21 o                         
  -5   2 -30       3176.41       3225.46        38.97 o                         
  -4   2 -30      13071.47      13561.49       108.64 o                         
  -3   2 -30       9970.22      10057.96        78.12 o                         
  -2   2 -30       4286.47       4402.65        39.04 o                         
  -1   2 -30       8750.67       9334.63        73.82 o                         
   0   2 -30      19031.42      19490.86       142.03 o                         
   1   2 -30       7464.89       7663.04        65.48 o                         
   2   2 -30       6567.75       6783.50        58.45 o                         
   3   2 -30      13773.66      13882.18       118.60 o                         
   4   2 -30      22674.55      22611.95       196.57 o                         
   5   2 -30       5081.75       5379.14        63.40 o                         
   6   2 -30       2224.28       2128.46        33.73 o                         
   7   2 -30       2798.92       2660.91        42.22 o                         
   8   2 -30       7299.24       7405.29        85.57 o                         
   9   2 -30       2146.86       2157.61       104.64 o                         
  -9   3 -30        685.46        683.72        58.96 o                         
  -8   3 -30       1940.13       1996.47        53.18 o                         
  -7   3 -30       3441.43       3602.77        63.17 o                         
  -6   3 -30       1334.60       1261.15        24.08 o                         
  -5   3 -30        243.58        246.21        14.41 o                         
  -4   3 -30        890.79        881.87        20.08 o                         
  -3   3 -30       4719.71       4761.98        58.36 o                         
  -2   3 -30        352.23        308.73        11.35 o                         
  -1   3 -30         58.17         68.52        10.78 o                         
   0   3 -30         67.24         80.49         9.83 o                         
   1   3 -30        678.23        659.22        18.11 o                         
   2   3 -30        722.01        741.50        18.66 o                         
   3   3 -30       1985.92       2054.53        36.56 o                         
   4   3 -30       1316.58       1414.60        34.70 o                         
   5   3 -30        151.27        194.37        16.88 o                         
   6   3 -30       1500.89       1392.27        30.00 o                         
   7   3 -30       6169.71       5994.96        70.12 o                         
   8   3 -30       2509.45       2635.52        75.97 o                         
   9   3 -30        673.81        688.66        58.80 o                         
  10   3 -30       2227.09       2280.85        99.36 o                         
  -8   4 -30       1152.38       1182.97        51.38 o                         
  -7   4 -30        298.36        314.29        23.75 o                         
  -6   4 -30        176.34        212.04        21.92 o                         
  -5   4 -30        767.34        745.68        19.75 o                         
  -4   4 -30       1284.28       1322.76        24.51 o                         
  -3   4 -30        232.40        199.93        13.16 o                         
  -2   4 -30        684.43        689.87        15.89 o                         
  -1   4 -30       5432.58       5479.57        91.98 o                         
   0   4 -30      13514.55      13441.22       121.26 o                         
   1   4 -30       5436.28       5312.44        67.54 o                         
   2   4 -30       2086.34       2171.17        40.74 o                         
   3   4 -30       1038.42       1075.29        27.60 o                         
   4   4 -30       3561.62       3387.56        54.72 o                         
   5   4 -30        825.30        863.36        22.46 o                         
   6   4 -30        851.20        837.27        24.85 o                         
   7   4 -30        788.44        738.96        24.65 o                         
   8   4 -30       2029.54       1954.03        37.78 o                         
   9   4 -30        599.21        619.53        49.05 o                         
  -8   5 -30       1463.44       1407.48        57.04 o                         
  -7   5 -30       3714.72       3750.43        54.85 o                         
  -6   5 -30       1123.81        979.97        29.07 o                         
  -5   5 -30        523.73        591.17        24.10 o                         
  -4   5 -30        960.64       1074.22        36.70 o                         
  -3   5 -30       3056.70       3051.40        51.52 o                         
  -2   5 -30       1130.35       1072.56        24.28 o                         
  -1   5 -30        450.10        479.75        19.41 o                         
   0   5 -30        257.08        283.47        15.29 o                         
   1   5 -30       1974.01       1998.76        74.47 o                         
   2   5 -30        364.30        317.51        12.67 o                         
   3   5 -30        879.48        846.72        20.39 o                         
   4   5 -30        210.59        238.99        18.29 o                         
   5   5 -30        789.36        883.36        38.42 o                         
   6   5 -30        887.27        904.13        33.60 o                         
   7   5 -30       3006.45       2871.78        48.51 o                         
   8   5 -30       2556.85       2554.04        43.52 o                         
   9   5 -30       1518.06       1359.47        69.49 o                         
  -8   6 -30        874.64        676.72        63.35 o                         
  -7   6 -30       1652.53       1554.07        38.87 o                         
  -6   6 -30       1509.49       1456.89        34.29 o                         
  -5   6 -30       1656.57       1710.72        41.25 o                         
  -4   6 -30       3505.99       3650.47        67.09 o                         
  -3   6 -30       1596.44       1609.06        38.07 o                         
  -2   6 -30       1389.87       1370.36        37.01 o                         
  -1   6 -30       5910.01       6027.60        73.71 o                         
   0   6 -30      17315.16      18030.06       247.23 o                         
   1   6 -30       7421.01       7682.23       189.78 o                         
   2   6 -30       2212.75       2120.11        85.36 o                         
   3   6 -30       1716.38       1841.91        45.42 o                         
   4   6 -30       5743.30       5615.62       132.75 o                         
   5   6 -30       2761.74       2816.66        85.17 o                         
   6   6 -30       3841.37       3845.51        60.98 o                         
   7   6 -30       3421.95       3331.04        56.60 o                         
   8   6 -30       3208.91       3243.23        62.79 o                         
  -7   7 -30       2096.65       2085.96        73.07 o                         
  -6   7 -30       1362.41       1439.61        42.23 o                         
  -5   7 -30        582.02        563.86        30.47 o                         
  -4   7 -30        757.93        790.25        41.14 o                         
  -3   7 -30       1672.51       1632.67        75.26 o                         
  -2   7 -30        594.60        513.73        21.02 o                         
  -1   7 -30         40.37         33.67        15.97 o                         
   0   7 -30          5.59         23.22        18.84 o                         
   1   7 -30        872.03        702.23       123.65 o                         
   2   7 -30        661.17        653.09        28.28 o                         
   3   7 -30        656.51        669.45        36.20 o                         
   4   7 -30       1109.18       1156.25        67.30 o                         
   5   7 -30        359.80        344.83        25.21 o                         
   6   7 -30       1292.40       1305.96        48.24 o                         
   7   7 -30       1702.25       1738.64        49.45 o                         
   8   7 -30       1616.86       1740.31        54.31 o                         
   9   7 -30        532.70        427.14        48.14 o                         
  -7   8 -30       1068.55       1057.37        80.45 o                         
  -6   8 -30       2479.05       2379.99        59.04 o                         
  -5   8 -30       2984.01       3079.56        67.71 o                         
  -4   8 -30       4287.77       4397.95        73.43 o                         
  -3   8 -30       2690.87       2644.84        64.92 o                         
  -2   8 -30       2779.48       2698.93        68.52 o                         
  -1   8 -30       3533.43       3415.09        72.33 o                         
   0   8 -30       5539.25       5525.69       244.92 o                         
   1   8 -30       4141.79       4206.27       173.98 o                         
   2   8 -30       3625.59       3815.67       123.77 o                         
   3   8 -30       3800.66       3963.68        84.27 o                         
   4   8 -30       6421.06       6398.73       296.14 o                         
   5   8 -30       4974.28       4738.42        92.48 o                         
   6   8 -30       5106.29       4913.49        86.70 o                         
   7   8 -30       2553.92       2489.12        60.86 o                         
   8   8 -30       2607.99       2815.79        70.45 o                         
   9   8 -30        462.51        457.40        52.65 o                         
  -6   9 -30       1421.85       1425.32        75.17 o                         
  -5   9 -30       1586.96       1672.92        47.54 o                         
  -4   9 -30       1480.51       1533.32        57.29 o                         
  -3   9 -30       2210.65       2233.09        60.69 o                         
  -2   9 -30       1491.27       1497.94        48.32 o                         
  -1   9 -30        116.49         84.57        23.55 o                         
   0   9 -30          9.43         27.59        32.07 o                         
   1   9 -30        880.81        842.32        65.80 o                         
   2   9 -30         70.78         58.85        40.77 o                         
   3   9 -30        204.24        167.47        41.33 o                         
   4   9 -30        998.41       1007.17        46.62 o                         
   5   9 -30        465.86        319.96        29.20 o                         
   7   9 -30        517.77        527.39        38.00 o                         
   8   9 -30         50.20         78.17        30.95 o                         
  -5  10 -30        477.20        492.53        40.94 o                         
  -4  10 -30       1037.85       1023.57        38.49 o                         
  -3  10 -30       2009.27       1882.66        57.48 o                         
  -2  10 -30       1513.46       1471.14        49.83 o                         
  -1  10 -30        875.54        864.65        39.64 o                         
   0  10 -30        832.03        826.75        37.97 o                         
   1  10 -30        981.11       1096.69        70.47 o                         
   2  10 -30       2468.78       2377.26        99.73 o                         
   3  10 -30       3176.62       3189.28       118.23 o                         
   4  10 -30       3804.27       3719.21       196.00 o                         
   5  10 -30       1615.84       1545.49        85.53 o                         
   7  10 -30        121.51        117.61        31.64 o                         
  -4  11 -30       1804.19       1640.41        73.57 o                         
  -3  11 -30       1114.09       1047.89        87.65 o                         
  -2  11 -30        350.28        351.37        33.57 o                         
  -1  11 -30        202.50        179.65        35.54 o                         
   0  11 -30        150.81        143.65        28.07 o                         
   1  11 -30          6.42         50.40        43.43 o                         
   2  11 -30        618.20        639.08        62.78 o                         
   3  11 -30         29.65         -2.70        45.91 o                         
   4  11 -30        315.90        354.50        39.77 o                         
  -5  12 -30       1290.11       1351.57        72.81 o                         
  -4  12 -30       2434.07       2467.56        92.37 o                         
  -3  12 -30       5024.73       4940.21       136.69 o                         
  -2  12 -30       7258.24       7180.54       221.03 o                         
  -1  12 -30       6278.15       6506.64       161.47 o                         
   0  12 -30       5558.31       5773.81       203.00 o                         
  -4  13 -30        411.32        492.10        52.57 o                         
  -3  13 -30        423.94        397.10        51.01 o                         
  -2  13 -30        451.82        451.16        49.75 o                         
  -1  13 -30       1707.67       1691.20        75.27 o                         
   0  13 -30        110.40        108.60        39.18 o                         
  -3  14 -30        875.48        799.65        60.60 o                         
  -2  14 -30        924.48        942.26        62.20 o                         
  -1  14 -30        386.91        371.49        47.93 o                         
  -1  15 -30       1461.56       1480.70        76.43 o                         
  -9   1 -29        126.39        113.86        37.84 o                         
  -8   1 -29         85.46         94.78        20.04 o                         
  -7   1 -29         52.97         60.77        14.05 o                         
  -6   1 -29        147.02        167.60        14.87 o                         
  -5   1 -29        539.08        533.20        18.39 o                         
  -4   1 -29       1482.05       1489.23        32.35 o                         
  -3   1 -29       1137.83       1079.00        24.53 o                         
  -2   1 -29        191.18        137.08        10.37 o                         
  -1   1 -29        184.87        192.23         9.13 o                         
   0   1 -29        426.49        461.91        15.96 o                         
   1   1 -29         98.22        142.83         9.41 o                         
   2   1 -29        777.13        708.17        16.39 o                         
   3   1 -29        811.23        750.50        19.52 o                         
   4   1 -29        352.77        318.71        15.66 o                         
   5   1 -29        300.73        256.48        13.76 o                         
   6   1 -29       1454.11       1497.16        28.76 o                         
   7   1 -29        585.12        580.17        21.18 o                         
   8   1 -29        359.08        328.01        19.45 o                         
   9   1 -29        318.97        262.94        23.84 o                         
  10   1 -29        225.92        254.48        54.29 o                         
  -9   2 -29        168.60        228.51        34.58 o                         
  -8   2 -29        537.09        562.46        28.97 o                         
  -7   2 -29        182.16        179.12        14.54 o                         
  -6   2 -29        218.03        259.39        15.05 o                         
  -5   2 -29        119.02        151.03        13.63 o                         
  -4   2 -29        238.81        304.21        13.59 o                         
  -3   2 -29         88.21        117.91        10.49 o                         
  -2   2 -29        347.96        340.30        11.59 o                         
  -1   2 -29       1130.37       1043.37        24.06 o                         
   0   2 -29       1658.30       1649.98        25.69 o                         
   1   2 -29       1588.82       1609.88        22.98 o                         
   2   2 -29       1399.93       1443.80        23.95 o                         
   3   2 -29         73.86         92.67        12.96 o                         
   4   2 -29       1156.14       1190.04        23.81 o                         
   5   2 -29        240.02        266.70        16.94 o                         
   6   2 -29        119.91         79.66        14.56 o                         
   7   2 -29        683.36        686.32        22.82 o                         
   8   2 -29        952.84        967.60        25.07 o                         
   9   2 -29        503.67        524.49        33.31 o                         
  10   2 -29        148.27        141.76        49.67 o                         
  -9   3 -29          4.02         15.30        29.21 o                         
  -8   3 -29        297.17        355.77        28.78 o                         
  -7   3 -29        864.99        880.68        23.89 o                         
  -6   3 -29        220.25        211.91        14.34 o                         
  -5   3 -29        594.72        655.82        20.99 o                         
  -4   3 -29       1444.55       1523.41        27.13 o                         
  -3   3 -29        636.83        693.96        18.00 o                         
  -2   3 -29        148.99        151.97         9.46 o                         
  -1   3 -29       1779.61       1620.10        36.57 o                         
   0   3 -29       1272.01       1124.55        32.64 o                         
   1   3 -29        658.09        592.65        24.79 o                         
   2   3 -29       1185.78       1241.98        22.49 o                         
   3   3 -29       1570.46       1585.90        31.50 o                         
   4   3 -29         68.98        125.31        16.22 o                         
   5   3 -29       1088.98        992.56        22.85 o                         
   6   3 -29        458.87        498.87        20.45 o                         
   7   3 -29        145.33        191.96        16.65 o                         
   8   3 -29        296.34        269.74        20.53 o                         
   9   3 -29         92.85         94.10        25.97 o                         
  10   3 -29        576.88        624.88        59.95 o                         
  -9   4 -29         97.59        146.68        32.98 o                         
  -8   4 -29        149.33        158.12        27.06 o                         
  -7   4 -29        473.25        532.79        29.36 o                         
  -6   4 -29        869.01        912.50        30.97 o                         
  -5   4 -29        530.32        482.78        17.08 o                         
  -4   4 -29        205.57        194.62        13.50 o                         
  -3   4 -29        609.52        639.16        19.00 o                         
  -2   4 -29       1294.89       1219.78        22.50 o                         
  -1   4 -29        882.14        886.86        22.72 o                         
   0   4 -29        374.27        379.30        22.56 o                         
   1   4 -29        751.63        684.73        26.37 o                         
   2   4 -29        832.02        788.15        20.44 o                         
   3   4 -29       1473.76       1317.61        34.33 o                         
   4   4 -29       2512.90       2488.87        37.33 o                         
   5   4 -29        455.88        425.00        17.79 o                         
   6   4 -29        955.48        947.68        25.48 o                         
   7   4 -29        520.86        532.62        29.67 o                         
   8   4 -29        395.41        484.14        24.38 o                         
   9   4 -29        108.44        135.66        19.31 o                         
  10   4 -29        135.27        169.22        47.14 o                         
  -9   5 -29        415.27        436.62        55.96 o                         
  -8   5 -29         59.04         72.45        26.84 o                         
  -7   5 -29        525.91        564.69        33.73 o                         
  -6   5 -29        210.41        236.97        19.66 o                         
  -5   5 -29         78.26         49.51        18.74 o                         
  -4   5 -29        173.04        180.65        12.96 o                         
  -3   5 -29          9.58         13.34        12.92 o                         
  -2   5 -29       1596.93       1662.33        28.89 o                         
  -1   5 -29       2341.89       2214.39        28.82 o                         
   0   5 -29        261.32        247.64        15.92 o                         
   1   5 -29       1452.92       1484.27        29.23 o                         
   2   5 -29       1043.07       1023.80        23.17 o                         
   3   5 -29        994.99        894.37        21.37 o                         
   4   5 -29         86.42         66.71        14.55 o                         
   5   5 -29         13.15         26.80        20.18 o                         
   6   5 -29        752.50        728.67        27.50 o                         
   7   5 -29        699.73        677.56        30.92 o                         
   8   5 -29        304.82        295.07        20.82 o                         
   9   5 -29        508.72        543.88        26.64 o                         
  -8   6 -29       2150.70       2378.99        57.73 o                         
  -7   6 -29       1016.03       1001.59        30.60 o                         
  -6   6 -29        846.72        827.72        31.26 o                         
  -5   6 -29        675.69        646.32        37.70 o                         
  -4   6 -29       1944.10       2081.78        76.74 o                         
  -3   6 -29        866.97        829.08        32.02 o                         
  -2   6 -29       1025.95        987.37        25.49 o                         
  -1   6 -29       1522.70       1370.14        35.50 o                         
   0   6 -29       2612.10       2423.38       112.82 o                         
   1   6 -29       1773.22       1962.43        81.44 o                         
   2   6 -29       3394.78       3484.06       111.49 o                         
   3   6 -29       1332.17       1316.78        47.03 o                         
   4   6 -29       2682.69       2600.03       113.76 o                         
   5   6 -29       2680.74       2721.46        61.88 o                         
   6   6 -29       2298.27       2242.56        44.79 o                         
   7   6 -29        254.44        300.82        19.83 o                         
   8   6 -29        385.37        457.87        26.61 o                         
   9   6 -29        343.02        306.58        31.97 o                         
  -8   7 -29         68.70         97.98        33.96 o                         
  -7   7 -29         86.99        104.04        22.97 o                         
  -6   7 -29        160.70        162.13        22.34 o                         
  -5   7 -29        332.28        314.08        23.87 o                         
  -4   7 -29        801.20        860.90        29.91 o                         
  -3   7 -29       1207.31       1167.21        76.78 o                         
  -2   7 -29        852.07        962.85        25.65 o                         
  -1   7 -29       4079.43       3901.02       130.13 o                         
   0   7 -29       1700.02       1715.07       208.28 o                         
   1   7 -29       1590.40       1624.90        51.31 o                         
   2   7 -29         20.57         19.59        33.04 o                         
   3   7 -29        261.78        277.75        28.83 o                         
   4   7 -29        236.93        232.45        26.73 o                         
   5   7 -29         94.14        119.98        31.13 o                         
   6   7 -29       1029.79       1033.68        38.91 o                         
   7   7 -29       1726.14       1789.79        45.01 o                         
   8   7 -29        193.64        220.82        37.70 o                         
   9   7 -29        313.16        362.09        47.41 o                         
  -8   8 -29         12.59         52.08        31.35 o                         
  -7   8 -29        625.31        619.63        34.49 o                         
  -6   8 -29       1127.66       1154.08        35.53 o                         
  -5   8 -29        330.10        413.68        38.98 o                         
  -4   8 -29        262.31        237.92        22.65 o                         
  -3   8 -29        551.06        639.08        29.52 o                         
  -2   8 -29       1976.58       1759.73        54.30 o                         
  -1   8 -29       2471.09       2356.19        64.53 o                         
   0   8 -29       2357.16       2306.14       139.67 o                         
   1   8 -29       1335.21       1222.03       141.40 o                         
   2   8 -29       1440.94       1583.56        75.84 o                         
   3   8 -29         63.27        107.93        37.85 o                         
   4   8 -29        164.30        170.88        31.15 o                         
   5   8 -29        554.44        428.81        25.75 o                         
   6   8 -29        402.74        362.17        38.56 o                         
   7   8 -29       1663.36       1608.03        52.17 o                         
   8   8 -29       1598.47       1711.90        54.40 o                         
   9   8 -29        103.57        161.22        44.91 o                         
  -6   9 -29        529.09        621.30        33.22 o                         
  -5   9 -29       1432.95       1447.84        62.12 o                         
  -4   9 -29        258.44        236.55        21.39 o                         
  -3   9 -29       1557.26       1477.54        85.03 o                         
  -2   9 -29         16.60         16.49        21.81 o                         
  -1   9 -29        431.00        412.28        29.02 o                         
   0   9 -29         60.98         62.20        21.85 o                         
   1   9 -29        180.73        271.52        43.36 o                         
   2   9 -29       1137.90       1205.36        69.50 o                         
   3   9 -29       1105.21       1120.10        68.41 o                         
   4   9 -29         63.99         73.57        24.77 o                         
   5   9 -29        754.14        771.24        45.03 o                         
   7   9 -29        856.92        845.23        42.12 o                         
   8   9 -29         87.26         63.68        29.95 o                         
  -6  10 -29        248.76        286.38        52.21 o                         
  -5  10 -29        670.05        648.95        43.87 o                         
  -4  10 -29       1721.83       1618.49        47.70 o                         
  -3  10 -29        738.51        639.10        37.91 o                         
  -2  10 -29       2263.81       2100.96        75.99 o                         
  -1  10 -29        969.22        901.08        39.62 o                         
   0  10 -29       1913.89       1948.25       255.09 o                         
   1  10 -29        877.21        932.47        64.48 o                         
   2  10 -29       1036.23       1134.00        70.39 o                         
   3  10 -29        254.88        183.80        44.96 o                         
   4  10 -29        325.38        306.93        54.27 o                         
   5  10 -29        816.06        815.65        67.81 o                         
   6  10 -29       1197.64       1135.53        77.66 o                         
   7  10 -29        407.16        351.00        49.56 o                         
   8  10 -29        483.72        526.17        44.48 o                         
  -5  11 -29       2820.76       2889.91       182.77 o                         
  -4  11 -29        270.95        263.07        33.59 o                         
  -3  11 -29        365.87        326.96        33.06 o                         
  -2  11 -29        591.78        661.96        51.12 o                         
  -1  11 -29        503.20        468.67        56.00 o                         
   0  11 -29         10.76         12.61        25.31 o                         
   1  11 -29         74.16         80.71        43.87 o                         
   4  11 -29        302.18        243.26        36.33 o                         
  -5  12 -29         55.30         80.88        32.03 o                         
  -4  12 -29        122.55         92.75        41.99 o                         
  -3  12 -29        363.48        364.94        37.79 o                         
  -2  12 -29       1212.97       1265.76        51.02 o                         
  -1  12 -29        305.56        297.00        33.51 o                         
  -4  13 -29          7.12         -2.07        40.89 o                         
  -3  13 -29          5.90         -1.99        41.84 o                         
  -2  13 -29        329.19        381.46        48.08 o                         
  -1  13 -29       1130.42       1044.34        62.66 o                         
  -3  14 -29        198.47        235.77        47.28 o                         
  -2  14 -29        135.67        163.70        44.91 o                         
  -1  14 -29        318.19        217.46        43.52 o                         
  -1  15 -29       1243.57       1079.62        67.15 o                         
  -9   0 -28        665.82        760.91        54.34 o                         
  -8   0 -28        949.04       1119.57        47.20 o                         
  -7   0 -28       2349.99       2486.03        49.83 o                         
  -6   0 -28       3975.37       4108.31        67.56 o                         
  -5   0 -28        387.49        346.59        38.76 o                         
  -4   0 -28        601.85        569.03        21.02 o                         
  -3   0 -28       2894.68       3020.49        51.53 o                         
  -2   0 -28       2796.21       2606.81        40.43 o                         
  -1   0 -28       3029.07       3242.46       112.13 o                         
   0   0 -28       2796.13       2984.15        38.24 o                         
   1   0 -28        569.39        554.08        23.80 o                         
   2   0 -28       3125.51       2936.54        52.71 o                         
   3   0 -28       2350.70       2273.71        31.32 o                         
   4   0 -28       4529.16       4222.06        70.12 o                         
   5   0 -28       2963.22       3048.28        50.46 o                         
   6   0 -28       4108.33       3943.69        61.77 o                         
   7   0 -28       3580.02       3515.04        69.02 o                         
   8   0 -28       1093.31       1043.03        32.03 o                         
   9   0 -28        355.48        257.19        32.69 o                         
  10   0 -28        158.85        139.49        47.30 o                         
 -10   1 -28         81.21         88.00        39.32 o                         
  -9   1 -28        161.48        176.71        28.49 o                         
  -8   1 -28        522.77        570.56        25.91 o                         
  -7   1 -28        298.72        291.04        16.19 o                         
  -6   1 -28        101.25        100.05        13.68 o                         
  -5   1 -28        297.24        328.06        16.19 o                         
  -4   1 -28       6961.46       7320.16        64.52 o                         
  -3   1 -28       9428.52       9173.79        67.39 o                         
  -2   1 -28       1874.12       1870.02        23.04 o                         
  -1   1 -28       1034.49       1027.38        18.21 o                         
   0   1 -28       4495.81       4546.65        80.26 o                         
   1   1 -28       9250.77       9028.86        81.81 o                         
   2   1 -28       3381.26       3433.87        35.64 o                         
   3   1 -28       5396.14       5667.10        58.39 o                         
   4   1 -28      12523.44      12638.80       108.16 o                         
   5   1 -28      10124.53      10000.68       104.91 o                         
   6   1 -28       1263.78       1271.97        22.05 o                         
   7   1 -28        215.89        190.93        13.72 o                         
   8   1 -28       3123.31       2961.75        44.14 o                         
   9   1 -28       4679.03       4665.47        95.08 o                         
  10   1 -28       1206.16       1345.74        72.48 o                         
 -10   2 -28       3269.66       3330.58       114.96 o                         
  -9   2 -28       2347.59       2379.31        74.12 o                         
  -8   2 -28       1741.17       1814.02        36.68 o                         
  -7   2 -28       4913.05       4960.92        67.10 o                         
  -6   2 -28       7265.69       7548.44        77.80 o                         
  -5   2 -28       3582.63       3753.72        41.94 o                         
  -4   2 -28       4268.45       4351.42        44.15 o                         
  -3   2 -28      14492.55      15071.72        96.00 o                         
  -2   2 -28      14974.58      15198.79        96.73 o                         
  -1   2 -28       1587.87       1570.92        20.71 o                         
   0   2 -28       1710.85       1720.36        22.11 o                         
   1   2 -28       7357.23       7634.53        71.14 o                         
   2   2 -28       9479.54       9559.32        88.39 o                         
   3   2 -28        766.24        744.13        22.83 o                         
   4   2 -28         57.76         48.69        11.66 o                         
   5   2 -28        667.40        704.74        17.43 o                         
   6   2 -28        841.31        899.02        24.00 o                         
   7   2 -28        445.73        399.57        19.11 o                         
   8   2 -28       1109.17       1127.68        25.84 o                         
   9   2 -28        523.56        473.69        22.84 o                         
  10   2 -28        537.86        593.32        60.43 o                         
  -9   3 -28        386.19        417.67        56.81 o                         
  -8   3 -28        646.30        600.87        25.59 o                         
  -7   3 -28       2126.31       2078.31        41.71 o                         
  -6   3 -28        241.85        241.35        14.52 o                         
  -5   3 -28        462.78        461.97        16.04 o                         
  -4   3 -28       5096.69       5246.25        47.50 o                         
  -3   3 -28       5620.38       5537.13        45.62 o                         
  -2   3 -28       1702.12       1713.20        22.34 o                         
  -1   3 -28       3035.04       3262.47        29.05 o                         
   0   3 -28      10229.19      10629.23        90.45 o                         
   1   3 -28      13346.05      13629.07       123.38 o                         
   2   3 -28       3567.71       3670.13        42.69 o                         
   3   3 -28       2780.68       2766.80        36.72 o                         
   4   3 -28      10008.41       9876.07       100.38 o                         
   5   3 -28      12536.62      12695.85       102.14 o                         
   6   3 -28       2342.84       2328.98        37.89 o                         
   7   3 -28       4100.16       3940.90        48.54 o                         
   8   3 -28       5467.38       5406.21        66.40 o                         
   9   3 -28       4276.88       4437.97        68.69 o                         
  10   3 -28        621.81        643.00        58.68 o                         
  -9   4 -28        668.02        643.64        41.82 o                         
  -8   4 -28        512.62        462.94        26.91 o                         
  -7   4 -28       1525.27       1520.69        36.35 o                         
  -6   4 -28       1959.00       1832.08        32.26 o                         
  -5   4 -28        359.14        369.69        15.61 o                         
  -4   4 -28        144.50        146.58        13.12 o                         
  -3   4 -28       2697.15       2671.66        50.67 o                         
  -2   4 -28       7072.64       6889.33       103.57 o                         
  -1   4 -28        485.10        476.01        12.64 o                         
   0   4 -28         77.49        104.59        12.96 o                         
   1   4 -28        715.86        699.96        26.88 o                         
   2   4 -28        475.56        416.63        11.59 o                         
   3   4 -28       2182.35       2010.38        46.01 o                         
   4   4 -28       1015.54       1043.15        24.33 o                         
   5   4 -28       1224.46       1198.23        31.52 o                         
   6   4 -28         88.91        139.59        15.97 o                         
   7   4 -28       3024.80       2905.75        44.70 o                         
   8   4 -28       6699.38       6697.24        77.41 o                         
   9   4 -28       1909.78       1911.03        37.36 o                         
  10   4 -28       1644.77       1471.52        78.81 o                         
  -9   5 -28         94.23         71.67        46.90 o                         
  -8   5 -28       1190.70       1168.47        55.62 o                         
  -7   5 -28       1367.79       1228.00        40.15 o                         
  -6   5 -28        373.72        323.53        19.93 o                         
  -5   5 -28        146.95        134.99        13.42 o                         
  -4   5 -28        841.14        849.65        30.95 o                         
  -3   5 -28       1657.41       1601.12        36.05 o                         
  -2   5 -28        604.92        579.52        13.67 o                         
  -1   5 -28       1540.24       1561.24        24.28 o                         
   0   5 -28      10286.22       9959.74       127.48 o                         
   1   5 -28       9489.37       9522.05       139.10 o                         
   2   5 -28       2577.92       2445.08        45.55 o                         
   3   5 -28        542.07        576.46        23.73 o                         
   4   5 -28       1647.24       1540.79        29.08 o                         
   5   5 -28       5009.82       4815.96        76.31 o                         
   6   5 -28       1860.76       1851.25        34.44 o                         
   7   5 -28       3014.25       2920.47        45.18 o                         
   8   5 -28       2695.48       2615.52        43.42 o                         
   9   5 -28       1875.31       1958.80        38.21 o                         
  10   5 -28        274.58        299.49        45.20 o                         
  -9   6 -28        602.74        573.18        56.60 o                         
  -8   6 -28       1670.20       1627.23        80.42 o                         
  -7   6 -28       5954.48       5874.33       108.81 o                         
  -6   6 -28       5696.08       5772.88        80.42 o                         
  -5   6 -28       1484.85       1422.78        36.20 o                         
  -4   6 -28        927.87       1039.62        31.33 o                         
  -3   6 -28       1808.11       1803.79        33.80 o                         
  -2   6 -28       3759.42       3871.52        46.86 o                         
  -1   6 -28       3427.00       3277.46        48.03 o                         
   0   6 -28       2442.57       2477.04        67.26 o                         
   1   6 -28       3329.29       3612.99       112.30 o                         
   2   6 -28        299.64        286.02        29.61 o                         
   3   6 -28        692.52        650.10        28.40 o                         
   4   6 -28        244.91        209.36        21.51 o                         
   5   6 -28        730.32        737.41        29.70 o                         
   6   6 -28        290.43        320.36        22.53 o                         
   7   6 -28        199.89        211.62        18.48 o                         
   8   6 -28       2863.63       2955.21        46.54 o                         
   9   6 -28       1348.74       1232.74        39.48 o                         
  10   6 -28        832.44        809.00        58.54 o                         
  -8   7 -28        375.41        381.36        35.50 o                         
  -7   7 -28        705.34        700.01        30.65 o                         
  -6   7 -28       1017.29       1081.19        40.29 o                         
  -5   7 -28       1417.45       1411.82        36.69 o                         
  -4   7 -28       1921.33       1926.64        41.84 o                         
  -3   7 -28       2477.16       2614.40        35.66 o                         
  -2   7 -28       4006.63       3923.01        47.77 o                         
  -1   7 -28       5573.89       5755.33        78.06 o                         
   0   7 -28       9827.00      10166.25       119.95 o                         
   1   7 -28      13972.43      14364.35       215.21 o                         
   2   7 -28       6466.05       6790.68       175.22 o                         
   3   7 -28       4023.12       3986.99        82.21 o                         
   4   7 -28       4836.49       5031.95        80.43 o                         
   5   7 -28      11183.35      10641.57       227.57 o                         
   6   7 -28       3962.94       4006.81        74.26 o                         
   7   7 -28       2664.57       2575.20        49.05 o                         
   8   7 -28       2953.31       2944.36        53.63 o                         
   9   7 -28       3052.99       3203.01       106.89 o                         
  10   7 -28        225.96        146.82        43.79 o                         
  -8   8 -28       1701.65       1639.88       197.21 o                         
  -7   8 -28       4133.21       4212.64       142.08 o                         
  -6   8 -28       5702.62       5737.54       133.92 o                         
  -5   8 -28       3816.52       3936.82       113.87 o                         
  -4   8 -28       1685.35       1698.02        34.25 o                         
  -3   8 -28       2256.56       2205.92        49.09 o                         
  -2   8 -28       2234.37       2197.42        53.31 o                         
  -1   8 -28       2760.13       2472.39       148.95 o                         
   0   8 -28       2493.57       2578.55        94.75 o                         
   1   8 -28       2537.21       2716.74       100.24 o                         
   2   8 -28        829.21        821.69        58.89 o                         
   3   8 -28        165.29        119.35        40.72 o                         
   4   8 -28        850.77        863.81        37.84 o                         
   5   8 -28         71.63         80.11        20.75 o                         
   6   8 -28        105.63         76.61        41.08 o                         
   7   8 -28        200.76        199.76        25.15 o                         
   8   8 -28        351.43        369.90        28.57 o                         
   9   8 -28         99.42         97.07        43.23 o                         
  -7   9 -28        419.90        424.50        50.09 o                         
  -6   9 -28        344.20        359.99        29.03 o                         
  -5   9 -28        138.40        134.81        24.27 o                         
  -4   9 -28       1500.30       1387.90        35.06 o                         
  -3   9 -28       2181.48       2111.79        48.61 o                         
  -2   9 -28        858.52        788.88        26.66 o                         
  -1   9 -28        845.67        934.82        56.23 o                         
   0   9 -28       1727.68       1629.65        48.40 o                         
   1   9 -28       2818.58       2780.46       104.05 o                         
   2   9 -28       1106.04       1174.49        67.92 o                         
   3   9 -28       4645.93       4484.06       138.85 o                         
   4   9 -28       4538.73       4414.45       122.36 o                         
   5   9 -28       4947.07       4942.20       240.17 o                         
   7   9 -28       3128.45       3037.95        80.99 o                         
   8   9 -28        995.85        904.02        37.15 o                         
   9   9 -28        783.27        844.52        62.36 o                         
  -6  10 -28        621.83        663.90        44.51 o                         
  -5  10 -28       1332.90       1364.26        42.84 o                         
  -4  10 -28       1966.15       1947.23        49.52 o                         
  -3  10 -28       2025.19       1864.59        56.41 o                         
  -2  10 -28        842.01        843.37        39.26 o                         
  -1  10 -28        288.21        317.71        29.03 o                         
   0  10 -28        281.79        248.37        46.13 o                         
   1  10 -28         55.59         92.76        40.84 o                         
   2  10 -28        329.39        396.43        49.57 o                         
   4  10 -28        289.38        327.18        36.23 o                         
   5  10 -28       1496.25       1453.80        50.77 o                         
   6  10 -28       1383.77       1303.43        79.88 o                         
   7  10 -28        925.03        829.61        61.45 o                         
   8  10 -28        332.27        311.56        34.87 o                         
  -6  11 -28        527.26        526.88        57.70 o                         
  -5  11 -28       1004.17       1036.94        39.65 o                         
  -4  11 -28        967.84       1049.30        47.67 o                         
  -3  11 -28       2056.03       2082.67        61.85 o                         
  -2  11 -28       3284.83       3276.20       111.31 o                         
  -1  11 -28       1908.10       1964.61        57.98 o                         
   0  11 -28       2009.43       1828.91        88.07 o                         
   4  11 -28       4212.14       3957.04       106.19 o                         
   5  11 -28       6229.22       6331.07       182.88 o                         
   6  11 -28       3517.47       3639.07       133.18 o                         
  -5  12 -28       3479.47       3584.49       201.78 o                         
  -4  12 -28       5549.80       5223.67       144.41 o                         
  -3  12 -28       5009.66       4851.46       228.03 o                         
  -2  12 -28       2893.92       2811.92       132.08 o                         
  -1  12 -28       1948.92       1863.81        75.46 o                         
   4  12 -28       1360.98       1515.25        85.47 o                         
  -5  13 -28       1054.20        898.04        63.47 o                         
  -4  13 -28        515.42        471.00        53.16 o                         
  -3  13 -28        970.95        888.27        59.85 o                         
  -2  13 -28       2887.17       2601.32        94.41 o                         
  -1  13 -28       2930.74       2842.67        97.90 o                         
   1  13 -28       2462.59       2356.87       103.80 o                         
   2  13 -28       4669.73       4699.83       150.59 o                         
   3  13 -28       4729.10       4932.37       156.25 o                         
  -4  14 -28        866.84        836.98        64.22 o                         
  -3  14 -28        561.71        569.79        56.31 o                         
  -2  14 -28        168.58        110.49        44.30 o                         
  -1  14 -28        134.38         75.16        39.36 o                         
  -2  15 -28       1786.65       1814.52        82.93 o                         
  -1  15 -28       2272.69       2269.89        92.63 o                         
  -9   1 -27        287.68        342.82        55.45 o                         
  -8   1 -27        100.10         95.62        15.25 o                         
  -7   1 -27        154.25        144.68        14.17 o                         
  -6   1 -27        249.45        237.62        14.78 o                         
  -5   1 -27        135.35        123.43        13.32 o                         
  -4   1 -27        348.86        336.97        13.50 o                         
  -3   1 -27        410.33        409.84        11.55 o                         
  -2   1 -27        369.21        340.63        10.75 o                         
  -1   1 -27        870.10        784.02        20.28 o                         
   0   1 -27        820.59        748.02        18.21 o                         
   1   1 -27       1311.73       1204.26        14.85 o                         
   2   1 -27       1385.10       1321.55        34.13 o                         
   3   1 -27       1214.80       1183.94        20.34 o                         
   4   1 -27        713.61        620.12        11.69 o                         
   5   1 -27        151.44        168.26         9.89 o                         
   6   1 -27        503.26        535.75        12.75 o                         
   7   1 -27        219.08        254.57        13.64 o                         
   8   1 -27         53.04         60.44        12.76 o                         
   9   1 -27       1112.51       1175.75        28.87 o                         
  10   1 -27        440.57        478.68        53.69 o                         
 -10   2 -27         49.01        121.19        50.10 o                         
  -9   2 -27        206.19        235.35        28.77 o                         
  -8   2 -27       1380.57       1529.00        42.16 o                         
  -7   2 -27       2123.75       2256.67        33.34 o                         
  -6   2 -27        832.54        787.98        19.38 o                         
  -5   2 -27        821.81        833.77        19.37 o                         
  -4   2 -27        653.67        684.49        15.81 o                         
  -3   2 -27        540.10        531.82        12.29 o                         
  -2   2 -27       2172.84       2244.31        21.86 o                         
  -1   2 -27       1426.93       1445.19        18.86 o                         
   0   2 -27       1836.92       1684.65        35.85 o                         
   1   2 -27       1527.60       1534.75        24.68 o                         
   2   2 -27       2163.70       2226.99        29.07 o                         
   3   2 -27       1613.03       1597.91        26.55 o                         
   4   2 -27        108.89        103.81        12.07 o                         
   5   2 -27       1042.64       1054.80        20.27 o                         
   6   2 -27       1252.34       1208.09        25.42 o                         
   7   2 -27        458.90        437.50        14.50 o                         
   8   2 -27         96.99        107.07        16.17 o                         
   9   2 -27         42.44         48.90        19.26 o                         
  10   2 -27          0.70         27.32        26.49 o                         
 -10   3 -27        219.99        217.93        49.44 o                         
  -9   3 -27         30.36         32.39        25.19 o                         
  -8   3 -27        188.30        191.68        16.46 o                         
  -7   3 -27         77.85         83.33        14.91 o                         
  -6   3 -27        350.31        417.34        15.89 o                         
  -5   3 -27        599.50        553.23        15.32 o                         
  -4   3 -27         93.31         97.06        10.47 o                         
  -3   3 -27        182.61        200.65        11.32 o                         
  -2   3 -27        522.03        494.61        11.85 o                         
  -1   3 -27        117.91        132.21         7.62 o                         
   0   3 -27        301.56        317.87        11.99 o                         
   1   3 -27        183.58        230.26        13.73 o                         
   2   3 -27        522.70        494.22        18.43 o                         
   3   3 -27        286.70        289.90        14.62 o                         
   4   3 -27       1626.78       1511.48        30.26 o                         
   5   3 -27       1628.68       1586.23        20.97 o                         
   6   3 -27        780.87        794.14        20.82 o                         
   7   3 -27        181.90        181.66        15.53 o                         
   8   3 -27          7.52         19.63        15.90 o                         
   9   3 -27         21.52         42.31        17.56 o                         
  10   3 -27         21.49         21.92        22.77 o                         
  -9   4 -27        600.24        653.77        52.70 o                         
  -8   4 -27        505.61        495.97        24.34 o                         
  -7   4 -27        211.92        217.06        16.98 o                         
  -6   4 -27        162.83        197.62        15.64 o                         
  -5   4 -27       1699.04       1739.23        33.68 o                         
  -4   4 -27       2924.76       2835.45        39.25 o                         
  -3   4 -27        701.49        653.59        15.12 o                         
  -2   4 -27        536.21        530.02        10.42 o                         
  -1   4 -27        498.52        470.28        12.18 o                         
   0   4 -27       1616.90       1559.72        44.46 o                         
   1   4 -27       1390.07       1364.91        30.81 o                         
   2   4 -27       1054.65        948.49        23.18 o                         
   3   4 -27       1105.05       1017.13        21.91 o                         
   4   4 -27       1044.39       1054.31        23.82 o                         
   5   4 -27       1680.20       1588.99        30.92 o                         
   6   4 -27        710.77        736.80        22.94 o                         
   7   4 -27        664.95        680.08        23.11 o                         
   8   4 -27       1001.10       1032.51        28.33 o                         
   9   4 -27        825.33        803.62        26.89 o                         
  10   4 -27        386.51        366.80        29.02 o                         
  -9   5 -27         29.26          9.37        30.75 o                         
  -8   5 -27        712.16        760.96        25.97 o                         
  -7   5 -27        177.64        211.60        18.49 o                         
  -6   5 -27        434.39        457.18        18.65 o                         
  -5   5 -27        415.95        367.15        16.12 o                         
  -4   5 -27       1133.57       1119.22        34.31 o                         
  -3   5 -27       2265.41       1969.67        78.27 o                         
  -2   5 -27        161.63        140.52        11.57 o                         
  -1   5 -27        416.41        369.58        14.74 o                         
   0   5 -27        644.10        707.52        29.86 o                         
   1   5 -27        119.43        125.39        13.94 o                         
   2   5 -27       2574.90       2634.18        72.40 o                         
   3   5 -27        720.11        665.16        24.06 o                         
   4   5 -27       2215.29       1916.92        36.00 o                         
   5   5 -27        900.14        847.00        51.39 o                         
   6   5 -27        541.94        506.25        20.69 o                         
   7   5 -27        843.37        857.34        25.35 o                         
   8   5 -27         41.69         65.83        17.25 o                         
   9   5 -27         87.44         95.46        19.07 o                         
  10   5 -27         84.93         13.27        37.51 o                         
  -9   6 -27        126.67        103.94        45.11 o                         
  -8   6 -27        112.22        114.52        18.69 o                         
  -7   6 -27        741.27        850.91        31.37 o                         
  -6   6 -27        696.24        717.71        37.37 o                         
  -5   6 -27       1098.73       1180.19        46.98 o                         
  -4   6 -27       1118.68        925.96       100.36 o                         
  -3   6 -27       3391.42       3306.28       133.66 o                         
  -2   6 -27       3527.28       3115.24        78.02 o                         
  -1   6 -27       3557.92       3643.77        49.56 o                         
   0   6 -27        944.67        869.47        22.13 o                         
   1   6 -27       2140.46       2185.59        82.82 o                         
   2   6 -27       2896.20       2750.23       228.61 o                         
   3   6 -27       1011.17        971.29        53.72 o                         
   4   6 -27       1231.76       1374.71        37.75 o                         
   5   6 -27        318.59        322.45        26.06 o                         
   6   6 -27        380.33        377.61        19.04 o                         
   7   6 -27       2354.84       2331.13        39.80 o                         
   8   6 -27       1088.50       1081.29        28.88 o                         
   9   6 -27        239.17        332.21        24.49 o                         
  10   6 -27        226.20        223.91        45.11 o                         
  -8   7 -27        188.01        187.17        27.59 o                         
  -7   7 -27        558.18        611.96        29.06 o                         
  -6   7 -27        578.44        610.29        27.28 o                         
  -5   7 -27        193.26        185.31        20.53 o                         
  -4   7 -27       1298.60       1249.32        38.00 o                         
  -3   7 -27        892.09        870.51        22.02 o                         
  -2   7 -27        673.51        670.66        16.18 o                         
  -1   7 -27        127.30        115.08        13.18 o                         
   0   7 -27       1248.95       1312.89        33.25 o                         
   1   7 -27         79.35         86.82        11.56 o                         
   2   7 -27        192.49        247.63        39.54 o                         
   3   7 -27        379.00        380.80        31.10 o                         
   4   7 -27        614.59        583.97        54.62 o                         
   5   7 -27        389.17        412.91        25.26 o                         
   6   7 -27       1219.50       1165.14        39.66 o                         
   7   7 -27        844.71        814.47        25.23 o                         
   8   7 -27        392.60        341.65        24.28 o                         
   9   7 -27        307.47        364.50        28.96 o                         
  10   7 -27         89.63         96.52        43.97 o                         
  -8   8 -27       1938.34       1821.84        60.12 o                         
  -7   8 -27        567.57        539.05        41.06 o                         
  -6   8 -27        438.14        481.65        49.51 o                         
  -5   8 -27        623.77        671.08        31.80 o                         
  -4   8 -27        589.16        532.95        21.30 o                         
  -3   8 -27         79.65         90.49        16.85 o                         
  -2   8 -27        701.66        708.40        24.56 o                         
  -1   8 -27       4108.78       4095.40        55.12 o                         
   0   8 -27       2979.40       2648.56       111.98 o                         
   1   8 -27       4064.39       3813.00       201.37 o                         
   2   8 -27       2442.72       2515.66        94.99 o                         
   3   8 -27        468.91        499.95        48.86 o                         
   4   8 -27       1940.44       1865.52       128.35 o                         
   5   8 -27       2011.99       2007.90        82.14 o                         
   6   8 -27        882.27        791.18        63.59 o                         
   7   8 -27        172.43        155.82        23.98 o                         
   8   8 -27        219.30        222.86        23.37 o                         
   9   8 -27        512.17        529.25        42.99 o                         
  -7   9 -27        697.08        798.87        36.67 o                         
  -6   9 -27        250.79        255.86        27.31 o                         
  -5   9 -27        124.60        157.46        19.85 o                         
  -4   9 -27        317.08        323.75        22.49 o                         
  -3   9 -27        106.35         70.58        20.81 o                         
  -2   9 -27        858.39        818.21        37.24 o                         
  -1   9 -27        783.58        825.86        36.72 o                         
   0   9 -27       1182.14       1279.86        69.95 o                         
   1   9 -27       1165.44       1179.24        67.66 o                         
   2   9 -27        544.71        617.68        54.49 o                         
   3   9 -27        867.64        903.12        63.06 o                         
   4   9 -27        182.91        154.56        25.58 o                         
   5   9 -27        364.68        265.15        26.24 o                         
   7   9 -27          8.11          4.49        28.56 o                         
   8   9 -27       1051.72        974.71        42.62 o                         
   9   9 -27        128.12        156.04        47.93 o                         
  -6  10 -27        455.01        486.57        54.00 o                         
  -5  10 -27        637.34        623.68        27.55 o                         
  -4  10 -27        152.90        125.52        19.42 o                         
  -3  10 -27        740.42        769.46        38.69 o                         
  -2  10 -27        457.43        404.92        57.86 o                         
  -1  10 -27        427.42        457.98        31.52 o                         
   0  10 -27        568.77        624.65        56.11 o                         
   1  10 -27        783.67        735.57        57.17 o                         
   4  10 -27       1701.99       1602.49        62.15 o                         
   5  10 -27        415.65        376.77        28.64 o                         
   6  10 -27         13.70         22.69        41.85 o                         
   7  10 -27        828.25        924.41        72.00 o                         
   8  10 -27        125.07        192.85        31.51 o                         
  -6  11 -27         52.90         79.53        46.63 o                         
  -5  11 -27        129.09        121.95        26.02 o                         
  -4  11 -27       1334.54       1303.27        41.73 o                         
  -3  11 -27        325.51        389.96        73.90 o                         
  -2  11 -27       1808.90       1710.91        54.70 o                         
  -1  11 -27       2008.60       1934.13        62.02 o                         
   5  11 -27        293.61        379.63        87.69 o                         
   6  11 -27        692.54        710.82        65.44 o                         
  -6  12 -27         16.63         24.50        30.32 o                         
  -5  12 -27       1114.13       1193.52        50.96 o                         
  -4  12 -27       1183.87       1194.94        50.76 o                         
  -3  12 -27        199.06        187.18        32.13 o                         
  -2  12 -27        234.40        213.66        41.85 o                         
  -1  12 -27        440.04        389.62        44.32 o                         
   2  12 -27        378.00        341.25        54.56 o                         
   3  12 -27       1310.09       1380.17        79.19 o                         
   4  12 -27        384.86        389.15        53.45 o                         
   5  12 -27        650.21        599.50        61.36 o                         
  -5  13 -27        365.23        291.92        34.54 o                         
  -4  13 -27        398.98        377.90        52.46 o                         
  -3  13 -27         91.63        110.91        42.62 o                         
  -2  13 -27        541.33        579.01        52.49 o                         
   0  13 -27        217.36        209.00        51.33 o                         
   1  13 -27         28.91         73.21        47.26 o                         
   2  13 -27        593.99        614.83        62.25 o                         
   3  13 -27        261.22        362.05        57.63 o                         
   4  13 -27        826.23       1019.84        74.14 o                         
  -4  14 -27        612.74        561.57        56.32 o                         
  -3  14 -27         47.81         25.54        40.50 o                         
  -2  14 -27         40.82         12.39        41.45 o                         
   0  14 -27        461.02        483.60        58.76 o                         
   1  14 -27         40.71         42.17        44.00 o                         
  -2  15 -27         43.89         60.87        43.71 o                         
  -9   0 -26        938.50       1044.05        72.60 o                         
  -8   0 -26       1071.78       1026.77        46.43 o                         
  -7   0 -26       2129.92       2156.35        45.50 o                         
  -6   0 -26       3645.80       3633.88        61.44 o                         
  -5   0 -26        501.79        456.27        23.29 o                         
  -4   0 -26       3417.68       3581.34        63.56 o                         
  -3   0 -26      14708.55      15343.22       136.03 o                         
  -2   0 -26       9919.48      10131.80       123.69 o                         
  -1   0 -26       1447.15       1478.05        33.54 o                         
   0   0 -26       6826.49       6749.63        75.23 o                         
   1   0 -26      13588.02      13430.50       117.77 o                         
   2   0 -26      19814.75      19494.06       198.42 o                         
   3   0 -26       4093.38       4081.65        45.15 o                         
   4   0 -26      19903.24      20595.87       195.32 o                         
   5   0 -26      22900.94      23109.14       217.82 o                         
   6   0 -26      21348.84      20985.85       271.32 o                         
   7   0 -26       3076.79       2920.34        51.96 o                         
   8   0 -26       5798.67       5548.09        81.71 o                         
   9   0 -26       5332.35       5190.29        79.34 o                         
  10   0 -26       2302.92       2394.07       101.85 o                         
  -9   1 -26       2123.25       2082.75        68.89 o                         
  -8   1 -26        763.14        725.59        23.37 o                         
  -7   1 -26        834.94        896.09        25.37 o                         
  -6   1 -26       6922.85       7057.33        97.11 o                         
  -5   1 -26       5817.05       5750.69        61.76 o                         
  -4   1 -26       1282.13       1180.21        19.09 o                         
  -3   1 -26       6049.58       6345.37        49.25 o                         
  -2   1 -26      14467.35      14644.17        92.77 o                         
  -1   1 -26       3583.56       3687.04        36.58 o                         
   0   1 -26        642.43        615.48        14.99 o                         
   1   1 -26       2305.20       2223.75        30.13 o                         
   2   1 -26      12759.30      12066.76       181.61 o                         
   3   1 -26       3577.05       3431.86        57.81 o                         
   4   1 -26       1086.46       1070.03        15.68 o                         
   5   1 -26        616.45        571.50        13.56 o                         
   6   1 -26         79.17         75.32         8.84 o                         
   7   1 -26        170.75        161.30        11.26 o                         
   8   1 -26         56.33         46.66        12.69 o                         
   9   1 -26         91.69         71.83        15.42 o                         
  10   1 -26        139.97        105.46        23.24 o                         
 -10   2 -26        453.39        449.16        52.73 o                         
  -9   2 -26       1994.38       2332.69        72.71 o                         
  -8   2 -26        555.60        620.15        28.90 o                         
  -7   2 -26         78.83        100.45        15.38 o                         
  -6   2 -26        538.57        538.75        19.60 o                         
  -5   2 -26       1776.79       1915.75        29.42 o                         
  -4   2 -26        229.04        262.27        11.73 o                         
  -3   2 -26       1199.61       1307.77        17.43 o                         
  -2   2 -26       1324.23       1240.17        15.48 o                         
  -1   2 -26       1310.00       1241.44        32.39 o                         
   0   2 -26        885.90        946.00        12.87 o                         
   1   2 -26       5131.33       5011.52        60.05 o                         
   2   2 -26       4911.60       4778.40        46.73 o                         
   3   2 -26        363.12        414.05        16.13 o                         
   4   2 -26       4016.94       3898.85        41.47 o                         
   5   2 -26       7344.94       7350.20        59.45 o                         
   6   2 -26       5409.87       5373.17        47.54 o                         
   7   2 -26        869.70        941.69        20.18 o                         
   8   2 -26       1137.23       1019.05        23.08 o                         
   9   2 -26       3967.09       3969.58        63.91 o                         
  10   2 -26       3009.21       3073.29        62.42 o                         
 -10   3 -26       3347.09       3311.67       113.86 o                         
  -9   3 -26       2156.72       2134.21        55.47 o                         
  -8   3 -26       1344.02       1358.23        30.83 o                         
  -7   3 -26       4009.28       4002.30        48.02 o                         
  -6   3 -26       9395.22       8937.21        76.81 o                         
  -5   3 -26       6040.88       6087.46        52.74 o                         
  -4   3 -26       3794.59       3688.83        36.73 o                         
  -3   3 -26       5931.58       6096.58        51.73 o                         
  -2   3 -26      11646.36      11909.57        76.70 o                         
  -1   3 -26       7305.47       7227.49        59.27 o                         
   0   3 -26        463.02        433.26        12.76 o                         
   1   3 -26       2972.13       2999.55        43.82 o                         
   2   3 -26       9625.15       9740.17        82.85 o                         
   3   3 -26       6410.27       6371.25       105.20 o                         
   4   3 -26        526.93        527.50        19.56 o                         
   5   3 -26       1201.41       1117.76        16.95 o                         
   6   3 -26       3199.64       3191.77        34.47 o                         
   7   3 -26        356.53        411.13        17.71 o                         
   8   3 -26        941.27        948.62        26.18 o                         
   9   3 -26        951.22        971.81        27.53 o                         
  10   3 -26        238.78        209.03        30.75 o                         
  11   3 -26        259.17        219.86        49.87 o                         
  -9   4 -26       1011.70       1101.53        50.61 o                         
  -8   4 -26        151.91        136.60        16.21 o                         
  -7   4 -26       1163.04       1104.97        27.23 o                         
  -6   4 -26        280.66        284.55        16.20 o                         
  -5   4 -26        706.31        664.16        32.43 o                         
  -4   4 -26        547.88        632.34        18.39 o                         
  -3   4 -26       4619.06       4958.60        46.18 o                         
  -2   4 -26       8824.56       8955.01        62.39 o                         
  -1   4 -26       3348.63       3305.40        36.95 o                         
   0   4 -26      14675.03      15258.47       160.18 o                         
   1   4 -26      22756.28      23119.03       250.14 o                         
   2   4 -26      17394.12      17240.11       159.51 o                         
   3   4 -26       1653.65       1848.73        29.19 o                         
   4   4 -26       4463.87       4370.25        50.19 o                         
   5   4 -26       7668.10       7736.96        72.89 o                         
   6   4 -26       4397.74       4385.00        50.91 o                         
   7   4 -26       1188.82       1233.30        28.42 o                         
   8   4 -26       4361.87       4289.47        56.44 o                         
   9   4 -26       5706.17       5616.30        68.59 o                         
  10   4 -26       2489.00       2460.83        55.59 o                         
  11   4 -26        973.42        970.34        68.09 o                         
  -9   5 -26       2105.85       1997.26       118.31 o                         
  -8   5 -26       1085.08       1062.43        30.95 o                         
  -7   5 -26       2483.54       2404.64        35.00 o                         
  -6   5 -26       5794.24       5801.53        70.74 o                         
  -5   5 -26       1806.49       1668.03        29.40 o                         
  -4   5 -26        105.80         91.28        11.57 o                         
  -3   5 -26       2380.35       2320.90        39.67 o                         
  -2   5 -26       5226.05       4941.30        67.46 o                         
  -1   5 -26       5620.74       5201.26       117.99 o                         
   0   5 -26        432.27        372.05        15.68 o                         
   1   5 -26        641.64        587.56        76.83 o                         
   2   5 -26        683.27        620.41        31.14 o                         
   3   5 -26        541.72        532.44        21.64 o                         
   4   5 -26        832.95        753.04        30.04 o                         
   5   5 -26        486.92        459.67        20.54 o                         
   6   5 -26       2048.20       1969.95        34.98 o                         
   7   5 -26        572.65        463.87        20.72 o                         
   8   5 -26       4023.67       4089.42        54.88 o                         
   9   5 -26       3784.78       3715.99        53.16 o                         
  10   5 -26        863.62        808.75        34.95 o                         
  11   5 -26        479.92        433.76        49.87 o                         
  -9   6 -26        469.39        571.04        53.72 o                         
  -8   6 -26        426.16        474.35        23.67 o                         
  -7   6 -26         41.89         51.16        19.63 o                         
  -6   6 -26        148.74        155.97        19.40 o                         
  -5   6 -26        655.31        656.53        25.90 o                         
  -4   6 -26        468.42        483.54        14.66 o                         
  -3   6 -26       3221.45       3030.52        32.87 o                         
  -2   6 -26       3027.05       2998.52        39.83 o                         
  -1   6 -26        198.13        199.03        14.22 o                         
   0   6 -26       3333.25       3306.76        94.10 o                         
   1   6 -26       7536.43       7285.55       524.41 o                         
   2   6 -26       7860.23       7902.96       342.30 o                         
   3   6 -26       2692.10       2659.36        70.73 o                         
   4   6 -26       3750.21       3567.40        62.50 o                         
   5   6 -26       4169.66       4106.72        81.04 o                         
   6   6 -26       4867.46       4732.90        66.91 o                         
   7   6 -26       1677.90       1695.82        33.47 o                         
   8   6 -26       2359.54       2264.85        39.79 o                         
   9   6 -26       4277.96       4214.42        61.45 o                         
  10   6 -26       1829.82       1809.50        59.32 o                         
  -9   7 -26       1448.53       1503.02        82.26 o                         
  -8   7 -26       2093.30       2186.35        47.46 o                         
  -7   7 -26       2659.80       2597.85        61.27 o                         
  -6   7 -26       6216.36       6262.19        83.93 o                         
  -5   7 -26       6014.01       5916.47        74.14 o                         
  -4   7 -26       1786.00       1896.04        28.52 o                         
  -3   7 -26       3325.35       3515.01        36.91 o                         
  -2   7 -26       9937.65      10059.90        80.76 o                         
  -1   7 -26      15268.69      15387.34       149.68 o                         
   0   7 -26       7442.05       7415.81        79.70 o                         
   1   7 -26       8726.55       8687.17       257.01 o                         
   2   7 -26       6275.44       6546.37       167.66 o                         
   3   7 -26        836.80        949.97       126.53 o                         
   4   7 -26        530.99        473.09        43.82 o                         
   5   7 -26       1762.57       1664.67        56.45 o                         
   6   7 -26       3281.74       3386.52        84.22 o                         
   7   7 -26        329.81        411.83        20.35 o                         
   8   7 -26        125.92        111.97        21.07 o                         
   9   7 -26        872.72        901.60        31.31 o                         
  10   7 -26        365.47        369.26        50.89 o                         
  -9   8 -26        806.41        799.06        66.73 o                         
  -8   8 -26        190.72        205.08        23.65 o                         
  -7   8 -26          7.66         17.73        17.92 o                         
  -6   8 -26        261.94        271.70        25.64 o                         
  -5   8 -26        368.05        363.82        22.47 o                         
  -4   8 -26        686.59        696.71        23.45 o                         
  -3   8 -26        938.19        932.13        25.37 o                         
  -2   8 -26        477.73        503.70        18.47 o                         
  -1   8 -26        155.49        148.71        16.30 o                         
   0   8 -26        671.69        784.38        32.17 o                         
   1   8 -26       2545.05       2592.67        61.71 o                         
   2   8 -26       2599.43       2550.85        94.64 o                         
   3   8 -26       1190.71       1151.74        66.05 o                         
   4   8 -26       5576.28       5417.83       180.10 o                         
   5   8 -26       6647.45       6498.69       110.85 o                         
   6   8 -26       6967.85       7174.71       189.23 o                         
   7   8 -26       3163.49       3126.47        60.98 o                         
   8   8 -26       3317.87       3190.33        74.17 o                         
   9   8 -26       2279.83       2285.75        67.38 o                         
  10   8 -26       1316.17       1337.23        74.85 o                         
  -8   9 -26        563.92        554.58        54.85 o                         
  -7   9 -26       2919.96       3081.90        82.44 o                         
  -6   9 -26       3445.65       3486.16        67.65 o                         
  -5   9 -26       2649.60       2573.20        76.43 o                         
  -4   9 -26       2063.86       2092.25        41.12 o                         
  -3   9 -26       1548.12       1431.58        50.56 o                         
  -2   9 -26       1756.22       1722.20        51.88 o                         
  -1   9 -26       2417.70       2334.20        42.38 o                         
   0   9 -26       2369.10       2225.73        50.52 o                         
   1   9 -26       1726.41       1724.07       136.80 o                         
   2   9 -26        387.74        321.75        43.90 o                         
   4   9 -26        409.52        456.69        30.41 o                         
   5   9 -26       1547.67       1530.73        45.75 o                         
   7   9 -26        999.94        911.24       103.02 o                         
   8   9 -26        152.63        125.03        24.39 o                         
   9   9 -26        174.94        164.63        63.77 o                         
  -7  10 -26        702.97        777.01        45.84 o                         
  -6  10 -26        516.14        542.54        30.63 o                         
  -5  10 -26        415.23        450.20        26.45 o                         
  -4  10 -26        873.02        896.03        29.09 o                         
  -3  10 -26       2214.03       2245.92        50.85 o                         
  -2  10 -26       3951.96       4099.20        85.58 o                         
  -1  10 -26       4546.08       4473.46       151.84 o                         
   4  10 -26       7909.44       8105.18       208.91 o                         
   5  10 -26       5967.51       5717.36       101.68 o                         
   6  10 -26       6926.39       7169.49       197.71 o                         
   7  10 -26       3099.79       3082.17       120.69 o                         
   8  10 -26       3413.19       3470.98        79.95 o                         
  -7  11 -26       1373.63       1539.93        82.52 o                         
  -6  11 -26       3196.46       3329.74       128.15 o                         
  -5  11 -26       5278.35       5282.31       127.61 o                         
  -4  11 -26       6295.57       6240.26        96.88 o                         
  -3  11 -26       5143.83       4979.77       100.70 o                         
  -2  11 -26       3640.51       3674.66       108.87 o                         
   4  11 -26       1331.99       1305.15        77.16 o                         
   5  11 -26        367.53        351.10        45.55 o                         
   6  11 -26        293.02        302.14        53.90 o                         
   7  11 -26         63.35         47.24        47.19 o                         
   8  11 -26        192.53        170.78        46.62 o                         
  -6  12 -26        125.19        151.69        33.08 o                         
  -5  12 -26        504.39        534.03        52.81 o                         
  -4  12 -26       1125.93       1045.28        65.65 o                         
  -3  12 -26          7.31          1.92        36.62 o                         
  -2  12 -26        416.96        411.71        47.35 o                         
   1  12 -26        485.70        464.81        54.63 o                         
   2  12 -26       1281.32       1403.73        77.95 o                         
   3  12 -26       1471.58       1550.73        81.98 o                         
   4  12 -26       1614.33       1845.77        90.33 o                         
   5  12 -26       1304.60       1233.16        55.33 o                         
   6  12 -26       2266.04       2313.27       104.08 o                         
  -6  13 -26        404.89        472.00        55.38 o                         
  -5  13 -26       1173.54       1016.90        77.37 o                         
  -4  13 -26       4601.21       4506.38       134.80 o                         
  -3  13 -26       4928.57       4540.36       133.46 o                         
  -2  13 -26       1891.55       1647.12        74.67 o                         
  -1  13 -26        719.13        688.90        63.40 o                         
   0  13 -26        643.74        788.80        64.37 o                         
   1  13 -26        625.65        758.24        62.70 o                         
   2  13 -26        981.26       1015.56        72.87 o                         
   3  13 -26       3581.88       3708.58       131.03 o                         
   4  13 -26       2691.62       2704.08       111.46 o                         
  -4  14 -26       1245.47       1292.36        73.28 o                         
  -3  14 -26        611.34        597.62        56.97 o                         
  -2  14 -26       1849.67       1813.67        61.51 o                         
  -1  14 -26       4364.36       4709.24       153.18 o                         
   0  14 -26       3907.57       3998.98       138.33 o                         
   1  14 -26       3068.22       3315.78       124.73 o                         
   2  14 -26       5880.42       6490.95       183.86 o                         
   3  14 -26       6226.86       6236.74       180.59 o                         
  -3  15 -26       1816.37       1895.63        86.25 o                         
  -2  15 -26       1076.17       1091.15        69.62 o                         
  -9   1 -25        780.52        903.75        50.04 o                         
  -8   1 -25        252.98        269.70        17.31 o                         
  -7   1 -25        341.96        372.58        19.57 o                         
  -6   1 -25        685.36        732.13        19.52 o                         
  -5   1 -25        120.80        120.78        15.32 o                         
  -4   1 -25        404.78        396.38        13.13 o                         
  -3   1 -25       1492.18       1518.56        18.26 o                         
  -2   1 -25       3081.96       3123.22        35.84 o                         
  -1   1 -25       1092.72        980.18        22.52 o                         
   0   1 -25        855.04        745.97        13.59 o                         
   1   1 -25       2098.41       1876.88        21.61 o                         
   2   1 -25       2162.83       2066.28        20.68 o                         
   3   1 -25       3217.22       3176.48        29.54 o                         
   4   1 -25        551.17        537.23        10.06 o                         
   5   1 -25       1109.01        960.48        15.74 o                         
   6   1 -25        424.64        426.38        10.66 o                         
   7   1 -25        906.42        918.38        16.36 o                         
   8   1 -25        294.80        325.78        15.36 o                         
   9   1 -25        111.17        109.64        15.72 o                         
  10   1 -25        324.81        374.69        42.23 o                         
  11   1 -25         84.51         89.08        45.90 o                         
 -10   2 -25        101.44         99.16        45.79 o                         
  -9   2 -25        162.23        152.35        33.64 o                         
  -8   2 -25        264.44        294.37        23.84 o                         
  -7   2 -25       1065.68       1063.18        24.71 o                         
  -6   2 -25       1164.70       1203.05        23.52 o                         
  -5   2 -25        873.70        904.54        18.59 o                         
  -4   2 -25         85.48         93.96         9.77 o                         
  -3   2 -25         27.88         26.89         7.28 o                         
  -2   2 -25        701.98        680.70        11.53 o                         
  -1   2 -25        442.48        425.38         8.53 o                         
   0   2 -25         57.87         47.90         6.00 o                         
   1   2 -25        323.50        336.25        11.49 o                         
   2   2 -25        269.01        300.66        12.30 o                         
   3   2 -25        557.69        600.85        15.70 o                         
   4   2 -25        397.05        395.65        12.61 o                         
   5   2 -25       1329.89       1227.68        14.32 o                         
   6   2 -25       1924.08       1984.02        20.95 o                         
   7   2 -25        497.93        523.11        13.21 o                         
   8   2 -25        757.64        748.22        19.55 o                         
   9   2 -25         72.47         88.60        15.21 o                         
  10   2 -25        547.95        529.47        31.52 o                         
  11   2 -25        398.04        399.62        34.98 o                         
 -10   3 -25         18.17         21.94        45.33 o                         
  -9   3 -25        152.22        183.05        33.32 o                         
  -8   3 -25        121.48        157.81        19.40 o                         
  -7   3 -25         16.98         26.69        13.17 o                         
  -6   3 -25        277.37        267.24        13.79 o                         
  -5   3 -25       2386.29       2380.42        28.15 o                         
  -4   3 -25       2650.15       2590.51        31.00 o                         
  -3   3 -25       1430.44       1282.88        23.10 o                         
  -2   3 -25       4382.84       4168.92        57.53 o                         
  -1   3 -25       1245.29       1339.43        17.53 o                         
   0   3 -25        860.77        872.42        20.60 o                         
   1   3 -25       2806.09       2855.64        37.15 o                         
   2   3 -25       1181.37       1119.61        16.16 o                         
   3   3 -25        822.15        750.70        18.61 o                         
   4   3 -25       1443.67       1304.90        24.74 o                         
   5   3 -25       2406.26       2428.33        29.67 o                         
   6   3 -25       2098.64       2113.16        26.67 o                         
   7   3 -25        273.58        304.53        16.23 o                         
   8   3 -25        467.99        409.18        21.10 o                         
   9   3 -25        351.37        393.58        20.60 o                         
  10   3 -25       1051.35       1131.36        34.43 o                         
  11   3 -25        496.18        580.32        38.36 o                         
 -10   4 -25        482.43        434.63        53.86 o                         
  -9   4 -25        322.78        281.60        35.16 o                         
  -8   4 -25        446.85        438.08        25.60 o                         
  -7   4 -25        607.77        644.85        26.18 o                         
  -6   4 -25        110.25         96.53        15.08 o                         
  -5   4 -25        150.51        156.25        13.63 o                         
  -4   4 -25        878.14        865.95        31.11 o                         
  -3   4 -25       2695.59       2618.51        55.94 o                         
  -2   4 -25       2438.94       2308.78        41.80 o                         
  -1   4 -25       1006.83        981.88        19.93 o                         
   0   4 -25        966.26        935.54        26.20 o                         
   1   4 -25       2253.41       2107.37        37.54 o                         
   2   4 -25       3516.49       3438.87       117.05 o                         
   3   4 -25       2243.81       2195.47        35.54 o                         
   4   4 -25        256.06        219.37        14.22 o                         
   5   4 -25        550.01        528.74        16.65 o                         
   6   4 -25        387.14        357.72        18.23 o                         
   7   4 -25        474.57        512.34        20.41 o                         
   8   4 -25        300.75        322.26        19.78 o                         
   9   4 -25        274.50        322.76        20.62 o                         
  10   4 -25        566.34        583.85        28.60 o                         
  11   4 -25        383.12        330.65        34.16 o                         
  -9   5 -25         53.43         70.79        26.09 o                         
  -8   5 -25         85.40        108.87        17.13 o                         
  -7   5 -25        257.87        271.79        17.23 o                         
  -6   5 -25        305.78        312.14        16.73 o                         
  -5   5 -25        888.13        862.50        26.55 o                         
  -4   5 -25       3078.92       3252.91        76.19 o                         
  -3   5 -25        528.64        467.08        11.77 o                         
  -2   5 -25       2890.85       2743.43        33.18 o                         
  -1   5 -25        100.55        119.87        13.72 o                         
   0   5 -25       1202.92       1211.84        25.16 o                         
   1   5 -25        565.26        567.80        89.67 o                         
   2   5 -25        447.95        430.81        34.77 o                         
   3   5 -25       1613.48       1588.09        37.80 o                         
   4   5 -25        500.26        518.11        21.30 o                         
   5   5 -25         65.67         59.04        15.04 o                         
   6   5 -25        480.54        463.28        27.68 o                         
   7   5 -25        400.58        383.85        19.17 o                         
   8   5 -25       2312.66       2357.52        42.21 o                         
   9   5 -25         84.04        126.87        20.00 o                         
  10   5 -25         58.57        110.89        24.90 o                         
  11   5 -25         22.88         18.49        39.38 o                         
  -9   6 -25        925.96       1124.80       106.40 o                         
  -8   6 -25        449.49        431.74        25.70 o                         
  -7   6 -25         75.14         70.29        16.98 o                         
  -6   6 -25        647.67        686.01        21.89 o                         
  -5   6 -25       1278.60       1214.73        54.40 o                         
  -4   6 -25         67.16         61.62         8.24 o                         
  -3   6 -25       1537.50       1520.06        20.18 o                         
  -2   6 -25        772.91        714.13        18.46 o                         
  -1   6 -25       3246.83       2854.55        88.65 o                         
   0   6 -25       1407.69       1259.76        44.34 o                         
   1   6 -25       2692.94       2444.71       139.03 o                         
   2   6 -25        553.61        580.68        49.30 o                         
   3   6 -25        939.84        889.17        60.82 o                         
   4   6 -25        422.07        468.29        24.27 o                         
   5   6 -25       1409.83       1395.95        37.17 o                         
   6   6 -25        160.88        139.39        18.19 o                         
   7   6 -25       1585.86       1601.22        32.09 o                         
   8   6 -25        205.75        232.83        18.91 o                         
   9   6 -25       1553.53       1533.63        34.85 o                         
  10   6 -25        592.89        671.87        41.63 o                         
  11   6 -25        133.15        142.59        45.36 o                         
  -9   7 -25        135.58        174.84        48.84 o                         
  -8   7 -25       1353.42       1408.60        37.65 o                         
  -7   7 -25         74.41         95.58        18.55 o                         
  -6   7 -25        942.33        977.17        31.16 o                         
  -5   7 -25        343.51        355.58        17.69 o                         
  -4   7 -25        830.60        877.58        35.00 o                         
  -3   7 -25        233.80        236.41        11.20 o                         
  -2   7 -25        844.05        770.11        15.85 o                         
  -1   7 -25       1594.44       1624.11        30.43 o                         
   0   7 -25       1849.13       1808.42        45.55 o                         
   1   7 -25        741.34        723.44        19.14 o                         
   2   7 -25       4712.47       4818.46       135.33 o                         
   3   7 -25        111.57        111.86        34.37 o                         
   4   7 -25       1486.83       1412.53       114.45 o                         
   5   7 -25        357.88        371.24        22.24 o                         
   6   7 -25         37.00         44.11        19.14 o                         
   7   7 -25         30.99         54.76        15.72 o                         
   8   7 -25        356.53        335.57        20.04 o                         
   9   7 -25         73.15         53.18        21.25 o                         
  10   7 -25         27.84         30.85        30.43 o                         
  -9   8 -25         31.70         14.16        43.80 o                         
  -8   8 -25        438.71        491.96        28.68 o                         
  -7   8 -25       2040.26       2077.96        80.40 o                         
  -6   8 -25       2093.80       2133.12        39.48 o                         
  -5   8 -25       2021.10       1942.37        52.46 o                         
  -4   8 -25       1038.53       1030.02        31.78 o                         
  -3   8 -25       3665.19       3495.36        63.24 o                         
  -2   8 -25       1559.14       1554.06        45.20 o                         
  -1   8 -25       1263.38       1235.25        26.95 o                         
   0   8 -25        704.28        705.80        30.65 o                         
   1   8 -25       2095.23       2013.56       127.14 o                         
   2   8 -25       1553.89       1568.74        71.97 o                         
   3   8 -25       1416.97       1199.87        66.48 o                         
   4   8 -25        850.83        820.87        43.02 o                         
   5   8 -25       1784.92       1582.74        44.45 o                         
   6   8 -25       2611.64       2456.31        96.58 o                         
   7   8 -25       2399.39       2349.43       131.48 o                         
   8   8 -25        605.06        636.57        31.16 o                         
   9   8 -25        290.33        331.06        45.58 o                         
  10   8 -25        163.26        228.20        48.82 o                         
  -8   9 -25       1445.17       1525.26        55.78 o                         
  -7   9 -25        720.21        834.23        31.48 o                         
  -6   9 -25        273.33        296.25        23.00 o                         
  -5   9 -25        271.18        281.87        16.83 o                         
  -4   9 -25       1375.62       1420.05        52.49 o                         
  -3   9 -25        780.72        835.64        31.41 o                         
  -2   9 -25         14.99         16.34        13.19 o                         
  -1   9 -25       2138.80       2218.21        36.16 o                         
   0   9 -25       2764.59       2858.84        99.41 o                         
   1   9 -25        647.24        597.97        26.52 o                         
   2   9 -25       2028.51       1630.07        34.95 o                         
   4   9 -25       3328.85       3315.57        76.50 o                         
   5   9 -25       1257.72       1223.35        40.29 o                         
   6   9 -25        298.73        274.74        22.36 o                         
   7   9 -25        438.38        487.44        36.67 o                         
   8   9 -25        181.31        175.18        24.93 o                         
   9   9 -25        229.20        222.57        70.88 o                         
  -7  10 -25        385.22        355.18        30.45 o                         
  -6  10 -25         53.13         88.15        18.57 o                         
  -5  10 -25       1088.33        994.34        37.72 o                         
  -4  10 -25        728.69        729.36        26.84 o                         
  -3  10 -25        628.09        622.90        29.42 o                         
  -2  10 -25        118.52        165.40        40.92 o                         
  -1  10 -25        823.33        906.93        43.54 o                         
   0  10 -25        500.56        506.70        31.80 o                         
   4  10 -25        279.24        260.58        45.21 o                         
   5  10 -25       2643.26       2530.33       107.67 o                         
   6  10 -25        223.11        315.26        53.68 o                         
   7  10 -25          9.36         11.38        41.38 o                         
   8  10 -25        176.71        167.76        34.66 o                         
   9  10 -25        482.29        445.50        54.79 o                         
  -7  11 -25        550.78        586.16        67.26 o                         
  -6  11 -25       1097.45       1140.05        37.92 o                         
  -5  11 -25         33.75         35.31        19.97 o                         
  -4  11 -25        156.10        151.32        23.56 o                         
  -3  11 -25         26.79         36.06        34.36 o                         
  -2  11 -25        562.02        540.81        45.18 o                         
   2  11 -25        709.66        659.86        58.72 o                         
   3  11 -25        652.94        640.93        58.43 o                         
   4  11 -25       3911.28       3981.49       277.50 o                         
   5  11 -25        731.35        740.18        28.73 o                         
   6  11 -25       1146.04       1093.69        75.62 o                         
   7  11 -25         46.65         55.07        44.88 o                         
   8  11 -25        468.55        424.94        53.34 o                         
  -7  12 -25        907.13        899.71        65.88 o                         
  -6  12 -25         80.54         76.28        25.08 o                         
  -5  12 -25        100.47         99.25        23.63 o                         
  -4  12 -25         95.50        106.79        32.12 o                         
  -3  12 -25        683.42        628.26        51.48 o                         
  -2  12 -25       1257.14       1209.29        64.67 o                         
   0  12 -25       1338.54       1316.66        75.37 o                         
   1  12 -25       3015.21       3049.62       113.68 o                         
   2  12 -25        136.60        146.31        46.30 o                         
   3  12 -25       1426.19       1570.77        81.09 o                         
   4  12 -25        347.15        402.97        53.44 o                         
   5  12 -25        728.18        717.86        44.87 o                         
   6  12 -25        130.16        131.87        47.30 o                         
  -6  13 -25          9.70         22.88        24.13 o                         
  -5  13 -25        966.83        952.62       113.46 o                         
  -4  13 -25       2415.50       2279.20        91.99 o                         
  -3  13 -25        238.29        206.11        44.67 o                         
  -2  13 -25        760.83        674.65        40.40 o                         
  -1  13 -25        708.94        720.46        63.71 o                         
   0  13 -25       2445.91       2453.62       103.57 o                         
   1  13 -25       1697.82       1755.02        87.66 o                         
   2  13 -25        358.46        432.21        54.96 o                         
   3  13 -25        528.52        564.71        62.95 o                         
   4  13 -25        242.89        290.32        54.95 o                         
   5  13 -25        579.12        629.72        43.82 o                         
   6  13 -25        591.58        589.14        63.69 o                         
  -6  14 -25         63.02         60.86        41.13 o                         
  -5  14 -25         39.89         41.81        46.21 o                         
  -4  14 -25        776.93        788.62        62.66 o                         
  -3  14 -25       1254.05       1227.96       210.02 o                         
  -2  14 -25        807.11        754.95        44.45 o                         
  -1  14 -25        641.33        668.63        65.72 o                         
   0  14 -25          7.97        -27.19        47.54 o                         
   1  14 -25       1384.59       1502.60        84.33 o                         
   2  14 -25        385.49        366.55        55.84 o                         
   3  14 -25        482.04        564.73        63.64 o                         
   4  14 -25       1218.05       1396.49        83.22 o                         
  -3  15 -25       1501.46       1371.94        75.93 o                         
  -2  15 -25       1150.77        900.73        64.36 o                         
   0  15 -25        974.91       1062.39        75.44 o                         
   1  15 -25        138.00        165.45        50.83 o                         
  -9   0 -24       5665.58       5826.14       170.04 o                         
  -8   0 -24       2952.15       2809.68       106.39 o                         
  -7   0 -24       4090.33       4076.07        80.00 o                         
  -6   0 -24      16504.18      17077.17       196.60 o                         
  -5   0 -24      28201.62      28955.18       313.30 o                         
  -4   0 -24       8098.80       8151.92        89.86 o                         
  -3   0 -24       8104.67       7852.87       111.14 o                         
  -2   0 -24      17704.79      18442.91       211.29 o                         
  -1   0 -24      25218.80      25455.26       211.80 o                         
   0   0 -24      13648.77      13584.74       151.60 o                         
   1   0 -24       7062.46       7507.16        64.05 o                         
   2   0 -24      12190.29      12780.51       114.57 o                         
   3   0 -24      12502.25      12478.26       101.60 o                         
   4   0 -24        194.15        172.65        10.79 o                         
   5   0 -24        132.31        168.39        11.50 o                         
   6   0 -24       2765.02       2689.39        44.42 o                         
   7   0 -24       7669.33       7692.74        86.69 o                         
   8   0 -24       1210.27       1159.57        33.10 o                         
   9   0 -24       1022.27        968.91        46.27 o                         
  10   0 -24        238.75        200.74        28.36 o                         
  11   0 -24        379.65        449.05        35.15 o                         
  -9   1 -24       1600.45       1600.62        59.78 o                         
  -8   1 -24       1613.46       1503.58        39.76 o                         
  -7   1 -24        142.85        159.66        16.23 o                         
  -6   1 -24       2611.55       2601.18        34.47 o                         
  -5   1 -24        272.52        312.69        12.85 o                         
  -4   1 -24       2181.65       2011.48        27.88 o                         
  -3   1 -24        387.21        438.55        10.64 o                         
  -2   1 -24       3805.05       4087.38        34.89 o                         
  -1   1 -24       1479.75       1572.01        18.95 o                         
   0   1 -24       1424.80       1432.40        16.65 o                         
   1   1 -24       9005.26       9123.06        60.19 o                         
   2   1 -24       8484.33       8461.48        50.73 o                         
   3   1 -24       1554.45       1482.26        17.99 o                         
   4   1 -24        890.13        886.30        12.34 o                         
   5   1 -24      12909.71      13141.87        92.95 o                         
   6   1 -24      17676.88      17452.95       100.23 o                         
   7   1 -24       6587.52       6642.00        47.01 o                         
   8   1 -24       2455.30       2411.62        33.54 o                         
   9   1 -24       3235.29       3164.01        44.44 o                         
  10   1 -24       4518.66       4519.07        64.83 o                         
  11   1 -24       1493.82       1520.13        44.87 o                         
  -9   2 -24       2187.80       2358.86        71.96 o                         
  -8   2 -24        355.46        301.39        23.07 o                         
  -7   2 -24        448.18        469.13        22.58 o                         
  -6   2 -24       3800.07       3769.37        43.39 o                         
  -5   2 -24       9154.32       9277.03        76.37 o                         
  -4   2 -24       2737.38       2623.10        31.85 o                         
  -3   2 -24        902.55        866.35        13.84 o                         
  -2   2 -24       4724.10       4873.06        35.61 o                         
  -1   2 -24       9060.23       9202.18        55.32 o                         
   0   2 -24        643.33        595.57        11.34 o                         
   1   2 -24         12.03         30.86         8.58 o                         
   2   2 -24       3125.69       3065.67        31.38 o                         
   3   2 -24       7912.58       8302.95        61.02 o                         
   4   2 -24        903.92        880.46        13.18 o                         
   5   2 -24        755.56        780.25        11.88 o                         
   6   2 -24        424.79        359.85         8.78 o                         
   7   2 -24       1918.46       1957.84        27.19 o                         
   8   2 -24        151.65        131.21        12.92 o                         
   9   2 -24        553.13        560.82        20.21 o                         
  10   2 -24        219.14        187.41        20.35 o                         
  11   2 -24        238.52        278.23        33.50 o                         
 -10   3 -24        156.56        132.12        41.42 o                         
  -9   3 -24        843.25        943.77       124.95 o                         
  -8   3 -24       1947.37       2023.71        44.72 o                         
  -7   3 -24       1069.83       1087.86        32.95 o                         
  -6   3 -24        242.95        233.85        13.59 o                         
  -5   3 -24       1952.88       1973.16        26.28 o                         
  -4   3 -24       3078.94       3073.05        34.70 o                         
  -3   3 -24        172.80        223.64         9.42 o                         
  -2   3 -24       1948.63       1944.91        32.28 o                         
  -1   3 -24        261.85        262.84         8.80 o                         
   0   3 -24       1557.85       1466.64        20.78 o                         
   1   3 -24       2751.64       2770.18        36.35 o                         
   2   3 -24       8600.13       8594.15        69.27 o                         
   3   3 -24       2501.74       2630.33        31.70 o                         
   4   3 -24        196.74        205.32        11.11 o                         
   5   3 -24       8201.21       7906.87        66.82 o                         
   6   3 -24       6731.87       6561.85        86.13 o                         
   7   3 -24       1387.31       1448.41        18.22 o                         
   8   3 -24        794.44        795.13        26.65 o                         
   9   3 -24       2392.14       2298.92        34.13 o                         
  10   3 -24       3460.64       3559.64        68.11 o                         
  11   3 -24       1024.75       1088.46        45.04 o                         
 -10   4 -24       2046.98       1861.87        83.22 o                         
  -9   4 -24       4894.97       5063.18       120.14 o                         
  -8   4 -24       2215.20       2207.43        49.29 o                         
  -7   4 -24       2144.36       2163.61       130.39 o                         
  -6   4 -24       4284.47       4265.91        89.84 o                         
  -5   4 -24      11790.93      12009.01       130.76 o                         
  -4   4 -24       6133.13       6225.01        65.73 o                         
  -3   4 -24       5141.43       5263.46        67.88 o                         
  -2   4 -24      17131.48      17669.85       119.95 o                         
  -1   4 -24      22659.38      22523.30       286.06 o                         
   0   4 -24       2941.83       2841.33        32.59 o                         
   1   4 -24       4617.93       4549.90       115.28 o                         
   2   4 -24       9894.09      10277.45       130.01 o                         
   3   4 -24      18325.38      18854.85       167.03 o                         
   4   4 -24       5411.15       5524.60        48.74 o                         
   5   4 -24       3514.71       3570.31        46.85 o                         
   6   4 -24       1923.56       1910.51        33.25 o                         
   7   4 -24       1965.88       1910.06        55.50 o                         
   8   4 -24        347.49        336.44        18.80 o                         
   9   4 -24        805.53        771.75        24.83 o                         
  10   4 -24        157.70        175.49        23.04 o                         
  11   4 -24        223.88        228.44        27.57 o                         
  -9   5 -24        826.30        945.08        48.34 o                         
  -8   5 -24        741.77        810.15        31.98 o                         
  -7   5 -24        152.74        144.88        19.71 o                         
  -6   5 -24        217.18        236.68        15.17 o                         
  -5   5 -24        243.53        244.12        13.96 o                         
  -4   5 -24        685.21        655.16        24.57 o                         
  -3   5 -24       2206.89       2313.24        25.59 o                         
  -2   5 -24       7743.15       7962.88        54.99 o                         
  -1   5 -24       2335.02       2548.87        39.98 o                         
   0   5 -24        917.28        956.69        22.06 o                         
   1   5 -24      11713.63      11783.91       299.19 o                         
   2   5 -24      21931.16      22380.64       252.32 o                         
   3   5 -24      16457.74      16813.83       152.19 o                         
   4   5 -24       5216.77       5306.06        60.30 o                         
   5   5 -24      11721.81      11270.95       137.30 o                         
   6   5 -24       6260.95       6228.95        69.81 o                         
   7   5 -24       2847.45       2852.91        56.47 o                         
   8   5 -24       2993.71       2955.35        44.70 o                         
   9   5 -24       6687.82       6631.99        76.25 o                         
  10   5 -24       5548.85       5649.98        79.48 o                         
  11   5 -24       2087.64       2209.84        53.85 o                         
  -9   6 -24       3374.67       3277.96       120.10 o                         
  -8   6 -24       1633.59       1591.35        45.33 o                         
  -7   6 -24       1562.39       1500.82        34.58 o                         
  -6   6 -24       4287.94       4114.81        47.30 o                         
  -5   6 -24       6466.70       6215.10        83.83 o                         
  -4   6 -24       2569.48       2393.45        27.43 o                         
  -3   6 -24       4589.35       4558.77        40.41 o                         
  -2   6 -24       7137.18       7024.94        88.97 o                         
  -1   6 -24       8580.85       8460.16       100.84 o                         
   0   6 -24       2288.56       2219.54        38.61 o                         
   1   6 -24        828.82        754.70        23.32 o                         
   2   6 -24       1941.81       2117.67        66.91 o                         
   3   6 -24      10738.77      10652.90       178.57 o                         
   4   6 -24       1762.93       1743.96        55.28 o                         
   5   6 -24       1025.63        989.37        25.76 o                         
   6   6 -24       2303.49       2120.90        40.53 o                         
   7   6 -24       2028.27       2074.22        53.89 o                         
   8   6 -24        898.99        918.36        25.85 o                         
   9   6 -24        395.08        456.61        21.90 o                         
  10   6 -24        232.52        287.09        33.77 o                         
  11   6 -24         11.27        -13.14        43.75 o                         
  -9   7 -24        995.59       1140.09       108.35 o                         
  -8   7 -24       1339.11       1343.65        33.50 o                         
  -7   7 -24        780.60        887.53        40.41 o                         
  -6   7 -24        468.36        503.65        16.44 o                         
  -5   7 -24       1611.09       1668.55        44.32 o                         
  -4   7 -24        315.08        311.43        13.54 o                         
  -3   7 -24        544.51        496.14        13.90 o                         
  -2   7 -24         21.02         44.99        10.07 o                         
  -1   7 -24        347.73        374.51        16.02 o                         
   0   7 -24        259.97        234.75        20.92 o                         
   1   7 -24       1938.05       1846.64        43.18 o                         
   2   7 -24       2652.53       2416.03        88.48 o                         
   3   7 -24       2131.58       2124.51        82.38 o                         
   4   7 -24        290.77        253.87        36.53 o                         
   5   7 -24        271.65        265.61        22.48 o                         
   6   7 -24       1931.88       1832.03        69.83 o                         
   7   7 -24       3201.65       3213.10        46.37 o                         
   8   7 -24       2168.84       1965.75        36.29 o                         
   9   7 -24       3410.44       3262.60        55.58 o                         
  10   7 -24       3509.82       3573.08       122.79 o                         
  -9   8 -24        965.97        830.08        65.13 o                         
  -8   8 -24       1764.40       1796.81        62.77 o                         
  -7   8 -24       3904.28       4198.66        58.40 o                         
  -6   8 -24       4179.67       4165.02        48.44 o                         
  -5   8 -24       5409.43       5155.17        51.34 o                         
  -4   8 -24       1316.33       1245.47        23.36 o                         
  -3   8 -24        506.50        456.34        18.53 o                         
  -2   8 -24       5003.52       5279.58        66.81 o                         
  -1   8 -24       9548.57       9632.21       151.06 o                         
   0   8 -24       5117.79       5418.69        94.43 o                         
   1   8 -24       4094.81       4012.23        57.18 o                         
   2   8 -24       3187.34       2243.74        42.76 o                         
   4   8 -24         79.38         89.13        20.73 o                         
   5   8 -24         66.72         61.25        18.62 o                         
   6   8 -24        456.99        403.78        36.25 o                         
   7   8 -24       3606.01       3876.51       131.66 o                         
   8   8 -24        837.52        822.62        33.43 o                         
   9   8 -24         28.94         23.28        22.67 o                         
  10   8 -24        134.97        209.35        33.32 o                         
  -9   9 -24        186.31        128.29        43.13 o                         
  -8   9 -24        254.72        205.30        23.95 o                         
  -7   9 -24        406.14        448.85        26.29 o                         
  -6   9 -24        581.81        560.04        20.67 o                         
  -5   9 -24       1121.06       1122.52        23.79 o                         
  -4   9 -24        747.17        743.83        25.65 o                         
  -3   9 -24       1468.33       1663.65        25.06 o                         
  -2   9 -24       4266.84       4556.57        58.65 o                         
  -1   9 -24       1604.03       1750.75        60.94 o                         
   0   9 -24        905.81        985.42        39.91 o                         
   1   9 -24       4292.76       4352.06        93.84 o                         
   2   9 -24       5044.13       4754.29        92.11 o                         
   4   9 -24       5017.32       5212.10       152.39 o                         
   5   9 -24       9661.16       9309.99       225.22 o                         
   6   9 -24       8792.86       8970.24       225.35 o                         
   7   9 -24       4000.26       3887.79        73.25 o                         
   8   9 -24       3618.96       3398.38        64.33 o                         
   9   9 -24       3668.53       3562.57       202.58 o                         
  -8  10 -24       1545.87       1715.78        86.08 o                         
  -7  10 -24       3042.08       3259.04        56.87 o                         
  -6  10 -24       4595.03       4774.87        74.90 o                         
  -5  10 -24       5563.05       5558.88        67.44 o                         
  -4  10 -24       5159.71       5114.96       123.19 o                         
  -3  10 -24       4579.83       4440.81        74.21 o                         
  -2  10 -24       7391.44       7328.83       170.87 o                         
  -1  10 -24      11791.29      11783.02       234.83 o                         
   0  10 -24      10955.44      11238.53       220.36 o                         
   2  10 -24       6032.20       5712.37       113.25 o                         
   3  10 -24       2082.75       1877.72        85.27 o                         
   4  10 -24        869.70        834.68        43.69 o                         
   5  10 -24        627.69        612.28        60.48 o                         
   6  10 -24        470.84        422.70        54.60 o                         
   7  10 -24       1085.19       1181.95        76.96 o                         
   8  10 -24        276.89        259.23        36.51 o                         
   9  10 -24        593.86        682.25        60.57 o                         
  -7  11 -24        283.88        262.71        35.05 o                         
  -6  11 -24        182.64        224.77        22.99 o                         
  -5  11 -24        561.51        551.86        26.68 o                         
  -4  11 -24        169.49        189.25        21.58 o                         
  -3  11 -24        207.81        185.88        37.34 o                         
  -2  11 -24        769.01        671.41        48.29 o                         
  -1  11 -24       1360.79       1307.23        52.25 o                         
   1  11 -24       1398.51       1481.20        77.50 o                         
   2  11 -24        118.34        120.66        40.04 o                         
   3  11 -24        743.86        638.51        23.16 o                         
   4  11 -24       2655.28       2451.56        89.39 o                         
   5  11 -24       3574.14       3381.19       109.93 o                         
   6  11 -24       4815.80       4753.31       150.95 o                         
   7  11 -24       3873.87       3836.65       135.53 o                         
   8  11 -24       1115.14       1082.92        70.92 o                         
  -7  12 -24        176.43        139.01        32.31 o                         
  -6  12 -24        666.70        625.22        33.09 o                         
  -5  12 -24       1072.72       1061.02        37.37 o                         
  -4  12 -24       2359.31       2409.53        64.32 o                         
  -3  12 -24       3935.52       3815.48       115.49 o                         
  -2  12 -24       1718.13       1589.80        70.90 o                         
  -1  12 -24        502.88        543.97        56.17 o                         
   0  12 -24       1058.08       1075.59        69.37 o                         
   1  12 -24        626.68        718.55        60.95 o                         
   2  12 -24        660.88        668.45        59.64 o                         
   3  12 -24       3432.23       3459.67       121.60 o                         
   4  12 -24       2452.88       2542.12       104.04 o                         
   5  12 -24        842.27        891.91        53.82 o                         
   6  12 -24         75.17         27.52        42.70 o                         
   7  12 -24        114.65         86.52        49.66 o                         
  -7  13 -24         26.93         28.17        44.02 o                         
  -6  13 -24        105.56        101.04        25.21 o                         
  -5  13 -24        104.83         88.33        23.95 o                         
  -4  13 -24        104.23        120.14        31.55 o                         
  -3  13 -24        742.61        664.40        43.83 o                         
  -2  13 -24         42.40         77.14        28.59 o                         
  -1  13 -24       1580.95       1715.34        87.27 o                         
   0  13 -24       4177.05       4255.19       138.19 o                         
   1  13 -24       1788.20       1785.64        87.26 o                         
   2  13 -24       1368.67       1449.61        80.96 o                         
   3  13 -24       1666.27       1691.40        84.90 o                         
   4  13 -24       1982.20       1882.64        92.41 o                         
   5  13 -24       2506.61       2506.80        75.07 o                         
   6  13 -24       2354.30       2292.56       101.44 o                         
  -6  14 -24       1546.68       1591.81        79.13 o                         
  -5  14 -24       2869.23       2851.90        59.92 o                         
  -4  14 -24       6691.44       6679.04       176.04 o                         
  -3  14 -24       7780.02       7959.14       159.85 o                         
  -2  14 -24       4427.18       4767.94       151.96 o                         
  -1  14 -24       1909.64       1973.35        93.82 o                         
   0  14 -24       1802.35       1815.18        90.05 o                         
   1  14 -24       3936.63       4224.69       139.94 o                         
   2  14 -24       3346.78       3608.65       127.55 o                         
   3  14 -24       3910.86       4293.02       140.84 o                         
   4  14 -24       5661.77       5896.15       171.98 o                         
  -5  15 -24        452.17        542.15        53.54 o                         
  -4  15 -24        260.68        260.32        52.59 o                         
  -3  15 -24        301.33        296.33        51.66 o                         
  -2  15 -24        101.21        118.79        47.23 o                         
  -1  15 -24       1420.92       1425.66        83.36 o                         
   0  15 -24       3180.09       3300.51       123.51 o                         
   1  15 -24       1884.90       1942.04        94.15 o                         
   2  15 -24       1892.49       2151.02       100.76 o                         
   3  15 -24       2589.63       2584.87       108.81 o                         
 -10   1 -23        158.70        161.45        33.65 o                         
  -9   1 -23        504.33        507.39        54.26 o                         
  -8   1 -23        100.51        123.01        19.98 o                         
  -7   1 -23        193.41        199.49        16.15 o                         
  -6   1 -23        565.24        557.19        20.68 o                         
  -5   1 -23       2088.51       2064.77        26.99 o                         
  -4   1 -23       2380.98       2289.52        31.40 o                         
  -3   1 -23       2352.81       2416.26        23.18 o                         
  -2   1 -23       1263.18       1170.23        16.02 o                         
  -1   1 -23        971.43        906.29        21.22 o                         
   0   1 -23       1142.71       1085.54        22.96 o                         
   1   1 -23        853.46        789.52        12.09 o                         
   2   1 -23       1609.33       1414.31        17.54 o                         
   3   1 -23       1184.08       1089.04        12.92 o                         
   4   1 -23       3962.47       3714.64        40.70 o                         
   5   1 -23       1692.78       1676.77        21.66 o                         
   6   1 -23       5135.01       5034.33        35.40 o                         
   7   1 -23       1802.15       1895.41        18.97 o                         
   8   1 -23        667.72        758.86        19.45 o                         
   9   1 -23        340.70        405.99        18.70 o                         
  10   1 -23         93.03        121.18        17.10 o                         
  11   1 -23        148.84        143.26        21.39 o                         
 -10   2 -23        219.75        247.44        36.84 o                         
  -9   2 -23        547.93        621.86        60.12 o                         
  -8   2 -23         51.42         95.74        19.01 o                         
  -7   2 -23        509.80        522.60        23.00 o                         
  -6   2 -23        746.57        722.03        22.72 o                         
  -5   2 -23        937.59        958.18        18.18 o                         
  -4   2 -23        318.81        322.73        10.39 o                         
  -3   2 -23         48.41         42.13         7.57 o                         
  -2   2 -23       1905.79       1925.21        19.63 o                         
  -1   2 -23       3129.09       3057.90        24.28 o                         
   0   2 -23       3390.39       3178.25        53.16 o                         
   1   2 -23       4602.62       4620.39        65.45 o                         
   2   2 -23       1577.81       1578.13        22.55 o                         
   3   2 -23       1066.65       1034.64        15.18 o                         
   4   2 -23        373.79        345.98         8.63 o                         
   5   2 -23       1058.43       1060.06        13.39 o                         
   6   2 -23       1929.40       1924.19        19.05 o                         
   7   2 -23        310.61        280.51        11.95 o                         
   8   2 -23        478.31        459.77        17.95 o                         
   9   2 -23         17.31         26.53        13.99 o                         
  10   2 -23        483.10        492.67        24.59 o                         
  11   2 -23        609.16        749.62        35.49 o                         
  12   2 -23         33.83         46.57        41.64 o                         
 -10   3 -23        569.86        565.94        40.83 o                         
  -9   3 -23        229.56        198.59        26.06 o                         
  -8   3 -23        328.88        278.96        20.76 o                         
  -7   3 -23        374.38        377.06        22.93 o                         
  -6   3 -23       2642.51       2588.83        41.61 o                         
  -5   3 -23        470.25        434.78        14.70 o                         
  -4   3 -23        267.49        252.96        13.01 o                         
  -3   3 -23        746.16        637.49        23.27 o                         
  -2   3 -23       1740.35       1585.68        36.13 o                         
  -1   3 -23       3976.90       3682.24        47.24 o                         
   0   3 -23        926.40        779.14        24.00 o                         
   1   3 -23       3929.76       3486.32        97.45 o                         
   2   3 -23       2182.85       2101.40        42.54 o                         
   3   3 -23       4871.70       4727.74        42.67 o                         
   4   3 -23       2758.44       2865.53        33.00 o                         
   5   3 -23        588.69        536.10        14.17 o                         
   6   3 -23        916.08        822.61        13.43 o                         
   7   3 -23        972.16        838.64        14.07 o                         
   8   3 -23        405.89        349.82        16.83 o                         
   9   3 -23        421.29        416.66        19.36 o                         
  10   3 -23       1524.74       1501.96        32.16 o                         
  11   3 -23       1919.16       1969.66        50.03 o                         
  12   3 -23        548.03        627.37        55.18 o                         
 -10   4 -23        817.19        916.84        94.36 o                         
  -9   4 -23       1433.00       1498.65        47.79 o                         
  -8   4 -23        545.52        568.02        23.82 o                         
  -7   4 -23         26.19         16.61        17.28 o                         
  -6   4 -23        192.12        186.80        20.54 o                         
  -5   4 -23       1407.64       1323.90        38.11 o                         
  -4   4 -23       1561.64       1632.35        30.80 o                         
  -3   4 -23       2259.28       2123.75        47.38 o                         
  -2   4 -23       2306.16       2360.85        23.26 o                         
  -1   4 -23       1126.13       1124.86        32.01 o                         
   0   4 -23        393.16        387.75        11.62 o                         
   1   4 -23       2008.88       2085.92        51.78 o                         
   2   4 -23       2599.84       2665.65        49.70 o                         
   3   4 -23       3937.07       3805.56       129.42 o                         
   4   4 -23       1776.71       1693.58        38.80 o                         
   5   4 -23        205.20        209.48        12.32 o                         
   6   4 -23        133.10        119.95        12.24 o                         
   7   4 -23         70.57         71.71         9.59 o                         
   8   4 -23       1422.17       1340.90        29.14 o                         
   9   4 -23        737.72        744.98        30.71 o                         
  10   4 -23        100.32        121.16        21.55 o                         
  11   4 -23        162.86        194.65        26.99 o                         
 -10   5 -23        103.06         59.90        50.14 o                         
  -9   5 -23        247.69        286.32        24.61 o                         
  -8   5 -23        927.37       1052.04        36.85 o                         
  -7   5 -23        135.75        147.91        22.32 o                         
  -6   5 -23        767.88        629.40        37.75 o                         
  -5   5 -23        128.65        147.15         8.94 o                         
  -4   5 -23        339.34        334.39         9.14 o                         
  -3   5 -23        423.84        430.70         9.30 o                         
  -2   5 -23        635.22        662.06        11.93 o                         
  -1   5 -23       3174.38       3136.25        40.32 o                         
   0   5 -23        640.96        609.41        16.05 o                         
   1   5 -23       2000.41       1938.83        47.85 o                         
   2   5 -23       3540.09       3476.04        97.43 o                         
   3   5 -23        206.12        207.62        14.91 o                         
   4   5 -23        343.76        343.13        18.94 o                         
   5   5 -23        100.98        160.97        15.01 o                         
   6   5 -23        489.26        533.37        19.35 o                         
   7   5 -23        168.10        102.21        24.91 o                         
   8   5 -23         63.13         73.41        15.47 o                         
   9   5 -23        709.82        813.82        27.00 o                         
  10   5 -23        246.86        280.49        23.38 o                         
  11   5 -23         25.88         32.26        24.09 o                         
 -10   6 -23        190.68        224.75        53.94 o                         
  -9   6 -23        178.04        169.23        26.69 o                         
  -8   6 -23       1178.29       1225.57        70.15 o                         
  -7   6 -23        782.45        760.38        25.95 o                         
  -6   6 -23        364.36        381.01        15.88 o                         
  -5   6 -23         66.21         74.64         8.35 o                         
  -4   6 -23       1188.05       1158.71        33.27 o                         
  -3   6 -23       3921.96       3815.98        47.63 o                         
  -2   6 -23        930.22        946.15        15.57 o                         
  -1   6 -23        134.36        137.96        12.14 o                         
   0   6 -23        579.80        618.79        18.62 o                         
   1   6 -23        333.90        324.78        13.28 o                         
   2   6 -23       3843.71       3690.19       263.79 o                         
   3   6 -23       2951.66       2848.97       122.62 o                         
   4   6 -23       2173.00       1968.60        73.61 o                         
   5   6 -23       1839.99       1772.64        37.25 o                         
   6   6 -23        992.24        875.66        30.94 o                         
   7   6 -23        374.19        414.24        19.28 o                         
   8   6 -23        295.47        270.20        18.51 o                         
   9   6 -23        134.14        159.90        18.09 o                         
  10   6 -23        389.43        397.66        34.31 o                         
  11   6 -23        154.21        149.18        33.46 o                         
  -9   7 -23         79.94        140.17        25.78 o                         
  -8   7 -23        171.72        175.63        21.67 o                         
  -7   7 -23        111.82        117.85        17.14 o                         
  -6   7 -23        474.16        476.63        18.53 o                         
  -5   7 -23       1138.53       1190.12        24.95 o                         
  -4   7 -23        676.12        682.24        21.09 o                         
  -3   7 -23       1661.20       1673.16        21.28 o                         
  -2   7 -23       3523.21       3403.82        40.98 o                         
  -1   7 -23        564.54        544.66        17.08 o                         
   0   7 -23        925.02        938.83        31.76 o                         
   1   7 -23         65.54         62.22        10.63 o                         
   2   7 -23       1346.99       1307.97        39.74 o                         
   4   7 -23        112.65         60.58        23.21 o                         
   5   7 -23         93.57         97.85        14.98 o                         
   6   7 -23        366.79        361.03        45.67 o                         
   7   7 -23       2531.55       2450.99        39.33 o                         
   8   7 -23       1206.14       1248.39        29.24 o                         
   9   7 -23        502.74        503.14        22.11 o                         
  10   7 -23       1567.85       1462.99        55.33 o                         
  11   7 -23         95.42        138.44        47.47 o                         
  -9   8 -23        392.19        403.78        38.79 o                         
  -8   8 -23        328.25        308.99        21.72 o                         
  -7   8 -23        491.62        509.32        25.19 o                         
  -6   8 -23       1893.26       1890.47        43.16 o                         
  -5   8 -23       3069.66       2997.83        87.37 o                         
  -4   8 -23        510.97        478.63        18.07 o                         
  -3   8 -23        924.12        891.66        17.85 o                         
  -2   8 -23       1073.83        986.82        21.47 o                         
  -1   8 -23       2993.43       2922.41        74.53 o                         
   0   8 -23       1644.21       1649.92        44.63 o                         
   1   8 -23       1161.41       1106.86        28.44 o                         
   2   8 -23       2002.28       1797.69        39.49 o                         
   3   8 -23        528.95        366.64        43.25 o                         
   4   8 -23       2946.05       2818.18        88.86 o                         
   5   8 -23       3437.08       3399.81        67.38 o                         
   6   8 -23        413.54        445.73        27.92 o                         
   7   8 -23        700.82        784.70        42.06 o                         
   8   8 -23        140.48        154.37        23.16 o                         
   9   8 -23       1072.00       1057.26        36.35 o                         
  10   8 -23        139.38        117.79        32.81 o                         
  -9   9 -23         87.15         90.97        42.25 o                         
  -8   9 -23        239.17        218.96        23.39 o                         
  -7   9 -23        970.64        953.73        32.09 o                         
  -6   9 -23        994.94        954.82        23.75 o                         
  -5   9 -23       2009.22       1972.66        31.05 o                         
  -4   9 -23        835.64        854.45        29.63 o                         
  -3   9 -23       2387.02       2412.05        49.86 o                         
  -2   9 -23       4694.21       4647.98        69.15 o                         
  -1   9 -23        274.69        289.92        21.17 o                         
   0   9 -23       1583.08       1525.79        64.45 o                         
   1   9 -23        994.71        982.76        35.69 o                         
   2   9 -23       2210.17       2042.88        48.58 o                         
   3   9 -23       1241.30       1248.24        68.13 o                         
   4   9 -23        218.19        187.83        29.97 o                         
   5   9 -23       1589.99       1534.52        52.36 o                         
   6   9 -23       1704.40       1585.83       145.10 o                         
   7   9 -23       1895.52       1765.07        61.07 o                         
   8   9 -23       1892.04       1860.22        50.71 o                         
   9   9 -23        255.87        268.86        35.19 o                         
  10   9 -23        529.20        462.72        57.43 o                         
  -8  10 -23        880.95        891.99        47.80 o                         
  -7  10 -23       2361.25       2478.16        48.81 o                         
  -6  10 -23        132.29        150.36        15.38 o                         
  -5  10 -23        445.48        480.45        21.15 o                         
  -4  10 -23       1806.60       1920.40        34.45 o                         
  -3  10 -23       1727.55       1680.47       100.09 o                         
  -2  10 -23        795.55        734.60        47.86 o                         
  -1  10 -23        120.70        130.90        27.05 o                         
   0  10 -23       1693.87       1784.56        57.16 o                         
   2  10 -23       1223.64       1178.67       112.02 o                         
   3  10 -23        611.27        553.19        12.98 o                         
   4  10 -23       2193.26       2028.55        62.24 o                         
   5  10 -23       2994.54       3005.10        54.58 o                         
   6  10 -23        772.65        704.85        59.73 o                         
   7  10 -23       1058.57        972.62        70.46 o                         
   8  10 -23        142.60        169.55        33.84 o                         
   9  10 -23        350.62        504.06        56.91 o                         
  -8  11 -23        130.26        142.49        47.15 o                         
  -7  11 -23        249.36        267.63        24.74 o                         
  -6  11 -23        885.69        853.39        25.62 o                         
  -5  11 -23       1122.49       1213.74        50.76 o                         
  -4  11 -23       1380.22       1345.42        37.83 o                         
  -3  11 -23        545.07        455.61        31.48 o                         
  -2  11 -23        518.58        564.03        45.74 o                         
  -1  11 -23        743.42        696.38        40.30 o                         
   0  11 -23        768.97        688.28        31.21 o                         
   1  11 -23        444.02        428.14        24.93 o                         
   2  11 -23        203.82        207.82        41.14 o                         
   3  11 -23       1273.69       1166.61       129.72 o                         
   4  11 -23        162.61        228.07        31.11 o                         
   5  11 -23       1799.10       1743.59        69.41 o                         
   6  11 -23       3219.11       3311.00       119.93 o                         
   7  11 -23        269.97        347.72        54.99 o                         
   8  11 -23         95.51        144.73        58.88 o                         
  -7  12 -23        488.58        528.95        31.88 o                         
  -6  12 -23        409.94        403.01        23.39 o                         
  -5  12 -23        352.67        340.77        26.58 o                         
  -4  12 -23        310.55        264.79        25.49 o                         
  -3  12 -23        463.29        407.13        36.98 o                         
  -2  12 -23        332.15        274.74        47.98 o                         
  -1  12 -23        430.57        462.52        51.48 o                         
   0  12 -23        462.84        539.03        55.25 o                         
   1  12 -23       2081.21       2045.78        89.33 o                         
   2  12 -23        395.89        316.54        47.60 o                         
   3  12 -23        572.79        611.88        25.63 o                         
   4  12 -23       1238.23       1252.02        68.79 o                         
   5  12 -23       1328.23       1381.83        55.39 o                         
   6  12 -23         42.35         48.92        28.26 o                         
   7  12 -23        177.47        193.67        39.40 o                         
  -7  13 -23        776.07        873.98        62.86 o                         
  -6  13 -23       2294.43       2428.17        59.22 o                         
  -5  13 -23        412.06        480.71        26.53 o                         
  -4  13 -23        287.89        306.35        23.17 o                         
  -3  13 -23       1434.71       1406.29       117.89 o                         
  -2  13 -23       1934.64       2115.97        95.34 o                         
  -1  13 -23       2382.03       2245.37        96.55 o                         
   0  13 -23       1369.72       1471.37        81.19 o                         
   1  13 -23       2300.29       2296.70        97.00 o                         
   2  13 -23       2893.66       3167.08       116.68 o                         
   3  13 -23       2474.95       2701.63       107.37 o                         
   4  13 -23       3359.78       3423.61       122.69 o                         
   5  13 -23       1061.47       1035.92        50.75 o                         
   6  13 -23        821.13        859.62        44.48 o                         
   7  13 -23        216.06        238.89        33.68 o                         
   8  13 -23        528.59        513.49        50.25 o                         
  -6  14 -23        231.39        235.65        33.33 o                         
  -5  14 -23        444.40        506.85        38.02 o                         
  -4  14 -23        715.17        734.25        35.02 o                         
  -3  14 -23       2716.39       2807.25       149.43 o                         
  -2  14 -23        287.22        385.03        55.58 o                         
  -1  14 -23        212.31        194.90        49.21 o                         
   0  14 -23        652.45        865.61        67.18 o                         
   1  14 -23       1692.82       1700.08        85.21 o                         
   2  14 -23         78.16        104.45        44.58 o                         
   3  14 -23        235.71        285.90        51.08 o                         
   4  14 -23        688.38        711.79        64.88 o                         
   5  14 -23        386.92        419.75        39.18 o                         
   6  14 -23        121.14        140.85        32.36 o                         
   7  14 -23        124.74         79.48        41.73 o                         
  -5  15 -23        229.21        242.99        46.72 o                         
  -4  15 -23          5.04        -21.35        28.94 o                         
  -3  15 -23         78.11         77.72        41.53 o                         
  -2  15 -23         24.34         -8.34        43.22 o                         
  -1  15 -23        569.42        650.03        63.47 o                         
   0  15 -23        145.16        105.91        48.23 o                         
   1  15 -23       1324.26       1330.01        78.64 o                         
   2  15 -23       2327.10       2445.24       105.27 o                         
   3  15 -23        382.68        476.24        57.71 o                         
   4  15 -23        391.71        375.58        57.84 o                         
  -5  16 -23        147.55        185.04        44.00 o                         
  -3  16 -23        731.03        701.23        61.65 o                         
 -10   0 -22        968.61       1153.23        75.52 o                         
  -9   0 -22       2530.65       2429.18       101.42 o                         
  -8   0 -22       6569.94       6404.21       236.89 o                         
  -7   0 -22       3812.74       3763.28        73.29 o                         
  -6   0 -22       1674.91       1491.66        78.87 o                         
  -5   0 -22        217.26        226.71        17.67 o                         
  -4   0 -22       6924.30       6905.62        85.93 o                         
  -3   0 -22       7691.14       7422.95        72.58 o                         
  -2   0 -22        414.91        468.84        14.70 o                         
  -1   0 -22        935.80        924.47        20.09 o                         
   0   0 -22        996.25        927.18        17.05 o                         
   1   0 -22        672.47        641.25        25.48 o                         
   2   0 -22       2535.69       2663.08        33.65 o                         
   3   0 -22        815.81        682.46        21.69 o                         
   4   0 -22        109.32        115.47         8.15 o                         
   5   0 -22        962.09       1038.23        31.59 o                         
   6   0 -22      12622.39      12950.86       130.11 o                         
   7   0 -22      11945.55      12096.58       108.91 o                         
   8   0 -22       1234.60       1219.80        23.30 o                         
   9   0 -22       1142.60       1078.47        32.41 o                         
  10   0 -22       3861.49       3654.16        80.50 o                         
  11   0 -22       2657.45       2765.73        92.62 o                         
  12   0 -22        240.57        269.92        43.37 o                         
 -10   1 -22        232.88        213.29        35.77 o                         
  -9   1 -22        962.50        931.26        47.07 o                         
  -8   1 -22       3832.17       3646.52        81.74 o                         
  -7   1 -22       1578.41       1472.02        29.94 o                         
  -6   1 -22       4773.49       4908.29        65.08 o                         
  -5   1 -22      12662.48      13240.07       101.34 o                         
  -4   1 -22       8935.58       9017.62        60.95 o                         
  -3   1 -22        983.30       1013.28        14.92 o                         
  -2   1 -22       7082.41       7006.72        49.75 o                         
  -1   1 -22      39261.68      40275.47       217.10 o                         
   0   1 -22      55805.19      55837.22       347.89 o                         
   1   1 -22      11255.39      11511.92        99.09 o                         
   2   1 -22       6428.95       6788.15        44.30 o                         
   3   1 -22      11147.05      11538.83        66.82 o                         
   4   1 -22       4133.97       4228.55        28.87 o                         
   5   1 -22        476.12        438.10        10.37 o                         
   6   1 -22       2030.13       2069.96        20.38 o                         
   7   1 -22       6870.05       6920.59        48.91 o                         
   8   1 -22       3011.76       3086.05        31.64 o                         
   9   1 -22         54.90         77.23        14.56 o                         
  10   1 -22         45.05         46.71        17.78 o                         
  11   1 -22        830.89        835.60        38.31 o                         
  12   1 -22        455.25        359.84        46.34 o                         
 -10   2 -22        629.44        690.43        37.46 o                         
  -9   2 -22        240.16        220.55        26.73 o                         
  -8   2 -22       1756.55       1702.14        35.97 o                         
  -7   2 -22       1464.31       1463.47        36.36 o                         
  -6   2 -22        940.51        926.92        24.67 o                         
  -5   2 -22       1902.16       1919.79        28.71 o                         
  -4   2 -22       2166.88       2301.70        24.11 o                         
  -3   2 -22        828.37        772.73        14.15 o                         
  -2   2 -22       5960.39       6259.48        65.07 o                         
  -1   2 -22       2749.40       2913.69        26.26 o                         
   0   2 -22        372.18        380.48         9.09 o                         
   1   2 -22       1559.60       1646.52        27.25 o                         
   2   2 -22      12713.13      12831.14        83.83 o                         
   3   2 -22       4856.61       5293.54        38.15 o                         
   4   2 -22       1904.25       1721.73        20.51 o                         
   5   2 -22       3299.94       3116.79        31.71 o                         
   6   2 -22      15779.02      15692.41        91.06 o                         
   7   2 -22       9400.88       9600.59        67.33 o                         
   8   2 -22       2133.52       2155.59        32.02 o                         
   9   2 -22       1556.24       1464.63        29.05 o                         
  10   2 -22       4023.68       4138.55        61.32 o                         
  11   2 -22       3715.57       3986.73        71.37 o                         
  12   2 -22       1164.07       1116.86        66.08 o                         
 -10   3 -22        214.20        168.73        25.49 o                         
  -9   3 -22       1853.37       1725.14        87.48 o                         
  -8   3 -22       1656.00       1625.89        39.11 o                         
  -7   3 -22         70.63         59.72        17.36 o                         
  -6   3 -22       1120.07       1079.05        64.26 o                         
  -5   3 -22       9583.82       9481.45        82.84 o                         
  -4   3 -22      10615.68      10376.85        76.33 o                         
  -3   3 -22       3241.46       3258.09        31.03 o                         
  -2   3 -22       2746.83       2668.43        24.57 o                         
  -1   3 -22       7594.35       7536.42        66.31 o                         
   0   3 -22       3372.35       3057.65        45.43 o                         
   1   3 -22       1051.03        978.55        31.87 o                         
   2   3 -22        596.25        585.47        14.48 o                         
   3   3 -22      11859.74      11800.76        92.48 o                         
   4   3 -22      12114.30      11944.06       102.61 o                         
   5   3 -22       1242.91       1240.56        21.67 o                         
   6   3 -22       1421.49       1351.89        17.98 o                         
   7   3 -22       1725.33       1604.20        29.19 o                         
   8   3 -22       1350.94       1308.07        23.13 o                         
   9   3 -22       1148.64       1110.69        36.45 o                         
  10   3 -22        256.63        275.15        21.69 o                         
  11   3 -22        135.00        118.52        22.69 o                         
  12   3 -22         56.28         43.42        41.94 o                         
 -10   4 -22        482.89        551.03        32.26 o                         
  -9   4 -22        640.03        699.03        37.27 o                         
  -8   4 -22       3022.06       3196.29       115.91 o                         
  -7   4 -22       2204.04       2111.91        74.18 o                         
  -6   4 -22        727.93        655.28        35.08 o                         
  -5   4 -22       1050.45       1023.43        24.68 o                         
  -4   4 -22       4804.39       4602.76        95.24 o                         
  -3   4 -22       2196.80       2267.04        21.75 o                         
  -2   4 -22        937.84        963.56        19.13 o                         
  -1   4 -22        215.19        214.03        10.64 o                         
   0   4 -22       1304.83       1247.63        19.23 o                         
   1   4 -22       1256.93       1122.37        31.32 o                         
   2   4 -22       2565.35       2624.73        39.50 o                         
   3   4 -22       8226.00       8299.85        83.56 o                         
   4   4 -22       1550.91       1499.53        23.97 o                         
   5   4 -22        892.02        955.20        19.28 o                         
   6   4 -22       4775.26       4460.11        64.42 o                         
   7   4 -22       4077.73       4007.63        51.41 o                         
   8   4 -22         77.10         75.60        14.52 o                         
   9   4 -22       1019.74       1029.39        26.73 o                         
  10   4 -22       4255.80       4221.00        81.42 o                         
  11   4 -22       2842.79       2881.38        60.69 o                         
  12   4 -22        875.49        867.11        63.32 o                         
 -10   5 -22       1843.53       2013.51        94.94 o                         
  -9   5 -22       3789.08       3759.00        66.63 o                         
  -8   5 -22       4097.67       4318.62       150.54 o                         
  -7   5 -22       1385.61       1348.89        65.24 o                         
  -6   5 -22       4162.57       4014.62        95.87 o                         
  -5   5 -22      14440.38      14338.93       184.61 o                         
  -4   5 -22      25796.82      25815.79       179.54 o                         
  -3   5 -22      20290.14      20677.05       122.47 o                         
  -2   5 -22      12561.96      13119.77        80.74 o                         
  -1   5 -22      16933.23      17496.29       153.27 o                         
   0   5 -22       7306.74       7179.51        70.16 o                         
   1   5 -22       3053.58       3179.12        81.55 o                         
   2   5 -22      11652.39      11960.69       161.42 o                         
   3   5 -22      35127.82      35712.52       332.48 o                         
   4   5 -22      31941.93      31949.65       263.82 o                         
   5   5 -22       5540.05       5680.16        61.40 o                         
   6   5 -22       4404.53       4394.20        53.84 o                         
   7   5 -22       4117.89       4169.64        53.00 o                         
   8   5 -22       2680.33       2677.59        41.36 o                         
   9   5 -22        367.44        337.80        19.45 o                         
  10   5 -22       1041.82        979.33        32.72 o                         
  11   5 -22        441.65        392.53        29.70 o                         
 -10   6 -22        260.02        295.04        54.65 o                         
  -9   6 -22       1005.05       1114.12        79.95 o                         
  -8   6 -22       1544.10       1724.44        64.12 o                         
  -7   6 -22       2455.13       2430.03        50.16 o                         
  -6   6 -22       1238.33       1186.93        19.42 o                         
  -5   6 -22        188.79        188.62         9.52 o                         
  -4   6 -22       1693.75       1675.59        23.10 o                         
  -3   6 -22       1061.91        969.15        17.91 o                         
  -2   6 -22       2214.09       2307.11        30.68 o                         
  -1   6 -22       1880.87       1907.68        32.90 o                         
   0   6 -22       1547.31       1547.83        29.57 o                         
   1   6 -22        487.24        497.38        15.68 o                         
   2   6 -22      10123.27      10635.37       130.87 o                         
   3   6 -22       6462.66       6506.57       161.46 o                         
   4   6 -22       2521.49       2525.94        72.11 o                         
   5   6 -22       2586.37       2606.93        40.93 o                         
   6   6 -22       2257.40       2224.08        47.00 o                         
   7   6 -22       1897.73       1875.50        33.65 o                         
   8   6 -22       1843.21       1838.59        34.15 o                         
   9   6 -22       3369.02       3309.08        48.05 o                         
  10   6 -22       3838.66       3838.79        62.14 o                         
  11   6 -22       2819.75       2893.06        75.92 o                         
 -10   7 -22        313.59        236.69        50.36 o                         
  -9   7 -22       1346.12       1212.95        40.87 o                         
  -8   7 -22       1618.91       1498.57        37.85 o                         
  -7   7 -22       1552.62       1528.39        48.15 o                         
  -6   7 -22        611.77        620.55        16.67 o                         
  -5   7 -22       1414.71       1103.86       117.21 o                         
  -4   7 -22        772.58        736.97        19.53 o                         
  -3   7 -22        947.92        882.15        15.34 o                         
  -2   7 -22       2058.16       2044.97        26.04 o                         
  -1   7 -22       7739.39       7862.25        84.14 o                         
   0   7 -22       8586.32       8571.97       131.50 o                         
   1   7 -22       2949.63       2768.53        54.59 o                         
   2   7 -22       1346.87       1090.98        86.48 o                         
   4   7 -22       1289.96       1208.89        37.31 o                         
   5   7 -22       2115.03       2083.35        38.98 o                         
   6   7 -22        332.97        335.55        26.35 o                         
   7   7 -22       1166.44       1099.66        45.82 o                         
   8   7 -22       1333.52       1298.77        52.90 o                         
   9   7 -22        495.63        444.20        23.04 o                         
  10   7 -22        177.56        188.43        31.09 o                         
  11   7 -22        314.08        266.44        41.80 o                         
 -10   8 -22        193.64        221.02        50.33 o                         
  -9   8 -22        684.56        724.29        35.93 o                         
  -8   8 -22       2380.46       2305.04        55.90 o                         
  -7   8 -22       2165.87       2027.29        39.11 o                         
  -6   8 -22        967.91       1007.16        22.59 o                         
  -5   8 -22        168.53        180.61        12.36 o                         
  -4   8 -22        244.41        246.20        14.37 o                         
  -3   8 -22        929.57        948.43        28.17 o                         
  -2   8 -22        677.17        779.58        19.41 o                         
  -1   8 -22       1699.37       1627.59        38.40 o                         
   0   8 -22        121.46        105.81        22.48 o                         
   1   8 -22        703.61        610.92        21.99 o                         
   2   8 -22       6092.21       5599.14       107.04 o                         
   3   8 -22       6870.25       6664.99       171.11 o                         
   4   8 -22       2365.22       2418.66        89.76 o                         
   5   8 -22        566.57        583.89        26.53 o                         
   6   8 -22       3668.62       3559.91        72.11 o                         
   7   8 -22       4580.31       4464.24        71.23 o                         
   8   8 -22       2984.17       2869.07        47.72 o                         
   9   8 -22       4138.41       3956.37       114.16 o                         
  10   8 -22       3727.50       3722.78       153.91 o                         
  11   8 -22       1633.09       1764.51        84.49 o                         
  -9   9 -22       1042.97        995.05        48.07 o                         
  -8   9 -22       2644.93       2635.33        51.25 o                         
  -7   9 -22       2356.04       2491.95        39.92 o                         
  -6   9 -22       5325.75       5637.16        59.98 o                         
  -5   9 -22       7788.21       7916.25        84.90 o                         
  -4   9 -22       5651.48       5768.87        66.38 o                         
  -3   9 -22       4834.59       4672.20        57.32 o                         
  -2   9 -22      11507.26      12099.82       124.00 o                         
  -1   9 -22      20612.13      21679.53       308.42 o                         
   0   9 -22      18904.22      19494.31       495.43 o                         
   2   9 -22      13284.35      13303.88       243.37 o                         
   3   9 -22       5227.72       4660.92       108.89 o                         
   4   9 -22       4639.83       4802.78       132.92 o                         
   5   9 -22       2501.44       2541.62        48.04 o                         
   6   9 -22       3160.81       2740.96       174.98 o                         
   7   9 -22       2625.37       2694.36        73.46 o                         
   8   9 -22       3348.50       3096.65        79.47 o                         
   9   9 -22        854.28        878.85        43.37 o                         
  10   9 -22        628.90        554.16        40.41 o                         
  -8  10 -22       1996.17       2031.36        45.03 o                         
  -7  10 -22       1527.51       1507.54        31.64 o                         
  -6  10 -22        958.78        965.40        24.93 o                         
  -5  10 -22        625.80        620.60        22.02 o                         
  -4  10 -22        697.37        692.00        25.12 o                         
  -3  10 -22        750.05        734.13        32.20 o                         
  -2  10 -22        393.44        373.91        38.27 o                         
  -1  10 -22        340.37        278.54        29.70 o                         
   0  10 -22        204.58        123.88        23.77 o                         
   1  10 -22         12.27         61.40        38.03 o                         
   2  10 -22        357.15        358.73        19.96 o                         
   3  10 -22        431.16        416.20        16.22 o                         
   4  10 -22        969.55        935.42        59.00 o                         
   5  10 -22       1089.03       1121.32        31.59 o                         
   6  10 -22       3540.38       3635.86        94.80 o                         
   7  10 -22       4021.51       3968.48       120.22 o                         
   8  10 -22       2782.67       2744.29        57.53 o                         
   9  10 -22       1726.01       1765.46        84.93 o                         
  -8  11 -22        436.36        538.99        57.29 o                         
  -7  11 -22       1556.72       1533.59        49.29 o                         
  -6  11 -22       3181.79       3077.29        44.71 o                         
  -5  11 -22       3228.77       3147.58        63.10 o                         
  -4  11 -22       2439.96       2393.54        87.00 o                         
  -3  11 -22       1860.90       1831.03        73.30 o                         
  -2  11 -22       1100.61        926.08        64.06 o                         
  -1  11 -22       2412.42       2282.89       115.88 o                         
   0  11 -22       3438.16       3349.15        81.43 o                         
   1  11 -22       3334.51       3280.45       120.68 o                         
   2  11 -22       1136.00       1019.83        64.87 o                         
   3  11 -22        954.03        914.82        28.44 o                         
   4  11 -22       2408.04       2175.33       110.40 o                         
   5  11 -22       2974.65       2713.48        77.11 o                         
   6  11 -22       3210.91       3234.17       119.09 o                         
   7  11 -22        829.66        842.75        42.14 o                         
   8  11 -22        531.56        513.52        42.24 o                         
  -8  12 -22         98.01        137.28        45.69 o                         
  -7  12 -22         24.60         24.69        23.91 o                         
  -6  12 -22        253.03        287.90        21.92 o                         
  -5  12 -22        789.83        743.03        32.40 o                         
  -4  12 -22         46.02         27.78        17.61 o                         
  -3  12 -22        272.45        242.22        23.45 o                         
  -2  12 -22        607.76        599.35        56.55 o                         
  -1  12 -22       1372.54       1367.52        74.27 o                         
   0  12 -22       2364.91       2422.26        58.02 o                         
   1  12 -22       2079.25       2125.07        91.48 o                         
   2  12 -22       1178.19       1311.49        73.80 o                         
   3  12 -22       1135.10       1112.83        34.04 o                         
   4  12 -22       2708.86       2652.93        77.45 o                         
   5  12 -22       4882.68       4980.34        91.57 o                         
   6  12 -22       3485.18       3486.49       154.85 o                         
   7  12 -22       2769.60       2751.53        72.47 o                         
   8  12 -22       1496.19       1507.96        52.90 o                         
  -7  13 -22       1455.06       1434.78        75.39 o                         
  -6  13 -22       2409.81       2463.97        46.89 o                         
  -5  13 -22       2015.51       2021.50        43.81 o                         
  -4  13 -22       3082.84       3305.16        84.39 o                         
  -3  13 -22       5299.56       5461.24        86.19 o                         
  -2  13 -22       3849.39       3872.16       130.83 o                         
  -1  13 -22       2366.26       2571.00       102.32 o                         
   0  13 -22       2067.94       2054.17        90.50 o                         
   1  13 -22       4126.03       4416.73       137.51 o                         
   2  13 -22       2639.54       2578.24       102.99 o                         
   3  13 -22       3405.86       3468.27        69.11 o                         
   4  13 -22       4708.00       5112.57        86.16 o                         
   5  13 -22       4159.27       4319.35        79.73 o                         
   6  13 -22       2273.09       2365.09        67.60 o                         
   7  13 -22        253.17        271.16        33.96 o                         
   8  13 -22         58.75         76.76        38.69 o                         
  -7  14 -22        596.75        658.05        57.34 o                         
  -6  14 -22       1355.53       1435.65        41.55 o                         
  -5  14 -22       2592.09       2684.12       133.51 o                         
  -4  14 -22       2090.33       2164.71        85.15 o                         
  -3  14 -22       2085.58       2045.43       112.00 o                         
  -2  14 -22       1691.18       1989.88        92.90 o                         
  -1  14 -22        310.86        397.63        53.46 o                         
   0  14 -22       1867.71       2018.87        93.62 o                         
   1  14 -22       1198.23       1269.56        73.69 o                         
   2  14 -22         16.53         20.44        38.60 o                         
   3  14 -22         84.67         69.33        43.97 o                         
   4  14 -22        490.38        442.90        37.37 o                         
   5  14 -22       1095.69       1018.65        43.44 o                         
   6  14 -22        867.12        881.29        46.16 o                         
   7  14 -22       1173.04       1213.30        69.02 o                         
   8  14 -22       1255.31       1278.82        70.52 o                         
  -5  15 -22        730.52        764.47        58.22 o                         
  -4  15 -22       1593.31       1673.00        55.21 o                         
  -3  15 -22       5296.67       5313.93       275.04 o                         
  -2  15 -22       4847.14       4703.79       150.09 o                         
  -1  15 -22       3047.58       2837.80       113.13 o                         
   0  15 -22       2804.75       2981.82       115.31 o                         
   1  15 -22       6795.57       6913.98       189.23 o                         
   2  15 -22       5913.46       5992.01       173.07 o                         
   3  15 -22       3152.48       3420.70       123.73 o                         
   4  15 -22       1861.48       1987.72        64.83 o                         
   5  15 -22       2683.81       2668.17       102.96 o                         
   6  15 -22       1457.66       1622.42        79.42 o                         
  -5  16 -22        500.67        512.86        51.77 o                         
  -4  16 -22        130.73        154.81        38.50 o                         
  -3  16 -22        184.64        143.88        46.74 o                         
  -1  16 -22         39.50         92.08        49.30 o                         
   0  16 -22       1244.84       1548.89        87.19 o                         
   1  16 -22        958.56        983.65        72.26 o                         
   2  16 -22        650.37        702.59        65.19 o                         
 -10   1 -21         71.07         39.21        30.28 o                         
  -9   1 -21        107.96        137.86        25.63 o                         
  -8   1 -21         98.27        108.40        17.65 o                         
  -7   1 -21       1581.88       1592.94        30.56 o                         
  -6   1 -21       3544.69       3488.15        67.04 o                         
  -5   1 -21       1236.37       1201.62        21.28 o                         
  -4   1 -21       1317.63       1322.66        20.61 o                         
  -3   1 -21       1470.74       1325.19        22.40 o                         
  -2   1 -21       3006.40       2736.62        27.78 o                         
  -1   1 -21       6175.53       5755.67        69.88 o                         
   0   1 -21       5046.00       4479.69        77.19 o                         
   1   1 -21       3599.19       3226.62        37.75 o                         
   2   1 -21       2618.07       2373.97        30.66 o                         
   3   1 -21        744.73        683.95        10.01 o                         
   4   1 -21        700.54        629.22         8.38 o                         
   5   1 -21       2251.48       2050.30        19.11 o                         
   6   1 -21       2662.69       2622.99        23.53 o                         
   7   1 -21       3712.47       3711.77        32.68 o                         
   8   1 -21        701.36        706.53        14.27 o                         
   9   1 -21        193.02        245.77        19.56 o                         
  10   1 -21        471.33        546.85        34.60 o                         
  11   1 -21       1106.50       1150.59        43.35 o                         
  12   1 -21        447.18        572.60        36.87 o                         
 -10   2 -21        153.12        204.18        27.92 o                         
  -9   2 -21        111.40         94.06        25.17 o                         
  -8   2 -21        529.65        503.74        24.23 o                         
  -7   2 -21        662.91        585.25        20.86 o                         
  -6   2 -21       1293.36       1261.29        27.45 o                         
  -5   2 -21       1811.07       1843.02        28.95 o                         
  -4   2 -21       2648.40       2572.63        47.85 o                         
  -3   2 -21        775.94        672.63        13.05 o                         
  -2   2 -21         51.39         58.71         5.93 o                         
  -1   2 -21       4690.63       4600.26        70.49 o                         
   0   2 -21       5276.57       5078.60        78.48 o                         
   1   2 -21       3273.83       2948.57        71.30 o                         
   2   2 -21        234.55        271.70         9.13 o                         
   3   2 -21       1735.38       1756.49        20.65 o                         
   4   2 -21       2242.51       2289.01        26.12 o                         
   5   2 -21        241.80        254.87         8.05 o                         
   6   2 -21       1710.17       1704.92        17.94 o                         
   7   2 -21       2413.63       2453.17        27.07 o                         
   8   2 -21        536.68        568.30        17.58 o                         
   9   2 -21         21.93         32.65        14.50 o                         
  10   2 -21        596.06        610.92        52.10 o                         
  11   2 -21        786.27        797.69        38.33 o                         
  12   2 -21        542.33        536.67        54.48 o                         
 -10   3 -21        832.36        946.95        81.84 o                         
  -9   3 -21       1922.44       2152.21        92.08 o                         
  -8   3 -21        701.67        705.48        43.58 o                         
  -7   3 -21        409.83        377.09        22.29 o                         
  -6   3 -21         82.84         60.71        15.47 o                         
  -5   3 -21       2323.33       2319.28        42.46 o                         
  -4   3 -21       4244.72       4067.88        62.67 o                         
  -3   3 -21       3466.19       3124.14        57.65 o                         
  -2   3 -21        629.93        549.02        12.73 o                         
  -1   3 -21       1143.96       1161.25        14.67 o                         
   0   3 -21        710.59        664.22        15.70 o                         
   1   3 -21       1233.26       1208.41        22.44 o                         
   2   3 -21       2892.17       2654.77        39.06 o                         
   3   3 -21       6207.83       5672.14       110.39 o                         
   4   3 -21       6260.45       6093.08        72.89 o                         
   5   3 -21       3436.45       3414.46        31.22 o                         
   6   3 -21        319.86        288.90         8.60 o                         
   7   3 -21        281.06        245.97        10.83 o                         
   8   3 -21        823.28        812.57        21.02 o                         
   9   3 -21        639.61        668.51        21.11 o                         
  10   3 -21        537.97        617.25        33.15 o                         
  11   3 -21         61.50         80.65        26.21 o                         
  12   3 -21         60.48         64.40        41.36 o                         
 -10   4 -21        258.83        258.28        27.99 o                         
  -9   4 -21        193.48        219.17        26.32 o                         
  -8   4 -21       1011.55       1053.34        28.37 o                         
  -7   4 -21         24.47         25.96         9.74 o                         
  -6   4 -21        545.36        537.94        35.20 o                         
  -5   4 -21        646.21        594.15        13.97 o                         
  -4   4 -21       2422.34       2321.78        65.74 o                         
  -3   4 -21       1989.77       1812.65        24.33 o                         
  -2   4 -21       1135.16       1052.48        16.10 o                         
  -1   4 -21        313.20        312.40         9.75 o                         
   0   4 -21        158.09        169.66         9.17 o                         
   1   4 -21        702.10        731.96        22.21 o                         
   2   4 -21       4046.14       4111.99        49.02 o                         
   3   4 -21        209.38        222.29        10.69 o                         
   4   4 -21       4311.41       4238.68        41.32 o                         
   5   4 -21         69.55         69.29         9.71 o                         
   6   4 -21       1845.02       1776.86        22.56 o                         
   7   4 -21        953.44        953.11        23.77 o                         
   8   4 -21        429.56        474.82        20.79 o                         
   9   4 -21         93.32        104.65        15.69 o                         
  10   4 -21         49.93         48.04        22.37 o                         
  11   4 -21        136.45        157.72        31.56 o                         
  12   4 -21         96.42         75.49        31.10 o                         
 -10   5 -21        220.19        212.82        29.15 o                         
  -9   5 -21         22.26         46.67        19.74 o                         
  -8   5 -21        120.52        152.85        13.91 o                         
  -7   5 -21        800.36        838.17        40.97 o                         
  -6   5 -21        486.84        461.32        24.90 o                         
  -5   5 -21        727.99        724.78        14.72 o                         
  -4   5 -21        326.59        351.68         9.76 o                         
  -3   5 -21       2071.95       2111.46        22.70 o                         
  -2   5 -21       1381.44       1347.46        14.67 o                         
  -1   5 -21       1141.48       1126.61        20.15 o                         
   0   5 -21       1008.76        862.04        23.77 o                         
   1   5 -21        691.07        603.90        31.83 o                         
   2   5 -21        387.77        335.58        17.24 o                         
   3   5 -21       1665.45       1565.63        31.83 o                         
   4   5 -21        993.12       1055.39        21.68 o                         
   5   5 -21        446.25        441.25        20.49 o                         
   6   5 -21        344.64        239.09        20.68 o                         
   7   5 -21       1535.47       1506.93        29.21 o                         
   8   5 -21         15.17         40.40        14.26 o                         
   9   5 -21        396.63        363.49        19.26 o                         
  10   5 -21         81.99         51.72        20.03 o                         
  11   5 -21        326.85        355.92        29.33 o                         
  12   5 -21         42.03         99.42        46.19 o                         
 -10   6 -21        950.61        962.63        68.75 o                         
  -9   6 -21        450.64        429.58        25.65 o                         
  -8   6 -21        169.30        215.47        23.65 o                         
  -7   6 -21          5.53          7.02        18.89 o                         
  -6   6 -21       2374.25       2406.06        74.26 o                         
  -5   6 -21       4075.39       3919.05        91.48 o                         
  -4   6 -21       2150.12       2129.09        42.58 o                         
  -3   6 -21       2385.77       2346.36        76.28 o                         
  -2   6 -21       3085.34       3058.66        54.96 o                         
  -1   6 -21        201.86        239.32        12.13 o                         
   0   6 -21       1639.53       1770.51        52.25 o                         
   1   6 -21        710.92        702.19        21.20 o                         
   2   6 -21       2951.29       3038.79       122.54 o                         
   3   6 -21       3224.08       3426.14        90.02 o                         
   4   6 -21       3398.21       3275.09        90.60 o                         
   5   6 -21       4051.19       3822.08        63.49 o                         
   6   6 -21        725.06        700.47        27.16 o                         
   7   6 -21        707.27        703.92        22.30 o                         
   8   6 -21       1836.63       1897.15        34.37 o                         
   9   6 -21          8.27         24.02        15.79 o                         
  10   6 -21        840.19        822.39        66.99 o                         
  11   6 -21        600.45        552.65        32.42 o                         
 -10   7 -21        276.44        226.39        50.51 o                         
  -9   7 -21        204.47        190.00        25.12 o                         
  -8   7 -21        109.95        126.26        20.03 o                         
  -7   7 -21        190.51        211.49        17.22 o                         
  -6   7 -21        231.07        225.24        16.08 o                         
  -5   7 -21       1146.52       1099.91        50.79 o                         
  -4   7 -21        115.88        121.45        12.07 o                         
  -3   7 -21       3701.37       3763.62        35.80 o                         
  -2   7 -21       1836.31       1754.27        23.70 o                         
  -1   7 -21       1658.61       1441.20        30.25 o                         
   0   7 -21       5045.50       4686.19        74.66 o                         
   1   7 -21        982.55       1041.78        26.59 o                         
   2   7 -21        376.88        354.10        13.29 o                         
   4   7 -21       1128.40       1064.75        34.32 o                         
   5   7 -21       1107.51       1139.61        36.41 o                         
   6   7 -21        552.97        546.95        28.84 o                         
   7   7 -21        321.54        206.05        53.82 o                         
   8   7 -21         81.43        122.49        17.58 o                         
   9   7 -21        802.21        778.26        24.45 o                         
  10   7 -21        500.93        541.33        33.77 o                         
  11   7 -21        108.86         74.09        33.78 o                         
 -10   8 -21        113.80        102.05        46.73 o                         
  -9   8 -21         94.23         76.95        25.95 o                         
  -8   8 -21        506.13        528.82        26.00 o                         
  -7   8 -21        605.25        628.57        28.77 o                         
  -6   8 -21        147.90        135.14         8.59 o                         
  -5   8 -21        121.97        125.34        11.75 o                         
  -4   8 -21       1697.38       1765.24        28.76 o                         
  -3   8 -21        212.63        199.08        11.49 o                         
  -2   8 -21       7015.49       6978.06        79.14 o                         
  -1   8 -21       1015.92       1079.60        30.73 o                         
   0   8 -21       1959.85       1894.99        60.60 o                         
   1   8 -21        425.58        422.54        42.64 o                         
   2   8 -21        542.64        564.62        21.78 o                         
   3   8 -21        950.30       1046.99        59.17 o                         
   4   8 -21        675.52        620.76        28.76 o                         
   5   8 -21        740.18        712.57        37.21 o                         
   6   8 -21        309.99        331.21        20.01 o                         
   7   8 -21        327.68        344.07        19.12 o                         
   8   8 -21       1634.19       1544.70        34.00 o                         
   9   8 -21         26.56         20.74        21.15 o                         
  10   8 -21       1888.41       1878.91        61.59 o                         
  11   8 -21        757.97        686.43        62.37 o                         
 -10   9 -21          9.82         25.30        42.93 o                         
  -9   9 -21        853.60        905.84        46.28 o                         
  -8   9 -21        711.89        749.40        34.04 o                         
  -7   9 -21       1016.76        960.28        32.69 o                         
  -6   9 -21       1296.49       1356.19        26.23 o                         
  -5   9 -21        744.38        812.08        23.61 o                         
  -4   9 -21        255.34        265.91        17.94 o                         
  -3   9 -21        692.70        781.61        23.22 o                         
  -2   9 -21        622.44        628.70        32.02 o                         
  -1   9 -21       5938.52       5883.08        93.85 o                         
   0   9 -21       3800.75       3674.12        94.15 o                         
   2   9 -21       1015.78        949.84        28.17 o                         
   3   9 -21       1591.88       1588.23        26.16 o                         
   4   9 -21        435.88        451.34        33.04 o                         
   5   9 -21       1973.61       2022.98        59.81 o                         
   6   9 -21       1103.16       1113.74        49.83 o                         
   7   9 -21        249.07        280.64        28.41 o                         
   8   9 -21        517.62        497.00        25.22 o                         
   9   9 -21       1324.31       1256.67        34.03 o                         
  10   9 -21        126.35        105.29        43.92 o                         
  11   9 -21         81.48         88.24        44.25 o                         
  -9  10 -21       1285.65       1409.37        79.28 o                         
  -8  10 -21          8.13         13.31        20.16 o                         
  -7  10 -21        607.68        608.04        20.88 o                         
  -6  10 -21       1011.23        970.75        25.11 o                         
  -5  10 -21        229.31        216.83        18.55 o                         
  -4  10 -21        923.31       1038.70        27.37 o                         
  -3  10 -21        772.25        846.14        44.53 o                         
  -2  10 -21       6779.42       6422.77       147.55 o                         
  -1  10 -21       3457.95       3464.29        90.25 o                         
   0  10 -21       2374.81       2413.01        54.59 o                         
   1  10 -21       4564.90       4669.41       135.11 o                         
   2  10 -21       1814.26       1864.26        80.87 o                         
   3  10 -21       1677.51       1590.57        57.57 o                         
   4  10 -21        680.40        642.95        19.18 o                         
   5  10 -21        385.27        351.30        30.06 o                         
   6  10 -21       1423.29       1447.99        48.80 o                         
   7  10 -21        316.85        299.33        30.61 o                         
   8  10 -21       1052.69       1016.72        36.54 o                         
   9  10 -21        393.38        411.33        28.11 o                         
  -8  11 -21        462.03        462.45        38.33 o                         
  -7  11 -21       1592.88       1652.76        37.61 o                         
  -6  11 -21        635.28        616.89        21.95 o                         
  -5  11 -21         95.68        102.86        20.70 o                         
  -4  11 -21        311.92        340.43        19.34 o                         
  -3  11 -21       1048.33       1056.39        29.29 o                         
  -2  11 -21        312.32        274.38        44.38 o                         
  -1  11 -21       1735.55       1644.34        59.02 o                         
   0  11 -21       1777.57       1660.78       128.23 o                         
   1  11 -21       3270.89       3352.83       120.32 o                         
   2  11 -21       1056.30       1088.05        64.88 o                         
   3  11 -21        592.90        524.12        24.50 o                         
   4  11 -21         12.19         17.48        11.66 o                         
   5  11 -21       1386.58       1300.16        39.81 o                         
   6  11 -21        455.29        448.84        34.13 o                         
   7  11 -21       1487.59       1466.11        51.58 o                         
   8  11 -21        566.71        627.99        32.26 o                         
   9  11 -21        317.27        362.51        32.92 o                         
  -8  12 -21         42.31         44.89        42.22 o                         
  -7  12 -21        150.69        116.45        20.20 o                         
  -6  12 -21        599.53        532.34        25.32 o                         
  -5  12 -21        298.72        282.21        22.49 o                         
  -4  12 -21        655.51        689.98        26.27 o                         
  -3  12 -21         86.71         45.87        20.26 o                         
  -2  12 -21        600.57        616.43        55.42 o                         
  -1  12 -21       1012.79       1048.06        67.09 o                         
   0  12 -21        787.33        791.12        34.04 o                         
   1  12 -21        671.60        727.30        85.79 o                         
   2  12 -21        688.74        632.10        55.15 o                         
   3  12 -21         88.92        130.37        19.39 o                         
   4  12 -21       1127.38       1091.70        26.82 o                         
   5  12 -21        170.38        164.47        24.50 o                         
   6  12 -21       2895.52       2972.33        74.46 o                         
   7  12 -21        683.33        735.48        40.99 o                         
   8  12 -21        282.57        270.03        27.22 o                         
  -8  13 -21        382.26        383.09        51.22 o                         
  -7  13 -21         66.14         46.76        24.55 o                         
  -6  13 -21        494.41        506.15        23.62 o                         
  -5  13 -21       2458.52       2447.01        53.92 o                         
  -4  13 -21       1995.33       1927.95        41.85 o                         
  -3  13 -21       3699.33       3643.78       196.28 o                         
  -2  13 -21       2070.15       2004.54       134.48 o                         
  -1  13 -21        802.41        868.93        63.40 o                         
   0  13 -21        208.48        191.58        44.36 o                         
   1  13 -21       1042.87       1187.08        69.93 o                         
   2  13 -21       2936.00       2998.12       109.49 o                         
   3  13 -21       3143.66       2993.96       105.01 o                         
   4  13 -21       3310.16       3359.20       112.16 o                         
   5  13 -21       2130.21       2236.22        54.01 o                         
   6  13 -21        672.69        646.13        41.02 o                         
   7  13 -21        136.99        159.82        31.60 o                         
   8  13 -21        223.35        140.44        41.26 o                         
  -7  14 -21         29.41         29.83        39.48 o                         
  -6  14 -21       1482.61       1454.36        36.65 o                         
  -5  14 -21       1362.37       1391.27        71.96 o                         
  -4  14 -21        180.22        204.54        22.96 o                         
  -3  14 -21        626.22        583.23        26.51 o                         
  -2  14 -21        422.52        438.24        37.77 o                         
  -1  14 -21         52.56         73.33        43.38 o                         
   0  14 -21        416.94        499.60        62.72 o                         
   1  14 -21       1222.68       1274.06        73.57 o                         
   2  14 -21       2059.11       2225.56        95.68 o                         
   3  14 -21        698.61        643.88        33.05 o                         
   4  14 -21       1066.68       1065.02        51.54 o                         
   5  14 -21       1241.71       1314.56        79.27 o                         
   6  14 -21        274.85        353.75        37.01 o                         
   7  14 -21        360.71        395.74        37.63 o                         
   8  14 -21         44.39         73.40        41.00 o                         
  -6  15 -21        299.39        299.85        42.51 o                         
  -5  15 -21        164.29        113.51        30.86 o                         
  -4  15 -21        127.88        171.07        22.98 o                         
  -3  15 -21       1760.14       1916.95        45.14 o                         
  -2  15 -21       1169.60       1113.61        50.59 o                         
  -1  15 -21        136.42         86.92        45.83 o                         
   0  15 -21        248.58        267.88        46.74 o                         
   1  15 -21        641.35        708.65        61.54 o                         
   2  15 -21         76.58        137.34        43.70 o                         
   3  15 -21        602.72        638.84        42.93 o                         
   4  15 -21       1069.23       1109.87        50.22 o                         
   5  15 -21        855.79        894.00        45.58 o                         
   6  15 -21        294.06        316.55        36.75 o                         
  -5  16 -21        520.99        478.05        50.46 o                         
  -4  16 -21        226.43        200.95        40.28 o                         
  -3  16 -21        286.33        189.55        47.45 o                         
  -2  16 -21        777.29        783.40       138.60 o                         
  -1  16 -21        574.27        651.63        63.86 o                         
   0  16 -21        415.63        453.22        40.59 o                         
   1  16 -21        746.98        835.03        67.91 o                         
   2  16 -21       2392.34       2389.07       102.46 o                         
   3  16 -21        471.82        438.59        39.51 o                         
   4  16 -21        925.55        896.05        66.06 o                         
 -10   0 -20        795.26        931.09        68.49 o                         
  -9   0 -20         31.61         32.04        38.90 o                         
  -8   0 -20       2283.45       2034.96       195.90 o                         
  -7   0 -20       4982.51       4990.44       198.59 o                         
  -6   0 -20        576.13        654.17        28.05 o                         
  -5   0 -20       2181.17       2298.02        42.11 o                         
  -4   0 -20       5272.51       5533.87        57.78 o                         
  -3   0 -20        124.63        142.77         9.62 o                         
  -2   0 -20       2567.15       2390.87        80.75 o                         
  -1   0 -20      22498.70      22903.47       189.63 o                         
   0   0 -20      40209.31      41848.89       331.43 o                         
   1   0 -20      14099.30      14218.92       112.15 o                         
   2   0 -20        198.29        190.97         9.05 o                         
   3   0 -20       1730.14       1638.77        35.46 o                         
   4   0 -20       6017.22       6422.44        56.24 o                         
   5   0 -20      11203.86      11036.58        82.46 o                         
   6   0 -20       1782.97       1845.97        26.06 o                         
   7   0 -20      11390.43      11333.17       102.78 o                         
   8   0 -20       6197.32       6394.61        71.40 o                         
   9   0 -20        118.54        156.76        21.62 o                         
  10   0 -20        583.60        689.64        47.30 o                         
  11   0 -20        395.15        326.86        41.62 o                         
  12   0 -20       2313.70       2370.70        88.92 o                         
 -11   1 -20       4050.67       4644.40       146.08 o                         
 -10   1 -20       1931.93       2123.61        55.19 o                         
  -9   1 -20       1679.46       1693.24        49.02 o                         
  -8   1 -20       2674.41       2569.49        48.20 o                         
  -7   1 -20      12266.59      12185.08       132.98 o                         
  -6   1 -20       1716.91       1624.62        30.16 o                         
  -5   1 -20        169.41        178.06        10.87 o                         
  -4   1 -20       1033.54       1132.50        15.54 o                         
  -3   1 -20      11114.93      11522.41        77.26 o                         
  -2   1 -20       2862.70       2813.71        23.98 o                         
  -1   1 -20       3228.57       3001.37        41.60 o                         
   0   1 -20       1456.65       1560.56        30.42 o                         
   1   1 -20       9074.90       9434.08        54.86 o                         
   2   1 -20       1483.94       1494.09        15.07 o                         
   3   1 -20       4591.60       4482.68        27.19 o                         
   4   1 -20          6.72         11.70         3.88 o                         
   5   1 -20       1558.69       1582.69        15.08 o                         
   6   1 -20       2153.30       2163.13        22.06 o                         
   7   1 -20       9032.06       9192.79        64.73 o                         
   8   1 -20       4870.36       4846.72        40.89 o                         
   9   1 -20        958.43        997.61        29.13 o                         
  10   1 -20       2447.15       2289.22       103.82 o                         
  11   1 -20       2725.85       2889.23        67.82 o                         
  12   1 -20       1067.26       1118.49        45.28 o                         
 -10   2 -20        446.43        510.18        33.09 o                         
  -9   2 -20        747.10        684.93        22.27 o                         
  -8   2 -20       3796.41       3734.79        78.32 o                         
  -7   2 -20       3256.96       3234.26        49.80 o                         
  -6   2 -20       1904.19       1830.15        29.71 o                         
  -5   2 -20       9010.64       9214.65        88.23 o                         
  -4   2 -20      14267.62      14427.97        94.84 o                         
  -3   2 -20       5026.91       4965.81        49.58 o                         
  -2   2 -20       3923.59       3975.27        31.70 o                         
  -1   2 -20      23304.35      23991.32       132.68 o                         
   0   2 -20      45077.41      46267.66       307.58 o                         
   1   2 -20      21193.21      21466.39       162.37 o                         
   2   2 -20       4685.24       4918.82        51.34 o                         
   3   2 -20      15548.46      14838.91        89.31 o                         
   4   2 -20      15255.41      15588.49        93.70 o                         
   5   2 -20      13812.72      13982.34        86.15 o                         
   6   2 -20       2112.17       2182.09        24.46 o                         
   7   2 -20       5691.53       5587.07        47.00 o                         
   8   2 -20       5827.81       5848.80        59.65 o                         
   9   2 -20       1240.97       1277.36        32.70 o                         
  10   2 -20         95.57        144.87        20.08 o                         
  11   2 -20       1020.21        902.65        40.18 o                         
  12   2 -20       1319.98       1284.93        48.04 o                         
 -10   3 -20        853.02        875.74        36.57 o                         
  -9   3 -20        609.57        655.43        51.02 o                         
  -8   3 -20       1632.60       1551.18        55.09 o                         
  -7   3 -20       6099.89       6241.96       131.58 o                         
  -6   3 -20       1701.98       1733.69        51.41 o                         
  -5   3 -20       1276.93       1218.13        29.20 o                         
  -4   3 -20       1817.94       1670.94        23.11 o                         
  -3   3 -20       4412.27       4292.81        33.25 o                         
  -2   3 -20        286.43        365.48        10.90 o                         
  -1   3 -20       7749.78       8003.15        57.96 o                         
   0   3 -20       6510.22       6470.06        68.05 o                         
   1   3 -20        776.22        762.24        22.64 o                         
   2   3 -20       1904.27       2062.67        28.01 o                         
   3   3 -20      15107.66      14932.38       145.24 o                         
   4   3 -20       3617.19       3861.42        37.90 o                         
   5   3 -20        674.90        715.87        10.40 o                         
   6   3 -20       5787.92       5677.57        43.63 o                         
   7   3 -20       8259.51       8383.37        73.70 o                         
   8   3 -20       3292.17       3309.74        31.58 o                         
   9   3 -20        345.98        284.12        19.91 o                         
  10   3 -20       3515.40       3430.19        80.58 o                         
  11   3 -20       3643.74       3729.60        79.39 o                         
  12   3 -20       2494.11       2612.39        69.90 o                         
 -10   4 -20        222.32        212.70        23.13 o                         
  -9   4 -20        845.31        775.63        33.46 o                         
  -8   4 -20        947.33        925.12        20.10 o                         
  -7   4 -20        600.98        622.88        18.76 o                         
  -6   4 -20        452.93        447.35        28.78 o                         
  -5   4 -20       1763.89       1732.47        39.09 o                         
  -4   4 -20      13505.63      13630.13        84.88 o                         
  -3   4 -20      14341.82      14910.11        90.52 o                         
  -2   4 -20        449.27        500.83        13.22 o                         
  -1   4 -20       7321.58       7545.35        68.40 o                         
   0   4 -20      14103.66      14576.71       114.52 o                         
   1   4 -20       7606.54       7489.73       117.15 o                         
   2   4 -20       2964.55       3171.15        40.62 o                         
   3   4 -20      20348.77      20485.58       138.00 o                         
   4   4 -20      18536.75      19391.27       140.63 o                         
   5   4 -20       3865.66       3843.99        93.20 o                         
   6   4 -20        771.36        926.49        19.65 o                         
   7   4 -20       2056.48       2016.50        28.09 o                         
   8   4 -20       4525.50       4490.60        48.51 o                         
   9   4 -20       1825.21       1822.08        47.66 o                         
  10   4 -20        240.33        205.27        29.55 o                         
  11   4 -20        188.21        144.72        30.88 o                         
  12   4 -20         47.32         82.46        31.36 o                         
 -10   5 -20       2341.76       2291.94        57.80 o                         
  -9   5 -20       2405.78       2593.06        71.66 o                         
  -8   5 -20       3068.67       3242.46        73.50 o                         
  -7   5 -20       9301.12      10143.70       263.77 o                         
  -6   5 -20       4486.07       4443.38        56.64 o                         
  -5   5 -20       7668.33       7630.45       104.16 o                         
  -4   5 -20       9163.24       8917.36        74.17 o                         
  -3   5 -20      20450.34      20390.62       120.49 o                         
  -2   5 -20       3934.80       3902.49        31.41 o                         
  -1   5 -20        697.08        683.28        14.25 o                         
   0   5 -20       2385.13       2548.84        39.72 o                         
   1   5 -20       7174.67       7572.64        79.15 o                         
   2   5 -20       2771.64       2721.14        33.47 o                         
   3   5 -20        346.17        335.51        13.88 o                         
   4   5 -20       1425.67       1308.70        30.34 o                         
   5   5 -20        850.97        790.63        36.11 o                         
   6   5 -20       1109.49        956.37        25.90 o                         
   7   5 -20        979.98        976.17        18.86 o                         
   8   5 -20        702.50        671.37        24.61 o                         
   9   5 -20        973.25        994.92        28.77 o                         
  10   5 -20       1160.14       1124.80        46.44 o                         
  11   5 -20       2697.29       2617.99        70.04 o                         
  12   5 -20       2545.05       2513.74        97.50 o                         
 -10   6 -20         98.93        102.46        26.62 o                         
  -9   6 -20       1637.74       1611.08        62.83 o                         
  -8   6 -20       2089.52       2033.94        47.88 o                         
  -7   6 -20        683.89        703.04        29.20 o                         
  -6   6 -20        397.22        411.73        20.70 o                         
  -5   6 -20       4882.91       4828.53        46.35 o                         
  -4   6 -20      16395.30      16321.89       146.20 o                         
  -3   6 -20      11814.53      12080.15        87.06 o                         
  -2   6 -20       6612.32       6942.65        63.59 o                         
  -1   6 -20       7426.73       7398.12        85.42 o                         
   0   6 -20       1856.65       1938.63        39.07 o                         
   1   6 -20       7591.56       7526.05       192.64 o                         
   2   6 -20       9023.56       9313.92       230.48 o                         
   3   6 -20      18300.96      18961.28       254.25 o                         
   4   6 -20      24379.01      24876.25       261.50 o                         
   5   6 -20       9966.36      10059.66       148.95 o                         
   6   6 -20        639.57        602.57        63.82 o                         
   7   6 -20       1500.89       1448.64        25.78 o                         
   8   6 -20       4001.69       3830.57        50.72 o                         
   9   6 -20       3167.58       3194.64        46.19 o                         
  10   6 -20        525.33        513.39        30.83 o                         
  11   6 -20        141.89         53.01        30.16 o                         
  12   6 -20        121.95        146.30        45.62 o                         
 -10   7 -20        914.13        933.43        49.38 o                         
  -9   7 -20       1428.35       1412.01        41.67 o                         
  -8   7 -20       2540.74       2324.29        99.50 o                         
  -7   7 -20       2411.79       2371.66        71.64 o                         
  -6   7 -20        194.31        156.16        10.80 o                         
  -5   7 -20        544.68        547.66        14.31 o                         
  -4   7 -20        732.48        679.50        18.05 o                         
  -3   7 -20        594.16        501.65        18.42 o                         
  -2   7 -20       1195.14       1221.18        31.53 o                         
  -1   7 -20       1228.51       1335.33        28.72 o                         
   0   7 -20        693.98        640.84        22.16 o                         
   1   7 -20        543.86        476.50        18.41 o                         
   2   7 -20       3515.73       3576.66       149.21 o                         
   4   7 -20       6430.16       6708.95       165.69 o                         
   5   7 -20       2860.17       2759.34        57.85 o                         
   6   7 -20       6428.80       6170.99        84.24 o                         
   7   7 -20       5752.21       5471.84        88.93 o                         
   8   7 -20       4702.06       4558.08        74.36 o                         
   9   7 -20       2856.94       2770.58        46.41 o                         
  10   7 -20       5055.73       4911.28        80.33 o                         
  11   7 -20       3399.46       3344.62        82.08 o                         
  12   7 -20       1770.95       1666.52        80.97 o                         
 -10   8 -20        239.14        265.08        50.88 o                         
  -9   8 -20       1733.65       1764.73        49.43 o                         
  -8   8 -20       1159.79       1046.46        25.87 o                         
  -7   8 -20       1289.71       1185.39        26.29 o                         
  -6   8 -20       1761.42       1728.33        42.15 o                         
  -5   8 -20       3767.39       3799.88        67.40 o                         
  -4   8 -20       8308.37       8256.45        88.80 o                         
  -3   8 -20       8615.71       8563.48       109.03 o                         
  -2   8 -20       5188.64       5157.63        62.53 o                         
  -1   8 -20       6187.42       6409.89        98.36 o                         
   0   8 -20      15376.68      16387.33       313.23 o                         
   1   8 -20       8301.55       8528.98       192.78 o                         
   2   8 -20       4656.41       4729.08        64.19 o                         
   3   8 -20       9930.35       9143.72       138.54 o                         
   4   8 -20       9367.71       9276.85       195.37 o                         
   5   8 -20       5164.02       5132.25        83.26 o                         
   6   8 -20       1721.60       1690.18        36.67 o                         
   7   8 -20       2269.42       2192.82        81.68 o                         
   8   8 -20       2556.80       2575.49        43.32 o                         
   9   8 -20       2683.68       2625.05        89.02 o                         
  10   8 -20        376.06        315.85        34.71 o                         
  11   8 -20        394.24        370.39        51.89 o                         
 -10   9 -20       1257.85       1394.43        76.16 o                         
  -9   9 -20       2364.37       2496.98        57.65 o                         
  -8   9 -20       3498.41       3577.13        55.17 o                         
  -7   9 -20       5357.51       5274.38        79.82 o                         
  -6   9 -20       3728.28       3593.14        44.22 o                         
  -5   9 -20       3840.42       3928.13        56.70 o                         
  -4   9 -20       3362.74       3435.25        54.34 o                         
  -3   9 -20       5378.09       5545.99        68.36 o                         
  -2   9 -20       4142.61       4292.97        64.43 o                         
  -1   9 -20       3066.50       3198.92        83.36 o                         
   0   9 -20       2829.65       3031.30       106.21 o                         
   1   9 -20       1918.02       1959.48        78.09 o                         
   2   9 -20        331.37        382.99        19.36 o                         
   3   9 -20        326.88        352.80        11.89 o                         
   4   9 -20        554.38        488.53        16.92 o                         
   5   9 -20       1260.43       1321.49        37.65 o                         
   6   9 -20         71.13         35.27        13.82 o                         
   7   9 -20       1892.80       1807.62        37.35 o                         
   8   9 -20       4352.05       4134.22        65.74 o                         
   9   9 -20       2505.02       2418.76        58.03 o                         
  10   9 -20       1487.74       1408.20        88.80 o                         
  11   9 -20        950.15        814.78        61.32 o                         
  -9  10 -20         62.89         83.67        31.71 o                         
  -8  10 -20        380.75        354.01        20.46 o                         
  -7  10 -20       1688.89       1640.77        32.53 o                         
  -6  10 -20       2178.77       2218.90        36.47 o                         
  -5  10 -20       1492.83       1552.50        33.76 o                         
  -4  10 -20       1221.07       1206.16        30.91 o                         
  -3  10 -20        898.48        937.21        24.49 o                         
  -2  10 -20       2593.72       2551.71        67.60 o                         
  -1  10 -20       7416.98       7712.66       132.77 o                         
   0  10 -20      16062.17      16412.71       229.97 o                         
   1  10 -20       9922.73       9991.06       148.72 o                         
   2  10 -20       5116.77       5077.58       141.66 o                         
   3  10 -20       1665.99       1705.73        25.71 o                         
   4  10 -20       1272.32       1391.23        36.33 o                         
   5  10 -20       2261.46       2264.46        69.01 o                         
   6  10 -20       1820.31       1750.92        53.02 o                         
   7  10 -20       3391.96       3424.48        77.48 o                         
   8  10 -20        974.87        978.95        35.87 o                         
   9  10 -20        773.12        841.31        56.22 o                         
  -9  11 -20        573.25        616.23        59.15 o                         
  -8  11 -20        884.66        826.37        44.66 o                         
  -7  11 -20       2706.57       2596.25        74.41 o                         
  -6  11 -20       2132.98       2144.61        45.40 o                         
  -5  11 -20       1719.03       1709.27        35.55 o                         
  -4  11 -20       1794.60       1775.96        38.30 o                         
  -3  11 -20         30.91         50.13        13.62 o                         
  -2  11 -20         31.34         64.68        18.41 o                         
  -1  11 -20        451.07        426.95        42.32 o                         
   0  11 -20        176.43        219.45        23.13 o                         
   1  11 -20       1109.01       1198.32       100.75 o                         
   2  11 -20       1590.91       1627.44        76.47 o                         
   3  11 -20       1643.13       1700.58        36.59 o                         
   4  11 -20       2042.03       2031.03        34.27 o                         
   5  11 -20       1660.03       1526.87        38.45 o                         
   6  11 -20       2861.28       2811.48        70.39 o                         
   7  11 -20       2135.79       2118.58        61.11 o                         
   8  11 -20       2713.26       2798.04        59.21 o                         
   9  11 -20       2011.49       1955.58        80.25 o                         
  -8  12 -20        279.74        296.04        47.65 o                         
  -7  12 -20       2758.41       2837.32        54.86 o                         
  -6  12 -20       4434.04       4620.09        76.46 o                         
  -5  12 -20       4852.26       4896.12        69.95 o                         
  -4  12 -20       2813.14       2735.70        43.20 o                         
  -3  12 -20       2715.60       2814.49        48.47 o                         
  -2  12 -20       7475.97       7748.58       107.66 o                         
  -1  12 -20      10018.04      10241.39       239.65 o                         
   0  12 -20       7001.24       6987.89       191.80 o                         
   1  12 -20      10269.87      10342.02       243.60 o                         
   2  12 -20       6867.52       6916.27       144.53 o                         
   3  12 -20       2063.16       2166.34        96.35 o                         
   4  12 -20       3104.62       3293.81        76.45 o                         
   5  12 -20       6716.77       6721.63        85.07 o                         
   6  12 -20       6008.45       5948.03       113.95 o                         
   7  12 -20       3423.82       3432.43        92.64 o                         
   8  12 -20        505.29        536.93        31.28 o                         
   9  12 -20        295.18        251.28        43.50 o                         
  -8  13 -20        755.15        847.60        63.25 o                         
  -7  13 -20        982.56        972.86        36.83 o                         
  -6  13 -20       1192.83       1245.22        30.76 o                         
  -5  13 -20       2564.01       2703.24        44.54 o                         
  -4  13 -20       1424.60       1409.22        31.66 o                         
  -3  13 -20       1709.36       1654.32        43.32 o                         
  -2  13 -20       2662.00       2772.85       117.16 o                         
  -1  13 -20       1417.74       1583.38        79.29 o                         
   0  13 -20        793.66        730.20        57.64 o                         
   1  13 -20        312.83        386.90        47.85 o                         
   2  13 -20        168.82        121.83        26.09 o                         
   3  13 -20        194.79        164.78        29.89 o                         
   4  13 -20       1345.43       1200.65        56.39 o                         
   5  13 -20       2783.73       2633.14        58.37 o                         
   6  13 -20       1446.44       1482.48        90.42 o                         
   7  13 -20        325.77        329.55        34.48 o                         
   8  13 -20       1004.38        985.53        46.78 o                         
   9  13 -20        544.61        406.83        47.85 o                         
  -8  14 -20         40.57         39.52        41.30 o                         
  -7  14 -20        483.04        460.94        34.64 o                         
  -6  14 -20       1642.91       1728.47        46.41 o                         
  -5  14 -20       1153.06       1175.40        30.87 o                         
  -4  14 -20        465.89        439.80        25.60 o                         
  -3  14 -20       2307.83       2363.26        52.39 o                         
  -2  14 -20       2575.78       2548.64        71.53 o                         
  -1  14 -20       1641.34       1612.24        82.08 o                         
   0  14 -20       1043.26       1005.55        86.98 o                         
   1  14 -20       1044.83       1064.55        47.46 o                         
   2  14 -20       2528.74       2445.90        68.54 o                         
   3  14 -20       3268.17       3251.56       109.58 o                         
   4  14 -20       2140.11       2107.10        72.84 o                         
   5  14 -20       4347.77       4293.43        78.12 o                         
   6  14 -20       5367.39       5369.44       109.58 o                         
   7  14 -20       1804.80       1878.78        62.19 o                         
   8  14 -20        569.48        545.31        52.84 o                         
  -6  15 -20        507.07        532.78        31.33 o                         
  -5  15 -20       2886.27       2859.79        74.90 o                         
  -4  15 -20       1855.02       1866.97        58.40 o                         
  -3  15 -20       1872.83       1891.89        86.62 o                         
  -2  15 -20       1829.59       1768.86        89.18 o                         
  -1  15 -20       1421.35       1436.65        79.67 o                         
   0  15 -20        488.80        440.77        38.52 o                         
   1  15 -20         56.38         71.07        28.31 o                         
   2  15 -20        491.65        542.65        40.45 o                         
   3  15 -20        296.16        261.67        23.81 o                         
   4  15 -20         87.94         83.14        32.21 o                         
   5  15 -20       1200.03       1238.15        67.69 o                         
   6  15 -20        929.69        988.73        48.98 o                         
   7  15 -20        423.86        400.09        52.94 o                         
  -5  16 -20       1396.97       1443.96        71.34 o                         
  -4  16 -20       1096.92       1072.43        46.42 o                         
  -3  16 -20       4268.45       4228.29       157.04 o                         
  -2  16 -20       5990.62       6026.68       123.00 o                         
  -1  16 -20       2617.92       2692.55       110.28 o                         
   0  16 -20        990.79       1030.97        50.52 o                         
   1  16 -20       3098.53       2947.22        79.94 o                         
   2  16 -20       5724.25       5964.29       119.36 o                         
   3  16 -20       5917.80       5812.06       118.01 o                         
   4  16 -20       2493.32       2494.99        71.68 o                         
   6  16 -20       2087.94       2085.43        96.51 o                         
   0  17 -20        979.06       1024.76        72.70 o                         
   1  17 -20       1830.30       1812.01        92.78 o                         
 -11   1 -19         94.45        145.12        35.33 o                         
 -10   1 -19        276.03        330.90        28.55 o                         
  -9   1 -19        574.03        677.28        42.64 o                         
  -8   1 -19       1701.47       1673.59        62.74 o                         
  -7   1 -19       2843.94       2724.44        57.57 o                         
  -6   1 -19       3555.46       3472.09        61.94 o                         
  -5   1 -19       2364.23       2174.36        28.30 o                         
  -4   1 -19        974.67       1001.38        15.71 o                         
  -3   1 -19        213.12        195.18         7.64 o                         
  -2   1 -19       1753.95       1605.70        32.22 o                         
  -1   1 -19       6632.01       5866.81        95.82 o                         
   0   1 -19       5109.60       4606.10        76.71 o                         
   1   1 -19       9397.05       8482.85        76.56 o                         
   2   1 -19       1831.95       1615.21        15.41 o                         
   3   1 -19       2201.15       1980.45        21.87 o                         
   4   1 -19       3833.01       3924.06        25.59 o                         
   5   1 -19       4724.69       4491.88        39.51 o                         
   6   1 -19       2701.94       2388.38        25.10 o                         
   7   1 -19       2283.53       2096.71        34.47 o                         
   8   1 -19       2067.66       2083.34        21.91 o                         
   9   1 -19        716.55        738.05        28.84 o                         
  10   1 -19        984.81       1071.71        48.43 o                         
  11   1 -19        884.12        996.15        41.45 o                         
  12   1 -19        331.68        376.54        34.30 o                         
  13   1 -19        119.32        125.51        44.47 o                         
 -11   2 -19         95.08        118.22        35.07 o                         
 -10   2 -19         55.58         34.27        24.27 o                         
  -9   2 -19        162.80        171.52        17.01 o                         
  -8   2 -19        454.59        468.87        20.34 o                         
  -7   2 -19       1228.98       1220.79        33.06 o                         
  -6   2 -19         53.26         52.02        10.97 o                         
  -5   2 -19        511.56        486.64        14.55 o                         
  -4   2 -19       1427.46       1583.60        21.64 o                         
  -3   2 -19       1807.54       1781.45        28.79 o                         
  -2   2 -19        113.04        114.23         5.11 o                         
  -1   2 -19        882.95        897.33        10.83 o                         
   0   2 -19        851.21        816.22        11.13 o                         
   1   2 -19        867.06        963.09        20.19 o                         
   2   2 -19        193.84        169.05         8.48 o                         
   3   2 -19        214.04        183.37         7.41 o                         
   4   2 -19        748.76        742.49        12.98 o                         
   5   2 -19       3478.68       3474.88        28.67 o                         
   6   2 -19       1990.35       1859.27        27.37 o                         
   7   2 -19        801.85        799.00        14.27 o                         
   8   2 -19       1651.75       1652.17        26.01 o                         
   9   2 -19        129.66        130.08        14.58 o                         
  10   2 -19         84.32         76.53        17.99 o                         
  11   2 -19        115.62        129.57        43.00 o                         
  12   2 -19         28.77         60.79        29.75 o                         
 -11   3 -19        733.88        825.13        66.16 o                         
 -10   3 -19        616.59        573.28        39.78 o                         
  -9   3 -19        150.27         98.36        19.88 o                         
  -8   3 -19        145.72        150.85        12.29 o                         
  -7   3 -19        323.20        352.57        18.61 o                         
  -6   3 -19         62.69         69.77        10.90 o                         
  -5   3 -19       1264.14       1130.73        27.65 o                         
  -4   3 -19       5087.76       4641.19        79.97 o                         
  -3   3 -19       7233.21       6800.51       118.19 o                         
  -2   3 -19       4626.46       4215.03        69.90 o                         
  -1   3 -19        622.34        593.96         8.97 o                         
   0   3 -19        667.52        604.73        11.44 o                         
   1   3 -19       3366.60       2912.38        60.16 o                         
   2   3 -19       3740.65       3465.78       114.10 o                         
   3   3 -19        761.32        665.32        17.49 o                         
   4   3 -19        771.22        706.91        26.90 o                         
   5   3 -19        265.46        316.68         8.45 o                         
   6   3 -19       3503.30       3455.15        32.05 o                         
   7   3 -19       5219.32       5384.12        51.81 o                         
   8   3 -19       1262.86       1295.25        21.24 o                         
   9   3 -19        442.66        414.25        21.98 o                         
  10   3 -19         97.56         86.75        24.16 o                         
  11   3 -19        312.86        378.91        32.10 o                         
  12   3 -19         57.23        109.38        29.32 o                         
 -11   4 -19         70.40        151.71        52.08 o                         
 -10   4 -19        114.51        173.61        22.20 o                         
  -9   4 -19         96.24         89.52        15.01 o                         
  -8   4 -19         56.56         71.12        20.10 o                         
  -7   4 -19        670.09        645.05        28.65 o                         
  -6   4 -19        841.27        816.16        34.84 o                         
  -5   4 -19         47.67         45.00         9.17 o                         
  -4   4 -19       3065.33       2939.14        25.14 o                         
  -3   4 -19        776.67        753.47        10.73 o                         
  -2   4 -19       2536.48       2569.69        29.34 o                         
  -1   4 -19        561.88        594.66        10.31 o                         
   0   4 -19       2081.99       2089.05        27.20 o                         
   1   4 -19        482.59        534.78        12.57 o                         
   2   4 -19        477.71        449.33        17.27 o                         
   3   4 -19        198.27        183.48         8.44 o                         
   4   4 -19        190.59        176.29        10.61 o                         
   5   4 -19       1645.80       1492.27        23.85 o                         
   6   4 -19         11.08         18.65         7.53 o                         
   7   4 -19        715.02        716.47        20.53 o                         
   8   4 -19        935.01        886.31        19.79 o                         
   9   4 -19         61.98         62.51        15.50 o                         
  10   4 -19        400.24        392.76        34.61 o                         
  11   4 -19        196.56        202.34        31.58 o                         
  12   4 -19         87.45        155.44        32.73 o                         
 -10   5 -19        115.83        102.53        25.35 o                         
  -9   5 -19        240.55        244.02        22.08 o                         
  -8   5 -19         90.47         80.46        18.42 o                         
  -7   5 -19        104.45        129.85        20.28 o                         
  -6   5 -19        783.53        776.63        20.79 o                         
  -5   5 -19       2932.98       2967.94        43.77 o                         
  -4   5 -19        741.34        718.18        12.28 o                         
  -3   5 -19       1083.40       1118.36        13.75 o                         
  -2   5 -19       1508.97       1328.75        32.82 o                         
  -1   5 -19       3175.99       3065.51        33.41 o                         
   0   5 -19       4654.93       4113.05        67.26 o                         
   1   5 -19        694.39        724.64        22.98 o                         
   2   5 -19       1785.59       1884.42        35.06 o                         
   3   5 -19       2919.08       2885.58        38.72 o                         
   4   5 -19       1491.43       1411.31        31.87 o                         
   5   5 -19       3627.47       3628.81        50.31 o                         
   6   5 -19        808.13        799.95        17.13 o                         
   7   5 -19        357.46        339.89        12.81 o                         
   8   5 -19        546.73        500.62        16.81 o                         
   9   5 -19        319.05        319.17        21.92 o                         
  10   5 -19         36.00         46.09        25.69 o                         
  11   5 -19         57.77        116.48        31.19 o                         
  12   5 -19        322.95        365.53        43.21 o                         
 -10   6 -19        153.78        156.65        28.54 o                         
  -9   6 -19         98.49         86.38        19.05 o                         
  -8   6 -19       1085.65       1105.41        43.73 o                         
  -7   6 -19        161.88        129.76        20.05 o                         
  -6   6 -19        137.06        144.47        16.32 o                         
  -5   6 -19        968.14        955.84        22.99 o                         
  -4   6 -19       2057.69       1963.25        32.54 o                         
  -3   6 -19       1809.14       1736.41        20.19 o                         
  -2   6 -19       3370.30       3463.54        38.43 o                         
  -1   6 -19       1129.14       1036.50        20.81 o                         
   0   6 -19       1547.44       1594.99        29.24 o                         
   1   6 -19       1992.94       1926.17        36.73 o                         
   2   6 -19       1525.55       1498.24        31.06 o                         
   3   6 -19        175.19        182.14        17.93 o                         
   4   6 -19       2107.45       2270.83        40.91 o                         
   5   6 -19        327.82        294.13        22.45 o                         
   6   6 -19       1233.60       1188.68        28.29 o                         
   7   6 -19         31.18         27.67         8.98 o                         
   8   6 -19        179.34        197.44        13.86 o                         
   9   6 -19        510.09        516.54        32.19 o                         
  10   6 -19        982.68        913.91        43.35 o                         
  11   6 -19        128.06        174.06        38.65 o                         
  12   6 -19         29.41         57.59        41.89 o                         
 -10   7 -19        261.64        198.38        28.74 o                         
  -9   7 -19        484.08        440.95        44.81 o                         
  -8   7 -19        255.57        344.58        24.87 o                         
  -7   7 -19       1846.47       1736.58        36.65 o                         
  -6   7 -19        486.77        436.30        14.83 o                         
  -5   7 -19       3143.57       3204.63        48.01 o                         
  -4   7 -19       3293.07       3295.96        80.26 o                         
  -3   7 -19        751.43        865.50        15.12 o                         
  -2   7 -19       1292.50       1230.57        31.49 o                         
  -1   7 -19       1072.66        976.17        46.60 o                         
   0   7 -19        146.72        122.12        13.72 o                         
   1   7 -19       1501.16       1222.40        30.17 o                         
   2   7 -19       3635.93       3809.92        60.47 o                         
   3   7 -19       6288.12       6269.43       224.03 o                         
   4   7 -19       1310.18       1323.86        27.10 o                         
   5   7 -19       3237.11       3246.22        46.83 o                         
   6   7 -19        425.50        377.82        12.39 o                         
   7   7 -19         76.62         94.32        10.20 o                         
   8   7 -19        535.51        520.78        18.78 o                         
   9   7 -19        429.16        447.43        18.61 o                         
  10   7 -19        542.43        520.65        32.33 o                         
  11   7 -19        963.00       1018.50        47.69 o                         
  12   7 -19        216.29        129.28        44.19 o                         
 -10   8 -19        680.79        692.36        44.39 o                         
  -9   8 -19         61.12        136.73        30.39 o                         
  -8   8 -19        845.06        798.15        23.16 o                         
  -7   8 -19         67.50         87.06        14.24 o                         
  -6   8 -19       1519.44       1621.82        35.36 o                         
  -5   8 -19        285.82        259.46        14.39 o                         
  -4   8 -19        299.30        305.58        15.32 o                         
  -3   8 -19       1139.61       1202.72        23.88 o                         
  -2   8 -19       1028.75       1091.78        23.96 o                         
  -1   8 -19         61.39         63.15        19.86 o                         
   0   8 -19       2504.71       2522.33        72.03 o                         
   1   8 -19       2209.32       2281.01        68.68 o                         
   2   8 -19       3893.51       3823.72        49.19 o                         
   3   8 -19       1099.46       1074.58        17.25 o                         
   4   8 -19       7515.02       6891.47       207.78 o                         
   5   8 -19        225.29        219.33        13.89 o                         
   6   8 -19        282.76        211.71        24.58 o                         
   7   8 -19        164.27        192.59        10.17 o                         
   8   8 -19         58.15         60.83        15.50 o                         
   9   8 -19        426.54        359.95        18.08 o                         
  10   8 -19        305.19        321.95        56.78 o                         
  11   8 -19         84.84         41.46        41.19 o                         
 -10   9 -19        101.21        130.45        45.44 o                         
  -9   9 -19        321.60        324.36        28.57 o                         
  -8   9 -19        297.68        350.79        21.33 o                         
  -7   9 -19       1193.25       1197.65        29.84 o                         
  -6   9 -19        258.52        178.55        29.74 o                         
  -5   9 -19        755.59        765.28        39.20 o                         
  -4   9 -19        631.92        632.24        21.52 o                         
  -3   9 -19       1268.02       1310.50        29.01 o                         
  -2   9 -19        545.83        575.36        22.23 o                         
  -1   9 -19       6703.92       6419.59       404.04 o                         
   0   9 -19        286.61        273.21        19.87 o                         
   1   9 -19       1890.60       1856.39        92.21 o                         
   2   9 -19        651.32        665.58        23.37 o                         
   3   9 -19       3488.93       3245.86        40.19 o                         
   4   9 -19         60.98         57.59         7.72 o                         
   5   9 -19       1626.22       1546.98        46.80 o                         
   6   9 -19       1073.35        897.03        77.49 o                         
   7   9 -19        604.80        495.59        39.20 o                         
   8   9 -19        297.75        285.54        21.30 o                         
   9   9 -19        176.57        198.24        21.22 o                         
  10   9 -19        622.17        547.60        33.73 o                         
  11   9 -19        812.26        765.57        59.17 o                         
  -9  10 -19        532.04        541.40        31.93 o                         
  -8  10 -19        899.99        891.26        28.78 o                         
  -7  10 -19        159.60        153.89        16.77 o                         
  -6  10 -19        628.34        619.99        20.95 o                         
  -5  10 -19        370.54        376.23        19.42 o                         
  -4  10 -19       1621.49       1708.97        30.34 o                         
  -3  10 -19        199.28        217.26        13.13 o                         
  -2  10 -19       1211.15       1234.62        25.54 o                         
  -1  10 -19        877.38        872.73        33.53 o                         
   0  10 -19       3413.14       3480.65        68.29 o                         
   1  10 -19       3135.64       3099.06        67.43 o                         
   2  10 -19       2234.63       2309.47        58.60 o                         
   3  10 -19        133.81        118.43         9.96 o                         
   4  10 -19       3129.63       3053.16        79.51 o                         
   5  10 -19        305.61        280.90        14.30 o                         
   6  10 -19       1313.28       1256.64        42.94 o                         
   7  10 -19        369.35        351.06        48.08 o                         
   8  10 -19        143.80        183.82        25.47 o                         
   9  10 -19        260.30        294.15        35.42 o                         
  10  10 -19         44.33         10.00        42.55 o                         
  -9  11 -19       2359.54       2745.46       106.30 o                         
  -8  11 -19       1032.88       1028.18        35.60 o                         
  -7  11 -19        204.84        224.67        18.24 o                         
  -6  11 -19        849.21        794.82        30.68 o                         
  -5  11 -19        793.75        814.84        21.67 o                         
  -4  11 -19        299.71        279.86        15.21 o                         
  -3  11 -19        165.31        205.34        15.78 o                         
  -2  11 -19       4249.08       4405.23        78.73 o                         
  -1  11 -19       9381.12       9319.49       145.65 o                         
   0  11 -19       3396.20       3324.18        67.19 o                         
   1  11 -19       8175.13       8264.99       361.09 o                         
   2  11 -19       5125.56       4891.78        97.81 o                         
   3  11 -19       2168.05       2169.85        51.29 o                         
   4  11 -19       1472.82       1324.48        28.34 o                         
   5  11 -19         91.86        104.80        13.64 o                         
   6  11 -19       2603.15       2346.98        42.50 o                         
   7  11 -19       1722.48       1759.51        56.10 o                         
   8  11 -19       1683.82       1698.15        46.24 o                         
   9  11 -19       2182.59       2289.46        53.61 o                         
  -9  12 -19        174.56        233.75        47.72 o                         
  -8  12 -19        818.96        802.05        37.23 o                         
  -7  12 -19        374.69        351.26        21.48 o                         
  -6  12 -19       1766.85       1719.29        31.78 o                         
  -5  12 -19        585.35        592.26        30.40 o                         
  -4  12 -19        763.95        769.94        20.56 o                         
  -3  12 -19        647.37        696.34        24.96 o                         
  -2  12 -19        152.09        181.38        21.05 o                         
  -1  12 -19        403.50        444.80        52.45 o                         
   0  12 -19       1926.03       1913.01        59.87 o                         
   1  12 -19       1291.07       1242.75        33.93 o                         
   2  12 -19       2757.23       2755.87        50.22 o                         
   3  12 -19        896.48        893.61        24.62 o                         
   4  12 -19        472.12        506.89        22.07 o                         
   5  12 -19        605.67        562.40        23.65 o                         
   6  12 -19        426.82        384.41        33.34 o                         
   7  12 -19         27.82         38.51        27.34 o                         
   8  12 -19        135.45        135.47        25.27 o                         
   9  12 -19        183.71        178.12        39.31 o                         
  -8  13 -19        358.83        370.02        50.47 o                         
  -7  13 -19        683.96        691.15        25.81 o                         
  -6  13 -19        282.83        221.85        19.58 o                         
  -5  13 -19       1105.96        996.34        44.63 o                         
  -4  13 -19        963.66        926.92        26.19 o                         
  -3  13 -19       1612.24       1620.31       100.62 o                         
  -2  13 -19        565.87        547.35        27.29 o                         
  -1  13 -19       1190.38       1117.37        66.53 o                         
   0  13 -19       1027.68        918.24        42.97 o                         
   1  13 -19        915.25        907.24        51.92 o                         
   2  13 -19        572.34        608.55        37.39 o                         
   3  13 -19       2382.04       2420.27        65.94 o                         
   4  13 -19        114.09        107.70        16.49 o                         
   5  13 -19         82.41         86.99        16.35 o                         
   6  13 -19        876.23        920.83        44.87 o                         
   7  13 -19       2809.72       2774.59        73.43 o                         
   8  13 -19        671.35        708.99        35.44 o                         
   9  13 -19        139.00        113.21        41.04 o                         
  -8  14 -19         73.64         81.61        40.53 o                         
  -7  14 -19        170.49        169.65        24.79 o                         
  -6  14 -19         16.33         24.05        18.28 o                         
  -5  14 -19        570.26        575.40        24.38 o                         
  -4  14 -19       1020.83        912.68        36.55 o                         
  -3  14 -19        962.92        945.94        38.66 o                         
  -2  14 -19       1458.35       1458.77        40.12 o                         
  -1  14 -19        599.35        649.93        59.23 o                         
   0  14 -19        821.90        848.09       120.61 o                         
   1  14 -19        378.53        360.78        35.17 o                         
   2  14 -19        478.53        504.35        46.26 o                         
   3  14 -19        777.96        843.40        43.20 o                         
   4  14 -19        317.06        281.53        29.75 o                         
   5  14 -19        910.78        950.67        37.72 o                         
   6  14 -19        657.45        759.49        79.62 o                         
   7  14 -19        135.20        138.92        32.21 o                         
   8  14 -19        809.80        767.31        58.73 o                         
  -7  15 -19        112.06         73.49        38.33 o                         
  -6  15 -19       2168.31       2211.19        51.80 o                         
  -5  15 -19       2509.20       2361.27        66.85 o                         
  -4  15 -19        943.39        931.50        32.15 o                         
  -3  15 -19        805.44        762.87        47.83 o                         
  -2  15 -19       3096.74       3269.14        71.94 o                         
  -1  15 -19       1090.15       1113.41        72.38 o                         
   0  15 -19        608.97        601.57        41.18 o                         
   1  15 -19        315.11        274.45        35.51 o                         
   2  15 -19       2486.86       2531.88        65.51 o                         
   3  15 -19       2049.81       2014.54        63.58 o                         
   4  15 -19       1484.62       1513.74        56.31 o                         
   5  15 -19       3263.00       3193.33        66.41 o                         
   6  15 -19       2397.79       2364.96        69.91 o                         
   7  15 -19        373.06        401.24        39.06 o                         
  -6  16 -19        105.06         70.12        42.00 o                         
  -5  16 -19        325.73        307.04        45.59 o                         
  -4  16 -19        668.81        674.75        34.26 o                         
  -3  16 -19        888.33        972.91        45.40 o                         
  -2  16 -19       2789.99       2765.09       114.07 o                         
  -1  16 -19       2362.55       2609.19       107.22 o                         
   0  16 -19        734.54        823.63        50.67 o                         
   1  16 -19        417.98        518.65        76.82 o                         
   2  16 -19         40.31         66.01        26.16 o                         
   3  16 -19        119.38        165.59        34.16 o                         
   4  16 -19         14.04         15.96        32.72 o                         
   5  16 -19        215.51        268.16        30.23 o                         
   6  16 -19        518.61        517.20        59.75 o                         
  -5  17 -19        568.62        594.21        52.89 o                         
  -1  17 -19        170.38        133.49        37.08 o                         
   0  17 -19        125.46        160.84        34.81 o                         
   1  17 -19        268.12        332.58        40.37 o                         
   2  17 -19       1088.80       1145.90        54.47 o                         
   3  17 -19       1939.08       2030.65        96.07 o                         
 -11   0 -18       1277.16       1342.23        78.03 o                         
 -10   0 -18       3339.09       3582.78        91.47 o                         
  -9   0 -18        305.64        274.36        32.21 o                         
  -8   0 -18       2143.59       1934.92        54.27 o                         
  -7   0 -18      12396.26      12002.45       236.07 o                         
  -6   0 -18      16408.91      16501.74       248.79 o                         
  -5   0 -18       2163.78       2158.91        38.58 o                         
  -4   0 -18         89.63         95.42        10.17 o                         
  -3   0 -18       4249.64       4440.43        53.11 o                         
  -2   0 -18       9809.19       9616.81        86.20 o                         
  -1   0 -18        583.61        526.38        11.19 o                         
   0   0 -18        245.09        297.36         8.50 o                         
   1   0 -18       5418.56       5473.17        53.52 o                         
   2   0 -18        672.07        664.31        14.73 o                         
   3   0 -18       6644.06       6827.06        58.06 o                         
   4   0 -18       1802.77       1754.02        27.80 o                         
   5   0 -18       6823.65       7062.08        61.16 o                         
   6   0 -18       6374.48       6371.21        62.47 o                         
   7   0 -18       4414.88       4459.16        46.85 o                         
   8   0 -18      11645.28      11880.52       133.30 o                         
   9   0 -18       6044.16       6103.20        99.14 o                         
  10   0 -18       1271.24       1198.77        59.27 o                         
  11   0 -18       1686.22       1689.83        73.34 o                         
  12   0 -18        535.82        579.73        52.39 o                         
  13   0 -18        166.54        169.54        46.13 o                         
 -11   1 -18        255.92        336.01        32.18 o                         
 -10   1 -18        898.81       1136.24        40.95 o                         
  -9   1 -18        357.03        459.13        27.26 o                         
  -8   1 -18       2524.24       2379.01        53.22 o                         
  -7   1 -18       5555.09       5546.89       101.97 o                         
  -6   1 -18        301.12        298.53        13.31 o                         
  -5   1 -18        412.48        363.98        10.87 o                         
  -4   1 -18       1316.95       1459.51        18.75 o                         
  -3   1 -18       7000.16       7260.09        55.03 o                         
  -2   1 -18       2054.16       2055.58        23.08 o                         
  -1   1 -18       7847.81       8316.00        50.10 o                         
   0   1 -18      29587.84      30956.00       208.80 o                         
   1   1 -18      51182.12      53201.31       313.43 o                         
   2   1 -18        877.88        908.11        10.80 o                         
   3   1 -18       2630.98       2594.37        34.49 o                         
   4   1 -18       8890.24       8926.92        54.45 o                         
   5   1 -18      14682.39      14836.43        90.68 o                         
   6   1 -18       3738.68       3600.55        30.50 o                         
   7   1 -18       2890.96       2983.64        26.27 o                         
   8   1 -18       5620.96       5783.78        55.18 o                         
   9   1 -18       3038.54       3027.90        38.02 o                         
  10   1 -18        337.95        405.55        43.45 o                         
  11   1 -18        350.29        305.07        30.68 o                         
  12   1 -18       2731.61       2779.81        96.11 o                         
  13   1 -18       1897.01       1967.56        87.09 o                         
 -11   2 -18       2469.29       2545.60        61.59 o                         
 -10   2 -18       3413.21       3775.51        72.75 o                         
  -9   2 -18       1228.88       1180.06        49.83 o                         
  -8   2 -18       2494.11       2521.22        56.58 o                         
  -7   2 -18       7902.58       7828.28       155.57 o                         
  -6   2 -18      19111.43      19068.55       202.64 o                         
  -5   2 -18       2164.65       2126.55        26.51 o                         
  -4   2 -18       1861.74       1840.04        23.22 o                         
  -3   2 -18      17005.99      17229.91       115.93 o                         
  -2   2 -18      15456.36      15301.92       109.73 o                         
  -1   2 -18        989.57        917.93        16.03 o                         
   0   2 -18       2214.52       2252.80        21.11 o                         
   1   2 -18       7999.44       8119.29        75.33 o                         
   2   2 -18       4319.28       4565.41        36.23 o                         
   3   2 -18       1278.24       1192.30        13.61 o                         
   4   2 -18       1931.24       1945.05        17.84 o                         
   5   2 -18        500.57        418.41         9.83 o                         
   6   2 -18        974.87       1030.88        14.75 o                         
   7   2 -18       4040.83       3878.71        39.75 o                         
   8   2 -18       5608.74       5671.96        53.38 o                         
   9   2 -18        844.24        874.26        35.79 o                         
  10   2 -18        561.63        476.63        23.37 o                         
  11   2 -18       2120.66       2116.76        58.14 o                         
  12   2 -18       1206.26       1187.57        47.76 o                         
  13   2 -18        606.60        644.31        56.77 o                         
 -11   3 -18        289.19        305.19        45.88 o                         
 -10   3 -18        107.04        165.46        32.16 o                         
  -9   3 -18        111.78        104.64        15.87 o                         
  -8   3 -18       1968.77       1913.57        31.38 o                         
  -7   3 -18       5104.90       5098.06        90.32 o                         
  -6   3 -18       2039.89       2145.11       133.07 o                         
  -5   3 -18       3337.10       3449.76        46.02 o                         
  -4   3 -18      12617.92      13269.00        97.34 o                         
  -3   3 -18      29127.71      29756.06       179.03 o                         
  -2   3 -18       4719.36       4801.84        33.81 o                         
  -1   3 -18       7893.18       8237.44        60.06 o                         
   0   3 -18      27029.19      28020.67       190.72 o                         
   1   3 -18      41064.37      42143.41       336.43 o                         
   2   3 -18      10913.47      10723.99       124.56 o                         
   3   3 -18      13963.06      14626.46       117.55 o                         
   4   3 -18      37099.88      36918.09       231.66 o                         
   5   3 -18      24843.51      25261.51       146.93 o                         
   6   3 -18      12338.85      12675.10        83.48 o                         
   7   3 -18       5468.78       5431.86        80.21 o                         
   8   3 -18      11471.92      11435.90       102.31 o                         
   9   3 -18       7871.45       7958.45        87.13 o                         
  10   3 -18        959.10        899.50        37.24 o                         
  11   3 -18        476.28        406.62        32.46 o                         
  12   3 -18        867.93        818.00        42.03 o                         
  13   3 -18        553.11        600.22        58.08 o                         
 -11   4 -18       1728.90       1699.69        87.62 o                         
 -10   4 -18       3769.80       3746.21        90.79 o                         
  -9   4 -18       1007.79       1021.58        20.52 o                         
  -8   4 -18        845.03        938.43        32.92 o                         
  -7   4 -18       5646.70       5539.05       136.53 o                         
  -6   4 -18       8068.31       8066.00       141.66 o                         
  -5   4 -18        916.73        898.65        21.78 o                         
  -4   4 -18       2926.54       3019.56        28.49 o                         
  -3   4 -18       9967.54      10163.10        64.94 o                         
  -2   4 -18      12394.95      12593.49        85.89 o                         
  -1   4 -18        116.67        145.03         8.85 o                         
   0   4 -18       3400.06       3545.14        38.87 o                         
   1   4 -18       5800.44       6164.92        64.20 o                         
   2   4 -18       4602.71       4724.10        46.69 o                         
   3   4 -18        914.26        846.62        16.56 o                         
   4   4 -18       7169.31       6871.52        68.34 o                         
   5   4 -18       5047.33       4739.10        52.79 o                         
   6   4 -18        718.41        687.53        14.15 o                         
   7   4 -18       1218.93       1077.99        25.62 o                         
   8   4 -18        308.95        279.28        22.06 o                         
   9   4 -18        190.45        227.39        17.63 o                         
  10   4 -18        216.78        182.96        31.20 o                         
  11   4 -18       3772.32       3727.50       115.56 o                         
  12   4 -18       4184.76       4195.94        91.41 o                         
 -11   5 -18       1221.65       1380.29        80.60 o                         
 -10   5 -18        880.65        835.55        43.67 o                         
  -9   5 -18        675.07        649.43        21.02 o                         
  -8   5 -18         63.92         72.21        16.88 o                         
  -7   5 -18         14.16         19.93        16.83 o                         
  -6   5 -18        838.12        897.33        29.84 o                         
  -5   5 -18        692.96        643.84        29.08 o                         
  -4   5 -18       2757.60       2881.68        30.47 o                         
  -3   5 -18       8806.66       8969.04        55.94 o                         
  -2   5 -18         16.57         22.63         6.43 o                         
  -1   5 -18       1636.09       1710.32        21.68 o                         
   0   5 -18        808.75        765.43        15.59 o                         
   1   5 -18       2602.35       2840.38        48.02 o                         
   2   5 -18       1472.76       1385.32        22.65 o                         
   3   5 -18       4939.62       5039.91        59.38 o                         
   4   5 -18      18285.07      18146.08       170.67 o                         
   5   5 -18      11645.31      11606.10       105.70 o                         
   6   5 -18        532.80        531.36        17.97 o                         
   7   5 -18       1308.68       1278.07        24.56 o                         
   8   5 -18       3272.74       3230.22        39.33 o                         
   9   5 -18       4388.12       4153.80        66.25 o                         
  10   5 -18       1700.66       1656.53        79.76 o                         
  11   5 -18        813.53        755.76        41.33 o                         
  12   5 -18        497.36        481.98        38.54 o                         
 -11   6 -18       1772.50       1783.37        89.57 o                         
 -10   6 -18       3675.73       3828.55        74.19 o                         
  -9   6 -18       2259.91       2294.69        47.29 o                         
  -8   6 -18       2159.45       2192.11        48.51 o                         
  -7   6 -18       2435.28       2434.15        53.30 o                         
  -6   6 -18       4989.09       5172.92        67.90 o                         
  -5   6 -18       5253.90       5136.57        58.82 o                         
  -4   6 -18      10465.25      10408.03        76.42 o                         
  -3   6 -18      11234.51      11385.65        76.93 o                         
  -2   6 -18      14577.65      14675.22       102.22 o                         
  -1   6 -18        379.80        395.89        13.12 o                         
   0   6 -18       3998.50       4114.58        55.30 o                         
   1   6 -18        902.69        815.37        21.94 o                         
   2   6 -18       8995.96       9040.34       109.43 o                         
   3   6 -18        269.84        285.16        15.68 o                         
   4   6 -18        162.30        188.26        12.40 o                         
   5   6 -18         28.56         21.93         8.77 o                         
   6   6 -18       1685.36       1560.08        34.39 o                         
   7   6 -18       3893.01       3824.97        54.49 o                         
   8   6 -18        346.68        349.14        14.28 o                         
   9   6 -18         22.20         34.46        13.77 o                         
  10   6 -18         15.22         24.72        26.14 o                         
  11   6 -18       2311.58       2333.84        65.64 o                         
  12   6 -18       2551.19       2423.43        92.78 o                         
 -10   7 -18        817.43        870.46        38.50 o                         
  -9   7 -18       1646.76       1699.65        77.02 o                         
  -8   7 -18       3150.65       3048.17       103.63 o                         
  -7   7 -18       3377.61       3298.80        74.28 o                         
  -6   7 -18        933.54        879.99        17.03 o                         
  -5   7 -18       3350.33       3503.94        37.93 o                         
  -4   7 -18      16122.09      16493.94       165.55 o                         
  -3   7 -18      27593.09      27713.37       230.64 o                         
  -2   7 -18      12744.65      13244.95       117.74 o                         
  -1   7 -18      14402.42      14787.44       296.32 o                         
   0   7 -18      22729.65      23582.97       250.63 o                         
   1   7 -18      29739.62      31844.57       567.15 o                         
   2   7 -18      22044.41      22338.16       239.17 o                         
   3   7 -18      20079.24      20615.52       189.85 o                         
   4   7 -18      27729.22      28177.34       262.22 o                         
   5   7 -18      14810.32      15259.88       140.40 o                         
   6   7 -18       4473.71       4249.59        56.21 o                         
   7   7 -18       5232.33       5246.67        55.92 o                         
   8   7 -18       7906.88       7792.91        79.31 o                         
   9   7 -18       7770.92       7766.48       136.71 o                         
  10   7 -18       4062.78       4136.61       169.57 o                         
  11   7 -18       1109.13       1020.79        46.88 o                         
  12   7 -18        599.39        492.28        51.26 o                         
 -10   8 -18       3271.28       3464.10        86.59 o                         
  -9   8 -18       2442.39       2477.00        68.58 o                         
  -8   8 -18       3316.64       3488.34        77.32 o                         
  -7   8 -18       3313.26       3270.38        57.35 o                         
  -6   8 -18       7009.09       6783.39       102.49 o                         
  -5   8 -18       1650.77       1482.88        59.64 o                         
  -4   8 -18       4061.61       3968.06        54.23 o                         
  -3   8 -18      10396.80      10021.88       142.21 o                         
  -2   8 -18       4816.62       4736.62        57.50 o                         
  -1   8 -18        350.94        323.14        26.39 o                         
   0   8 -18        179.35        166.09        21.14 o                         
   1   8 -18        640.47        628.56        19.77 o                         
   2   8 -18        794.12        756.78        19.72 o                         
   3   8 -18       2002.92       1868.33        29.23 o                         
   4   8 -18         77.28         77.36         7.12 o                         
   5   8 -18        158.24        155.67         7.66 o                         
   6   8 -18         29.78         28.82         6.37 o                         
   7   8 -18       2032.15       1966.22        39.95 o                         
   8   8 -18       3746.19       3677.34        90.03 o                         
   9   8 -18       1594.87       1582.59        29.59 o                         
  10   8 -18        757.05        813.19        42.65 o                         
  11   8 -18       1365.23       1399.07        56.16 o                         
 -10   9 -18        281.58        355.24        37.11 o                         
  -9   9 -18         63.87         86.74        18.70 o                         
  -8   9 -18        494.34        467.44        22.57 o                         
  -7   9 -18        671.87        634.05        24.62 o                         
  -6   9 -18        945.03        899.66        23.72 o                         
  -5   9 -18       1201.49       1273.25        55.03 o                         
  -4   9 -18        844.12        797.17        27.26 o                         
  -3   9 -18        609.19        573.32        17.49 o                         
  -2   9 -18        895.36        882.35        27.25 o                         
  -1   9 -18       2856.56       2888.83       116.88 o                         
   0   9 -18       6962.96       7098.94        91.04 o                         
   1   9 -18       7537.85       7896.70       125.72 o                         
   2   9 -18       2641.40       2428.91        37.73 o                         
   3   9 -18       1889.62       1821.60        26.10 o                         
   4   9 -18        407.51        353.63        14.55 o                         
   5   9 -18       3245.29       3092.05        43.07 o                         
   6   9 -18       1208.19       1096.86        20.20 o                         
   7   9 -18        638.13        558.75        13.19 o                         
   8   9 -18       1615.48       1511.84        25.31 o                         
   9   9 -18       2831.50       2814.52        42.72 o                         
  10   9 -18        895.74        810.84        59.87 o                         
  11   9 -18        886.35        859.06        61.75 o                         
  -9  10 -18        906.33        925.37        30.13 o                         
  -8  10 -18       2932.01       2923.83        58.86 o                         
  -7  10 -18       2900.90       2779.43        41.99 o                         
  -6  10 -18       3904.77       3853.81        50.00 o                         
  -5  10 -18        441.46        434.15        23.70 o                         
  -4  10 -18        509.82        538.54        17.53 o                         
  -3  10 -18       1877.39       1851.14        35.54 o                         
  -2  10 -18       2250.89       2234.11        34.05 o                         
  -1  10 -18       5895.21       5861.41       100.92 o                         
   0  10 -18       4683.05       4600.57        79.80 o                         
   1  10 -18       2134.30       2227.64        51.31 o                         
   2  10 -18        191.90        226.85        39.97 o                         
   3  10 -18        133.07        125.75        13.02 o                         
   4  10 -18         78.22         92.95        12.48 o                         
   5  10 -18         48.22         45.41         9.66 o                         
   6  10 -18        300.92        303.75        13.64 o                         
   7  10 -18        861.45        827.31        18.60 o                         
   8  10 -18       2595.92       2554.47        54.72 o                         
   9  10 -18       3358.07       3394.98        64.95 o                         
  10  10 -18       1068.16       1055.25        71.46 o                         
  -9  11 -18         18.70         50.39        44.87 o                         
  -8  11 -18         26.72         34.03        21.94 o                         
  -7  11 -18        788.47        841.20        32.24 o                         
  -6  11 -18       2435.26       2592.25        34.31 o                         
  -5  11 -18       3220.97       3246.57        41.72 o                         
  -4  11 -18       3448.37       3583.99        43.16 o                         
  -3  11 -18       4277.20       4255.27        51.28 o                         
  -2  11 -18       4581.52       4819.84       115.59 o                         
  -1  11 -18      11242.96      11655.36       198.71 o                         
   0  11 -18      11768.93      12229.16       149.25 o                         
   1  11 -18      13685.42      14195.12       145.84 o                         
   2  11 -18       7974.18       8184.23       105.73 o                         
   3  11 -18       7477.09       7497.89       104.89 o                         
   4  11 -18       8974.26       8874.45        99.07 o                         
   5  11 -18       6916.09       7251.04        87.74 o                         
   6  11 -18       8266.64       8188.61       105.38 o                         
   7  11 -18       8551.08       8932.27       253.38 o                         
   8  11 -18       3052.79       2881.47        60.10 o                         
   9  11 -18        697.73        812.09        35.31 o                         
  -9  12 -18        880.12        981.40        68.70 o                         
  -8  12 -18       2800.21       2842.56        58.28 o                         
  -7  12 -18       2786.42       2680.35        80.10 o                         
  -6  12 -18       4161.61       4091.62        71.88 o                         
  -5  12 -18       3751.41       3749.01        45.84 o                         
  -4  12 -18       1913.01       2019.05        31.01 o                         
  -3  12 -18        759.11        686.05        24.38 o                         
  -2  12 -18       2984.76       3010.01        56.12 o                         
  -1  12 -18       8073.15       7995.13       198.16 o                         
   0  12 -18       5898.26       5840.79        85.43 o                         
   1  12 -18       2189.87       2199.87        39.70 o                         
   2  12 -18        238.86        230.42        17.00 o                         
   3  12 -18        832.86        814.08        31.61 o                         
   4  12 -18       1215.02       1152.36        28.13 o                         
   5  12 -18        221.32        190.34        19.70 o                         
   6  12 -18        101.00         67.94        16.60 o                         
   7  12 -18        424.34        408.58        34.02 o                         
   8  12 -18        371.37        378.22        29.11 o                         
   9  12 -18       1446.04       1387.73        95.95 o                         
  -8  13 -18        471.50        443.57        69.63 o                         
  -7  13 -18        188.97        151.40        17.56 o                         
  -6  13 -18       2565.97       2682.24        65.48 o                         
  -5  13 -18       4055.02       4080.20        55.72 o                         
  -4  13 -18        858.33        826.27        24.97 o                         
  -3  13 -18        901.54        936.26        45.15 o                         
  -2  13 -18       2650.06       2701.29        65.22 o                         
  -1  13 -18       4397.45       4434.89       134.54 o                         
   0  13 -18       1553.60       1484.15       105.53 o                         
   1  13 -18       3990.87       3831.56        71.45 o                         
   2  13 -18       5045.54       5000.02        87.53 o                         
   3  13 -18       3091.27       3082.62        90.76 o                         
   4  13 -18       2844.72       2793.23        57.61 o                         
   5  13 -18       5743.57       5554.79        72.11 o                         
   6  13 -18       7377.42       7337.78       140.58 o                         
   7  13 -18       3931.71       4126.90        91.37 o                         
   8  13 -18       1589.62       1583.17        46.45 o                         
   9  13 -18        900.60        976.66        60.22 o                         
  -8  14 -18       1733.61       1833.19        82.70 o                         
  -7  14 -18       1729.01       1763.82        40.02 o                         
  -6  14 -18       1899.29       1826.98        37.43 o                         
  -5  14 -18       3307.25       3350.07        50.21 o                         
  -4  14 -18       3028.60       2845.17        48.53 o                         
  -3  14 -18        933.82        885.94        33.62 o                         
  -2  14 -18       1238.30       1183.05        49.86 o                         
  -1  14 -18        653.64        606.31        56.21 o                         
   0  14 -18        837.09        782.33        46.83 o                         
   1  14 -18         74.10         54.43        25.85 o                         
   2  14 -18        215.18        231.73        25.20 o                         
   3  14 -18         59.68         79.42        21.68 o                         
   4  14 -18        126.70        145.65        17.99 o                         
   5  14 -18        969.45        950.15        28.46 o                         
   6  14 -18        300.16        309.20        33.89 o                         
   7  14 -18        285.51        271.99        34.53 o                         
   8  14 -18         57.67         30.58        30.50 o                         
   9  14 -18        248.14        208.57        45.62 o                         
  -7  15 -18         90.61         78.42        30.79 o                         
  -6  15 -18        462.09        451.47        33.17 o                         
  -5  15 -18        966.45       1028.55        29.14 o                         
  -4  15 -18        129.74        152.61        21.88 o                         
  -3  15 -18        960.32       1001.10        38.98 o                         
  -2  15 -18       1747.91       1835.38        48.62 o                         
  -1  15 -18       3147.69       3131.36       114.61 o                         
   0  15 -18       1899.57       1906.79        61.81 o                         
   1  15 -18       1148.36       1189.78        50.74 o                         
   2  15 -18       1979.04       1970.86        50.43 o                         
   3  15 -18       4739.86       4961.51        86.99 o                         
   4  15 -18       1543.17       1494.88        61.01 o                         
   5  15 -18       1580.47       1697.78        48.63 o                         
   6  15 -18       3333.50       3386.71        83.80 o                         
   7  15 -18       2120.17       2143.80        67.15 o                         
  -7  16 -18        635.28        537.04        55.39 o                         
  -6  16 -18        576.42        582.56        55.46 o                         
  -5  16 -18       3330.98       3288.69        79.38 o                         
  -4  16 -18       6189.08       6182.81       132.46 o                         
  -3  16 -18       2626.10       2549.61        55.78 o                         
  -2  16 -18        509.11        426.41        49.22 o                         
  -1  16 -18        407.46        382.71        53.93 o                         
   0  16 -18        237.45        239.87        35.03 o                         
   1  16 -18         10.14         27.05        29.27 o                         
   2  16 -18       1008.97       1066.20        47.89 o                         
   3  16 -18       1864.07       1848.65        77.01 o                         
   4  16 -18        758.95        812.40        59.20 o                         
   5  16 -18        659.61        690.51        35.71 o                         
   6  16 -18       1123.47        992.71        71.26 o                         
  -5  17 -18       1711.56       1655.52        75.81 o                         
  -4  17 -18        468.20        495.49        46.53 o                         
  -2  17 -18       6350.07       6658.90       187.97 o                         
  -1  17 -18       8579.61       8528.38       615.30 o                         
   0  17 -18       3319.77       3377.36        94.59 o                         
   1  17 -18       4685.03       4665.51       171.38 o                         
   2  17 -18       8166.46       8027.85       174.30 o                         
   3  17 -18       6529.84       6656.66       105.62 o                         
   4  17 -18       2956.54       3222.12       121.24 o                         
   6  17 -18       2491.63       2459.91       102.48 o                         
 -11   1 -17        943.63        954.70        34.77 o                         
 -10   1 -17        365.07        386.37        25.69 o                         
  -9   1 -17        199.15        224.29        21.65 o                         
  -8   1 -17       1192.01       1128.31        37.17 o                         
  -7   1 -17       3596.58       3425.90        98.78 o                         
  -6   1 -17       2655.49       2471.12        33.25 o                         
  -5   1 -17       4822.39       4611.59        73.56 o                         
  -4   1 -17       3705.78       3614.22        32.78 o                         
  -3   1 -17       3284.31       3026.91        51.51 o                         
  -2   1 -17       4694.74       4420.65        88.86 o                         
  -1   1 -17       4737.41       4226.17        51.94 o                         
   0   1 -17       5426.15       4811.35        64.68 o                         
   1   1 -17       2219.21       2056.40        27.39 o                         
   2   1 -17       6171.70       5491.98        63.98 o                         
   3   1 -17       2721.70       2414.64        27.42 o                         
   4   1 -17       4856.43       4558.30        39.57 o                         
   5   1 -17       6046.27       6016.82        42.11 o                         
   6   1 -17       3812.84       3740.61        34.40 o                         
   7   1 -17       3258.98       3306.99        35.28 o                         
   8   1 -17       1783.80       1711.99        21.94 o                         
   9   1 -17        617.93        602.91        17.13 o                         
  10   1 -17        485.34        501.75        31.29 o                         
  11   1 -17       1212.04       1277.60        46.29 o                         
  12   1 -17         48.87         78.44        30.33 o                         
  13   1 -17         35.94         56.99        43.42 o                         
 -11   2 -17        576.71        646.60        36.50 o                         
 -10   2 -17        188.12        180.05        17.83 o                         
  -9   2 -17        402.70        372.65        35.65 o                         
  -8   2 -17       1809.25       1789.96        39.75 o                         
  -7   2 -17        688.17        617.22        15.94 o                         
  -6   2 -17       1141.26       1126.60        18.16 o                         
  -5   2 -17       2019.27       2077.59        21.05 o                         
  -4   2 -17       1908.26       1781.39        21.15 o                         
  -3   2 -17        174.02        161.65         7.47 o                         
  -2   2 -17       5728.22       6023.94        45.66 o                         
  -1   2 -17      16427.28      17346.39        97.44 o                         
   0   2 -17       1020.68       1127.78        15.87 o                         
   1   2 -17      18734.62      19016.59       158.51 o                         
   2   2 -17       9603.25      10258.64        64.62 o                         
   3   2 -17        337.14        347.68         7.29 o                         
   4   2 -17        275.39        327.71         7.15 o                         
   5   2 -17       2009.67       2059.44        19.79 o                         
   6   2 -17       2100.86       2032.13        34.83 o                         
   7   2 -17        681.58        626.77        12.68 o                         
   8   2 -17         16.04         21.45         9.97 o                         
   9   2 -17        215.03        237.86        19.09 o                         
  10   2 -17         90.66        111.69        24.36 o                         
  11   2 -17         31.54         52.31        26.13 o                         
  12   2 -17         15.83          5.57        28.93 o                         
  13   2 -17         30.92         45.33        42.27 o                         
 -11   3 -17         82.27        149.53        33.12 o                         
 -10   3 -17        798.14        824.61        79.26 o                         
  -9   3 -17        745.18        738.37        37.97 o                         
  -8   3 -17       1129.98       1114.66        29.79 o                         
  -7   3 -17        849.36        858.12        24.30 o                         
  -6   3 -17       1194.53       1349.79        67.57 o                         
  -5   3 -17        668.13        717.48        16.23 o                         
  -4   3 -17       2188.54       1938.98        30.19 o                         
  -3   3 -17       1192.93        945.11        15.44 o                         
  -2   3 -17       2073.82       1941.38        17.15 o                         
  -1   3 -17       7233.88       6578.64        88.36 o                         
   0   3 -17       4884.25       4599.78       110.21 o                         
   1   3 -17       8070.27       7850.32        71.73 o                         
   2   3 -17       2887.85       2523.32        55.90 o                         
   3   3 -17       2766.38       2423.07        75.61 o                         
   4   3 -17        915.83        775.75        12.93 o                         
   5   3 -17        720.76        622.24         9.88 o                         
   6   3 -17       2108.43       1829.35        20.87 o                         
   7   3 -17       1205.85       1166.81        19.84 o                         
   8   3 -17       4231.01       4382.74        46.37 o                         
   9   3 -17       1618.56       1763.53        25.94 o                         
  10   3 -17        374.06        406.58        29.89 o                         
  11   3 -17        167.71        203.85        28.36 o                         
  12   3 -17        305.41        295.67        33.79 o                         
  13   3 -17        252.72        316.58        49.87 o                         
 -11   4 -17        217.00        203.39        28.76 o                         
 -10   4 -17         93.84        105.78        15.88 o                         
  -9   4 -17        288.14        288.44        13.69 o                         
  -8   4 -17        921.32        967.00        58.15 o                         
  -7   4 -17        102.40        102.51        18.15 o                         
  -6   4 -17         20.83         23.66        14.96 o                         
  -5   4 -17        249.95        243.24        14.16 o                         
  -4   4 -17         64.34         49.65         6.53 o                         
  -3   4 -17       1181.16       1225.67        17.43 o                         
  -2   4 -17       1116.50       1087.75        13.49 o                         
  -1   4 -17       1128.87       1197.86        15.00 o                         
   0   4 -17       1084.28       1005.50        19.19 o                         
   1   4 -17       2690.15       2540.21        30.92 o                         
   2   4 -17       3054.91       2972.53        34.41 o                         
   3   4 -17        930.11        997.09        18.76 o                         
   4   4 -17       1954.22       2062.70        29.14 o                         
   5   4 -17        326.37        349.23        10.47 o                         
   6   4 -17        157.29         96.74         8.05 o                         
   7   4 -17        230.16        221.99         8.86 o                         
   8   4 -17         34.61         29.56         6.59 o                         
   9   4 -17         52.13         39.65        12.91 o                         
  10   4 -17         25.28         21.15        18.75 o                         
  11   4 -17        387.30        444.12        43.82 o                         
  12   4 -17        125.83        167.83        32.74 o                         
  13   4 -17        203.24        274.08        48.59 o                         
 -11   5 -17        425.56        442.87        40.19 o                         
 -10   5 -17          0.98         22.14        14.86 o                         
  -9   5 -17         18.21         14.58        18.04 o                         
  -8   5 -17        591.70        602.53        28.24 o                         
  -7   5 -17       2279.23       2152.87        59.06 o                         
  -6   5 -17        354.82        330.80        20.16 o                         
  -5   5 -17        228.97        237.42        11.94 o                         
  -4   5 -17       2259.83       2299.00        27.87 o                         
  -3   5 -17        858.92        786.49        12.25 o                         
  -2   5 -17       3404.34       3509.46        36.49 o                         
  -1   5 -17       3589.86       3404.90        49.23 o                         
   0   5 -17       5934.37       5532.59        73.99 o                         
   1   5 -17       4699.02       3802.62        84.20 o                         
   2   5 -17       1327.74       1223.71        21.78 o                         
   3   5 -17       2337.55       2350.34        59.16 o                         
   4   5 -17        135.43        122.82         9.10 o                         
   5   5 -17        201.69        240.38         7.90 o                         
   6   5 -17        993.91        927.77        19.26 o                         
   7   5 -17        523.10        468.86        17.40 o                         
   8   5 -17        736.07        725.78        19.07 o                         
   9   5 -17        459.42        451.15        22.16 o                         
  10   5 -17       2123.61       2273.78        61.80 o                         
  11   5 -17       1265.36       1406.12        94.87 o                         
  12   5 -17        110.92        183.15        33.51 o                         
 -11   6 -17         40.50         68.16        47.00 o                         
 -10   6 -17        261.53        310.36        29.28 o                         
  -9   6 -17        223.82        266.85        20.66 o                         
  -8   6 -17        129.22        139.26        20.04 o                         
  -7   6 -17       1020.72       1033.66        25.35 o                         
  -6   6 -17        433.79        404.33        39.37 o                         
  -5   6 -17       1773.74       1796.90        30.17 o                         
  -4   6 -17       1591.01       1533.30        22.82 o                         
  -3   6 -17       3554.95       3566.50        38.46 o                         
  -2   6 -17       2885.02       3020.04        31.33 o
[truncated: 1,571,401 more chars]
